# Supplementary material for: Duplication and Diversification of Dipteran Argonaute Genes, and the Evolutionary Divergence of Piwi and Aubergine
Source: Genome Biol Evol. 2016 Feb 11;8(3):507–18. doi: 10.1093/gbe/evw018 (PMC4824172; doi:10.1093/gbe/evw018)
Supplement: Supplementary Data [file supp_evw018_suppl_data.zip]

Archive with 3 entries (3 files):
- Supplementary Sequence Metadata resubmitted.xlsx
- Lewis et al Supplementary resubmitted.pdf
- Supplementary Alignments resubmitted.txt
