# Supplementary material for: Duplication and Diversification of Dipteran Argonaute Genes, and the Evolutionary Divergence of Piwi and Aubergine
Source: Genome Biol Evol. 2016 Feb 11;8(3):507–18. doi: 10.1093/gbe/evw018 (PMC4824172; doi:10.1093/gbe/evw018)
Supplement: Supplementary Data [file supp_evw018_suppl_data.zip › Supplementary Sequence Metadata resubmitted.xlsx]

## Sheet: Diptera_Argonaute_sequence_meta
Name	Genus	Species	Database	Release	Accession number
Aedes_aegypti_Mosquito_AAEL006287_RA_Piwi	Aedes	aegypti	VectorBase	AaegL1.3 transcripts	AAEL006287_RA
Aedes_aegypti_Mosquito_AAEL007698_RA_Piwi	Aedes	aegypti	VectorBase	AaegL1.3 transcripts	AAEL007698_RA
Aedes_aegypti_Mosquito_AAEL007823_RA_Ago3	Aedes	aegypti	VectorBase	AaegL1.3 transcripts	AAEL007823_RA
Aedes_aegypti_Mosquito_AAEL008076_RA_Piwi	Aedes	aegypti	VectorBase	AaegL1.3 transcripts	AAEL008076_RA
Aedes_aegypti_Mosquito_AAEL008098_RA_Piwi	Aedes	aegypti	VectorBase	AaegL1.3 transcripts	AAEL008098_RA
Aedes_aegypti_Mosquito_AAEL013227_RA_Piwi	Aedes	aegypti	VectorBase	AaegL1.3 transcripts	AAEL013227_RA
Aedes_aegypti_Mosquito_AAEL013233_RA_Piwi	Aedes	aegypti	VectorBase	AaegL1.3 transcripts	AAEL013233_RA
Aedes_aegypti_Mosquito_AAEL013692_RA_Piwi	Aedes	aegypti	VectorBase	AaegL1.3 transcripts	AAEL013692_RA
Aedes_aegypti_Mosquito_AAEL015246_RA_Ago1	Aedes	aegypti	VectorBase	AaegL1.3 transcripts	AAEL015246_RA
Aedes_aegypti_Mosquito_AAEL017251_RA_Ago2	Aedes	aegypti	Vectorbase	VB-2011-12	AAEL017251_RA
Aedes_albopictus_JO846687_Piwi	Aedes	albopictus	TSA	PRJNA71721	JO846687
Aedes_albopictus_JO864964_Ago1	Aedes	albopictus	TSA	PRJNA71721	JO864964
Aedes_albopictus_JO876431_Ago2	Aedes	albopictus	TSA	PRJNA71721	JO876431
Aedes_albopictus_JO882557_Piwi	Aedes	albopictus	TSA	PRJNA71721	JO882557
Aedes_albopictus_JO901191_Ago3	Aedes	albopictus	TSA	PRJNA71721	JO901191
Aedes_albopictus_JO903812_Piwi	Aedes	albopictus	TSA	PRJNA71721	JO903812
Aedes_albopictus_JO910831_Piwi	Aedes	albopictus	TSA	PRJNA71721	JO910831
Anopheles_albimanus_Mosquito_AALB000197_RA_Piwi	Anopheles	albimanus	Vectorbase	AalbS1.2	AALB000197_RA
Anopheles_albimanus_Mosquito_AALB001790_RA_Ago3	Anopheles	albimanus	Vectorbase	AalbS1.2	AALB001790_RA
Anopheles_albimanus_Mosquito_AALB007441_RA_Ago2	Anopheles	albimanus	Vectorbase	AalbS1.2	AALB007441_RA
Anopheles_albimanus_Mosquito_AALB010063_RA_Ago1	Anopheles	albimanus	Vectorbase	AalbS1.2	AALB010063_RA
Anopheles_albimanus_Mosquito_AALB010564_RA_Piwi	Anopheles	albimanus	Vectorbase	AalbS1.2	AALB010564_RA
Anopheles_albimanus_Mosquito_AALB010570_RA_Piwi	Anopheles	albimanus	Vectorbase	AalbS1.2	AALB010570_RA
Anopheles_arabiensis_Mosquito_AARA000129_RA_Piwi	Anopheles	arabiensis	Vectorbase	AaraD1.2	AARA000129_RA
Anopheles_arabiensis_Mosquito_AARA000526_RA_Ago1	Anopheles	arabiensis	Vectorbase	AaraD1.2	AARA000526_RA
Anopheles_arabiensis_Mosquito_AARA002759_RA_Ago2	Anopheles	arabiensis	Vectorbase	AaraD1.2	AARA002759_RA
Anopheles_arabiensis_Mosquito_AARA009401_RA_Ago3	Anopheles	arabiensis	Vectorbase	AaraD1.2	AARA009401_RA
Anopheles_arabiensis_Mosquito_AARA011871_RA_Piwi	Anopheles	arabiensis	Vectorbase	AaraD1.2	AARA011871_RA
Anopheles_atroparvus_Mosquito_AATE000667_RA_Ago1	Anopheles	atroparvus	Vectorbase	AatrE1.2	AATE000667_RA
Anopheles_atroparvus_Mosquito_AATE006585_RA_Piwi	Anopheles	atroparvus	Vectorbase	AatrE1.2	AATE006585_RA
Anopheles_atroparvus_Mosquito_AATE009117_RA_Piwi	Anopheles	atroparvus	Vectorbase	AatrE1.2	AATE009117_RA
Anopheles_atroparvus_Mosquito_AATE009453_RA_Ago2	Anopheles	atroparvus	Vectorbase	AatrE1.2	AATE009453_RA
Anopheles_atroparvus_Mosquito_AATE018010_RA_Ago3	Anopheles	atroparvus	Vectorbase	AatrE1.2	AATE018010_RA
Anopheles_atroparvus_Mosquito_AATE019740_RA_Piwi	Anopheles	atroparvus	Vectorbase	AatrE1.2	AATE019740_RA
Anopheles_christyi_Mosquito_ACHR004324_RA_Piwi	Anopheles	christyi	Vectorbase	AchrA1.2	ACHR004324_RA
Anopheles_christyi_Mosquito_ACHR007454_RA_Ago3	Anopheles	christyi	Vectorbase	AchrA1.2	ACHR007454_RA
Anopheles_christyi_Mosquito_ACHR009351_RA_Piwi	Anopheles	christyi	Vectorbase	AchrA1.2	ACHR009351_RA
Anopheles_christyi_Mosquito_APCM01014811_1_Ago2	Anopheles	christyi	Vectorbase	AchrA1.2	APCM01014811
Anopheles_coluzzi_Mosquito_ACOM031888_RA_Ago1	Anopheles	coluzzi	Vectorbase	AcolM1.1	ACOM031888_RA
Anopheles_coluzzi_Mosquito_ACOM032408_RA_Piwi	Anopheles	coluzzi	Vectorbase	AcolM1.1	ACOM032408_RA
Anopheles_coluzzi_Mosquito_ACOM038173_RA_Piwi	Anopheles	coluzzi	Vectorbase	AcolM1.1	ACOM038173_RA
Anopheles_coluzzi_Mosquito_ACOM040773_RA_Ago3	Anopheles	coluzzi	Vectorbase	AcolM1.1	ACOM040773_RA
Anopheles_coluzzi_Mosquito_ACOM041350_RA_Ago2	Anopheles	coluzzi	Vectorbase	AcolM1.1	ACOM041350_RA
Anopheles_culifascies_Mosquito_ACUA005616_RA_Piwi	Anopheles	culifascies	Vectorbase	AculA1.2	ACUA005616_RA
Anopheles_culifascies_Mosquito_ACUA014522_RA_Ago2	Anopheles	culifascies	Vectorbase	AculA1.2	ACUA014522_RA
Anopheles_culifascies_Mosquito_ACUA017711_RA_Ago3	Anopheles	culifascies	Vectorbase	AculA1.2	ACUA017711_RA
Anopheles_culifascies_Mosquito_ACUA022048_RA_Ago1	Anopheles	culifascies	Vectorbase	AculA1.2	ACUA022048_RA
Anopheles_culifascies_Mosquito_ACUA026491_RA_Piwi	Anopheles	culifascies	Vectorbase	AculA1.2	ACUA026491_RA
Anopheles_darlingi_Mosquito_ADAC006051_RA_Piwi	Anopheles	darlingi	Vectorbase	AdarC3.2	ADAC006051_RA
Anopheles_darlingi_Mosquito_ADAR000310RA_Ago1	Anopheles	darlingi	Vectorbase	AdarC2	ADAR000310RA
Anopheles_darlingi_Mosquito_ADAR002669RA_Ago2	Anopheles	darlingi	Vectorbase	AdarC2	ADAR002669RA
Anopheles_darlingi_Mosquito_ADAR007401RA_Ago3	Anopheles	darlingi	Vectorbase	AdarC2	ADAR007401RA
Anopheles_dirus_Mosquito_ADIR000087_RA_Piwi	Anopheles	dirus	Vectorbase	AdirW1.2	ADIR000087_RA
Anopheles_dirus_Mosquito_ADIR000092_RA_Piwi	Anopheles	dirus	Vectorbase	AdirW1.2	ADIR000092_RA
Anopheles_dirus_Mosquito_ADIR004343_RA_Ago2	Anopheles	dirus	Vectorbase	AdirW1.2	ADIR004343_RA
Anopheles_dirus_Mosquito_ADIR006020_RA_Piwi	Anopheles	dirus	Vectorbase	AdirW1.2	ADIR006020_RA
Anopheles_dirus_Mosquito_ADIR009617_RA_Ago1	Anopheles	dirus	Vectorbase	AdirW1.2	ADIR009617_RA
Anopheles_dirus_Mosquito_ADIR009721_RA_Ago3	Anopheles	dirus	Vectorbase	AdirW1.2	ADIR009721_RA
Anopheles_epiroticus_Mosquito_AEPI002451_RA_Ago3	Anopheles	epiroticus	Vectorbase	AepiE1.2	AEPI002451_RA
Anopheles_epiroticus_Mosquito_AEPI004505_RA_Ago1	Anopheles	epiroticus	Vectorbase	AepiE1.2	AEPI004505_RA
Anopheles_epiroticus_Mosquito_AEPI004893_RA_Piwi	Anopheles	epiroticus	Vectorbase	AepiE1.2	AEPI004893_RA
Anopheles_epiroticus_Mosquito_AEPI006652_RA_Piwi	Anopheles	epiroticus	Vectorbase	AepiE1.2	AEPI006652_RA
Anopheles_epiroticus_Mosquito_AEPI007685_RA_Ago2	Anopheles	epiroticus	Vectorbase	AepiE1.2	AEPI007685_RA
Anopheles_farauti_Mosquito_AFAF000295_RA_Piwi	Anopheles	farauti	Vectorbase	AfarF1.2	AFAF000295_RA
Anopheles_farauti_Mosquito_AFAF000662_RA_Ago2	Anopheles	farauti	Vectorbase	AfarF1.2	AFAF000662_RA
Anopheles_farauti_Mosquito_AFAF010261_RA_Ago3	Anopheles	farauti	Vectorbase	AfarF1.2	AFAF010261_RA
Anopheles_farauti_Mosquito_AFAF011957_RA_Piwi	Anopheles	farauti	Vectorbase	AfarF1.2	AFAF011957_RA
Anopheles_farauti_Mosquito_AFAF019167_RA_Piwi	Anopheles	farauti	Vectorbase	AfarF1.2	AFAF019167_RA
Anopheles_farauti_Mosquito_AFAF020880_RA_Ago1	Anopheles	farauti	Vectorbase	AfarF1.2	AFAF020880_RA
Anopheles_funestus_EZ973988_Ago2	Anopheles	funestus	Vectorbase	AfunF1	EZ973988
Anopheles_funestus_EZ974577_Piwi	Anopheles	funestus	Vectorbase	AfunF1	EZ974577
Anopheles_funestus_EZ974613_Piwi	Anopheles	funestus	Vectorbase	AfunF1	EZ974613
Anopheles_funestus_EZ975296_Ago1	Anopheles	funestus	Vectorbase	AfunF1	EZ975296
Anopheles_funestus_EZ976723_Ago3	Anopheles	funestus	Vectorbase	AfunF1	EZ976723
Anopheles_gambiae_Mosquito_AGAP008862_RA_Ago3	Anopheles	gambiae	VectorBase	AgamP3.6 transcripts	AGAP008862_RA
Anopheles_gambiae_Mosquito_AGAP009509_RA_Piwi	Anopheles	gambiae	VectorBase	AgamP3.6 transcripts	AGAP009509_RA
Anopheles_gambiae_Mosquito_AGAP011204_RA_Piwi	Anopheles	gambiae	VectorBase	AgamP3.6 transcripts	AGAP011204_RA
Anopheles_gambiae_Mosquito_AGAP011537_RA_Ago2	Anopheles	gambiae	Vectorbase	VB-2011-12	AGAP011537_RA
Anopheles_gambiae_mosquito_AGAP011717_RA_Ago1	Anopheles	gambiae	Vectorbase	AgamP3.6	AGAP011717_RA
Anopheles_maculatus_Mosquito_AMAM012706_RA_Piwi	Anopheles	maculatus	Vectorbase	AmacM1.2	AMAM012706_RA
Anopheles_maculatus_Mosquito_AMAM013572_RA_Ago3	Anopheles	maculatus	Vectorbase	AmacM1.2	AMAM013572_RA
Anopheles_maculatus_Mosquito_AMAM015083_AMAM015537_RA_Ago2	Anopheles	maculatus	Vectorbase	AmacM1.2	AMAM015083_RA & AMAM015537_RA
Anopheles_melas_Mosquito_AMEC002029_RA_Piwi	Anopheles	melas	Vectorbase	AmelC1.2	AMEC002029_RA
Anopheles_melas_Mosquito_AMEC004575_RA_Ago2	Anopheles	melas	Vectorbase	AmelC1.2	AMEC004575_RA
Anopheles_melas_Mosquito_AMEC006632_RA_Ago3	Anopheles	melas	Vectorbase	AmelC1.2	AMEC006632_RA
Anopheles_melas_Mosquito_AMEC014826_RA_Ago1	Anopheles	melas	Vectorbase	AmelC1.2	AMEC014826_RA
Anopheles_melas_Mosquito_AMEC021875_RA_Piwi	Anopheles	melas	Vectorbase	AmelC1.2	AMEC021875_RA
Anopheles_merus_Mosquito_AMEM001494_RA_Ago2	Anopheles	merus	Vectorbase	AmerM1.2	AMEM001494_RA
Anopheles_merus_Mosquito_AMEM005720_RA_Piwi	Anopheles	merus	Vectorbase	AmerM1.2	AMEM005720_RA
Anopheles_merus_Mosquito_AMEM008202_RA_Piwi	Anopheles	merus	Vectorbase	AmerM1.2	AMEM008202_RA
Anopheles_merus_Mosquito_AMEM012277_RA_Ago3	Anopheles	merus	Vectorbase	AmerM1.2	AMEM012277_RA
Anopheles_merus_Mosquito_AMEM015350_RA_Ago1	Anopheles	merus	Vectorbase	AmerM1.2	AMEM015350_RA
Anopheles_minimus_Mosquito_AMIN001620_RA_Ago3	Anopheles	minimus	Vectorbase	AminM1.2	AMIN001620_RA
Anopheles_minimus_Mosquito_AMIN001881_RA_Piwi	Anopheles	minimus	Vectorbase	AminM1.2	AMIN001881_RA
Anopheles_minimus_Mosquito_AMIN008377_RA_Piwi	Anopheles	minimus	Vectorbase	AminM1.2	AMIN008377_RA
Anopheles_minimus_Mosquito_AMIN008743_RA_Ago1	Anopheles	minimus	Vectorbase	AminM1.2	AMIN008743_RA
Anopheles_minimus_Mosquito_AMIN008903_RA_Ago2	Anopheles	minimus	Vectorbase	AminM1.2	AMIN008903_RA
Anopheles_quadriannulatus_Mosquito_AQUA005063_RA_Piwi	Anopheles	quadriannulatus	Vectorbase	AquaS1.2	AQUA005063_RA
Anopheles_quadriannulatus_Mosquito_AQUA005807_RA_Piwi	Anopheles	quadriannulatus	Vectorbase	AquaS1.2	AQUA005807_RA
Anopheles_quadriannulatus_Mosquito_AQUA007373_RA_Ago2	Anopheles	quadriannulatus	Vectorbase	AquaS1.2	AQUA007373_RA
Anopheles_quadriannulatus_Mosquito_AQUA007856_AQUA007858_RA_Ago3	Anopheles	quadriannulatus	Vectorbase	AquaS1.2	AQUA007856_RA & AQUA007858_RA
Anopheles_quadriannulatus_Mosquito_AQUA010456_RA_Ago1	Anopheles	quadriannulatus	Vectorbase	AquaS1.2	AQUA010456_RA
Anopheles_sinensis_Mosquito_ASIS001322_RA_Ago1	Anopheles	sinensis	Vectorbase	AsinS1.2	ASIS001322_RA
Anopheles_sinensis_Mosquito_ASIS006352_RA_Piwi	Anopheles	sinensis	Vectorbase	AsinS1.2	ASIS006352_RA
Anopheles_sinensis_Mosquito_ASIS009643_RA_Ago3	Anopheles	sinensis	Vectorbase	AsinS1.2	ASIS009643_RA
Anopheles_sinensis_Mosquito_ASIS011042_RA_Piwi	Anopheles	sinensis	Vectorbase	AsinS1.2	ASIS011042_RA
Anopheles_sinensis_Mosquito_ASIS015190_RA_Ago2	Anopheles	sinensis	Vectorbase	AsinS1.2	ASIS015190_RA
Anopheles_stephensi_Mosquito_ASTM013896_RA_Ago2	Anopheles	stephensi	NCBI	ALPR00000000.2	ASTM013896_RA
Anopheles_stephensi_Mosquito_ASTM016107_RA_Ago1	Anopheles	stephensi	NCBI	ALPR00000000.2	ASTM016107_RA
Anopheles_stephensi_Mosquito_gi_672917076_Piwiput	Anopheles	stephensi	NCBI	ALPR00000000.2	gi_672917076
Anopheles_stephensi_Mosquito_gi_672917080_Ago3put	Anopheles	stephensi	NCBI	ALPR00000000.2	gi_672917080
Anopheles_stephensi_Mosquito_gi_672917082_Piwiput	Anopheles	stephensi	NCBI	ALPR00000000.2	gi_672917082
Bactrocera_dorsalis_TephritidFly_gi_582890006_Ago2	Bactrocera	dorsalis	NCBI	PRJNA167923	gi_582890006
Bactrocera_dorsalis_TephritidFly_gi_618007337_Ago1	Bactrocera	dorsalis	NCBI	PRJNA167923	gi_618007337
Bactrocera_dorsalis_TephritidFly_gi_618013343_Ago3	Bactrocera	dorsalis	NCBI	PRJNA167923	gi_618013343
Bactrocera_dorsalis_TephritidFly_gi_618051622_Aub	Bactrocera	dorsalis	NCBI	PRJNA167923	gi_618051622
Bactrocera_dorsalis_TephritidFly_gi_618054784_618054781_Piwiput	Bactrocera	dorsalis	NCBI	PRJNA167923	gi_618054784 & gi_618054781
Bactrocera_minax_TephritidFly_gi674702568_Ago1	Bactrocera	minax	TSA	PRJNA244614	gi_674702568
Bactrocera_minax_TephritidFly_gi_674681263_Piwiput	Bactrocera	minax	TSA	PRJNA244614	gi_674681263
Bactrocera_minax_TephritidFly_gi_674693241_674676842_674690571_674677782_674661624_Ago3	Bactrocera	minax	TSA	PRJNA244614	gi_674693241 & gi_674676842 & gi_674690571 & gi_674677782 & gi_674661624
Bactrocera_minax_TephritidFly_gi_674696133_674681689_Aub	Bactrocera	minax	TSA	PRJNA244614	gi_674696133 & gi_674681689
Bactrocera_minax_TephritidFly_gi_674706975_Ago2	Bactrocera	minax	TSA	PRJNA244614	gi_674706975
Bactrocera_oleae_TephritidFly_C12832031_C12894263_Piwiput	Bactrocera	oleae	Vicoso & Bachtrog (2013) Nature 499:332-335		Supplementary Materials
Bactrocera_oleae_TephritidFly_scaffold140875_Aub	Bactrocera	oleae	Vicoso & Bachtrog (2013) Nature 499:332-335		Supplementary Materials
Bactrocera_oleae_TephritidFly_scaffold48224_71219_Ago1_partial	Bactrocera	oleae	Vicoso & Bachtrog (2013) Nature 499:332-335		Supplementary Materials
Bactrocera_oleae_TephritidFly_scaffold85749_Ago3	Bactrocera	oleae	Vicoso & Bachtrog (2013) Nature 499:332-335		Supplementary Materials
Bactrocera_oleae_TephritidFly_scaffold92294_Ago2	Bactrocera	oleae	Vicoso & Bachtrog (2013) Nature 499:332-335		Supplementary Materials
Belgica_antarctica_Midge_gi_418250311_gb_GAAK01013143_1_TSA_B648_04093_Piwi	Belgica	antarctica	NCBI/SRA	PRJNA174315	gi_418250311 & gb_GAAK01013143_1 & TSA_B648_4093
Belgica_antarctica_Midge_gi_418252134_gb_GAAK01012893_1_TSA_B648_13308_Ago3	Belgica	antarctica	NCBI/SRA	PRJNA174315	gi_418252134 & gb_GAAK01012893_1 & TSA_B648_13308
Belgica_antarctica_Midge_gi_418262397_gb_GAAK01008367_1_TSA_B648_08644_Piwi	Belgica	antarctica	NCBI/SRA	PRJNA174315	gi_418262397 & gb_GAAK01008367_1 & TSA_B648_8644
Belgica_antarctica_Midge_gi_418264514_gb_GAAK01007360_1_TSA_B648_07599_Ago1	Belgica	antarctica	NCBI/SRA	PRJNA174315	gi_418264514 & gb_GAAK01007360_1 & TSA_B648_7599
Belgica_antarctica_Midge_gi_418267597_gb_GAAK01006105_1_TSA_B648_06303_Piwi	Belgica	antarctica	NCBI/SRA	PRJNA174315	gi_418267597 & gb_GAAK01006105_1 & TSA_B648_6303
Belgica_antarctica_Midge_gi_418270742_gb_GAAK01004809_1_TSA_B648_04961_Ago2	Belgica	antarctica	NCBI/SRA	PRJNA174315	gi_418270742 & gb_GAAK01004809_1 & TSA_B648_4961
Belgica_antarctica_Midge_gi_418279086_gb_GAAK01000688_1_TSA_B648_00713_Ago2	Belgica	antarctica	NCBI/SRA	PRJNA174315	gi_418279086 & gb_GAAK01000688_1 & TSA_B648_713
Ceratitis_capitata_MedFly_gb_AOHK01001451_1_178922_185990_Ago2	Ceratitis	capitata	NCBI genome	Ccap_1.0	gb_AOHK01001451_1 & gb_178922 & gb_185990
Ceratitis_capitata_MedFly_gi_469579546_gb_AOHK01023672_1_Contig23639_Ago3	Ceratitis	capitata	NCBI genome	Ccap_1.0	gi _469579546 & gb_AOHK01023672_1 & Contig23639
Ceratitis_capitata_MedFly_gi_469581556_gb_AOHK01021662_1_Piwi	Ceratitis	capitata	NCBI genome	Ccap_1.0	gi _469581556 & gb_AOHK01021662_1
Ceratitis_capitata_MedFly_gi_469581743_gb_AOHK01021475_1_Contig21442_Aub	Ceratitis	capitata	NCBI genome	Ccap_1.0	gi _469581743 & gb_AOHK01021475_1 & Contig21442
Ceratitis_capitata_MedFly_gi_469587420_gb_AOHK01015798_1_Ago1	Ceratitis	capitata	NCBI genome	Ccap_1.0	gi _469587420 & gb_AOHK01015798_1
Chironomus_riparius_Midge_TSA_KA182653_CripIT07949_Ago1	Chrionomus	riparius	SRA	SRR496839	KA182653 & CripIT07949
Chironomus_riparius_Midge_TSA_KA183101_CripIT08397_Piwi	Chrionomus	riparius	SRA	SRR496839	KA183101 & CripIT08397
Chironomus_riparius_Midge_TSA_KA183282_CripIT08578_Piwi	Chrionomus	riparius	SRA	SRR496839	KA183282 & CripIT08578
Chironomus_riparius_Midge_TSA_KA183772_CripIT09068_AND_TSA_KA187478_CripIT12774_Ago3	Chrionomus	riparius	SRA	SRR496839	KA183772_CripIT09068 & KA187478_CripIT12774
Chironomus_riparius_Midge_TSA_KA184268_CripIT09564_AND_TSA_KA188089_CripIT13385_Piwi	Chrionomus	riparius	SRA	SRR496839	KA184268_CripIT09564 & KA188089_CripIT13385
Chironomus_riparius_Midge_TSA_KA186344_1_CripIT11640_AND_TSA_KA183790_CripIT09086_Ago2	Chrionomus	riparius	SRA	SRR496839	KA186344_1_CripIT11640 & KA183790_CripIT09086
Clogmia_albipunctata_Mothfly_AGO1_comp4022_c0_seq1_Ago1	Clogmia	albipunctata	Diptex	2012-01-01	Supplementary Materials
Clogmia_albipunctata_Mothfly_PiwiAub_comp1236_c0_seq1_Piwi	Clogmia	albipunctata	Diptex	2012-01-01	Supplementary Materials
Corethrella_appendiculata_Midge_gi_545915529_Ago2	Corethrella	appendiculata	TSA	PRJNA213247	gi_545915529
Corethrella_appendiculata_Midge_gi_545916375_Ago3	Corethrella	appendiculata	TSA	PRJNA213247	gi_545916375
Corethrella_appendiculata_Midge_gi_545916973_Piwiput	Corethrella	appendiculata	TSA	PRJNA213247	gi_545916973
Corethrella_appendiculata_Midge_gi_545919970_Piwiput	Corethrella	appendiculata	TSA	PRJNA213247	gi_545919970
Corethrella_appendiculata_Midge_gi_545920242_Ago1	Corethrella	appendiculata	TSA	PRJNA213247	gi_545920242
Culex_quinquefasciatus_Mosquito_CPIJ002415_Piwi	Culex	pipiens	VectorBase	C pipiens assembly 3 Transcripts	CPIJ002415
Culex_quinquefasciatus_Mosquito_CPIJ002458_Piwi	Culex	pipiens	VectorBase	C pipiens assembly 3 Transcripts	CPIJ002458
Culex_quinquefasciatus_Mosquito_CPIJ002459_Piwi	Culex	pipiens	VectorBase	C pipiens assembly 3 Transcripts	CPIJ002459
Culex_quinquefasciatus_Mosquito_CPIJ006138_Ago1	Culex	pipiens	VectorBase	C pipiens assembly 3 Transcripts	CPIJ006138
Culex_quinquefasciatus_Mosquito_CPIJ009898_Ago2	Culex	pipiens	VectorBase	C pipiens assembly 3 Transcripts	CPIJ009898
Culex_quinquefasciatus_Mosquito_CPIJ012516_Piwi	Culex	pipiens	VectorBase	C pipiens assembly 3 Transcripts	CPIJ012516
Culex_quinquefasciatus_Mosquito_CPIJ014791_Ago2	Culex	pipiens	VectorBase	C pipiens assembly 3 Transcripts	CPIJ014791
Culex_quinquefasciatus_Mosquito_CPIJ017381_Piwi	Culex	pipiens	VectorBase	C pipiens assembly 3 Transcripts	CPIJ017381
Culex_quinquefasciatus_Mosquito_CPIJ017382_Piwi	Culex	pipiens	VectorBase	C pipiens assembly 3 Transcripts	CPIJ017382
Culicoides_sonorensis_Midge_gi_590127086_Piwiput	Culicoides	sonorensis	TSA	PRJNA238338	gi_590127086
Culicoides_sonorensis_Midge_gi_590127344_Ago1	Culicoides	sonorensis	TSA	PRJNA238338	gi_590127344
Culicoides_sonorensis_Midge_gi_590128804_Ago3	Culicoides	sonorensis	TSA	PRJNA238338	gi_590128804
Culicoides_sonorensis_Midge_gi_590131517_Piwiput	Culicoides	sonorensis	TSA	PRJNA238338	gi_590131517
Culicoides_sonorensis_Midge_gi_590131843_Ago2	Culicoides	sonorensis	TSA	PRJNA238338	gi_590131843
Delia_antiqua_OnionFly_gi_604691061_604690360_Piwi	Delia	antiqua	TSA	PRJNA208983	gi_604691061 & gi_604690360
Delia_antiqua_OnionFly_gi_604692989_Ago3	Delia	antiqua	TSA	PRJNA208983	gi_604692989
Delia_antiqua_OnionFly_gi_604693257_Ago2	Delia	antiqua	TSA	PRJNA208983	gi_604693257
Delia_antiqua_OnionFly_gi_604700463_604697273_Aub	Delia	antiqua	TSA	PRJNA208983	gi_604700463 & gi_604697273
Drosophila_affinis_Fly_Clark_1405_850_Piwi	Drosophila	affinis	Unpublished genome		Supplementary Materials
Drosophila_affinis_Fly_Clark_545_Ago1	Drosophila	affinis	Unpublished genome		Supplementary Materials
Drosophila_affinis_Fly_comp27989_c0_Ago2e	Drosophila	affinis	Unpublished genome		Supplementary Materials
Drosophila_affinis_Fly_comp28963_r_DJOseq6_27613_Ago2ad	Drosophila	affinis	Unpublished genome		Supplementary Materials
Drosophila_affinis_Fly_comp29510_c0_r_Ago2x	Drosophila	affinis	Unpublished genome		Supplementary Materials
Drosophila_affinis_Fly_seq4_fragment9_AGO2ad	Drosophila	affinis	Unpublished genome		Supplementary Materials
Drosophila_americana_Fly_H5B_1353_Aub	Drosophila	americana	http://cracs.fc.up.pt/~nf/dame/fasta/	dame.w11	Supplementary Materials
Drosophila_americana_Fly_H5B_1353_Piwi	Drosophila	americana	http://cracs.fc.up.pt/~nf/dame/fasta/	dame.w11	Supplementary Materials
Drosophila_americana_Fly_W11C1756_Ago1	Drosophila	americana	http://cracs.fc.up.pt/~nf/dame/fasta/	dame.w11	Supplementary Materials
Drosophila_americana_Fly_W11D_2384_Ago2	Drosophila	americana	http://cracs.fc.up.pt/~nf/dame/fasta/	dame.w11	Supplementary Materials
Drosophila_ananassae_Fly_13082_Ago3_no5	Drosophila	ananassae	Flybase	R1.3	Supplementary Materials
Drosophila_ananassae_Fly_XM_001956642_AGO2	Drosophila	ananassae	Flybase	R1.3	XM_1956642
Drosophila_ananassae_Fly_XM_001963192_PIWI_	Drosophila	ananassae	Flybase	R1.3	XM_1963192
Drosophila_ananassae_Fly_XM_001963195_Aub	Drosophila	ananassae	Flybase	R1.3	XM_1963195
Drosophila_annanassae_Fly_FBgn0088193_Ago1	Drosophila	annanassae	FlyBase	R1.3	FBgn0088193
Drosophila_azteca_Fly_seq1_PCR_Ago2	Drosophila	azteca	PCR		KR012650
Drosophila_azteca_Fly_seq3_PCR_Ago2	Drosophila	azteca	PCR		KR012656
Drosophila_azteca_Fly_seq4_PCR_Ago2	Drosophila	azteca	PCR		KR012654
Drosophila_biarmipes_Fly_DJOtrans_Ago3	Drosophila	biarmipes	Biarmipes genome (http://www.hgsc.bcm.tmc.edu/collaborations/insects/dros_modencode/GAsm/)	Dbia02082011	Supplementary Materials
Drosophila_biarmipes_Fly_DJOtrans_Aub_cDNA	Drosophila	biarmipes	Biarmipes genome (http://www.hgsc.bcm.tmc.edu/collaborations/insects/dros_modencode/GAsm/)	Dbia02082011	Supplementary Materials
Drosophila_biarmipes_Fly_DJOtrans_Piwi_cDNA	Drosophila	biarmipes	Biarmipes genome (http://www.hgsc.bcm.tmc.edu/collaborations/insects/dros_modencode/GAsm/)	Dbia02082011	Supplementary Materials
Drosophila_biarmipes_Fly_scf_7180000302291_AGO1	Drosophila	biarmipes	Biarmipes genome (http://www.hgsc.bcm.tmc.edu/collaborations/insects/dros_modencode/GAsm/)	Dbia02082011	Supplementary Materials
Drosophila_biarmipes_Fly_scf_7180000302334_AGO2	Drosophila	biarmipes	Biarmipes genome (http://www.hgsc.bcm.tmc.edu/collaborations/insects/dros_modencode/GAsm/)	Dbia02082011	Supplementary Materials
Drosophila_bipectinata_Fly_180000396572_Piwi_cDNA	Drosophila	bipectinata	Bipectinata genome (http://www.hgsc.bcm.tmc.edu/collaborations/insects/dros_modencode/GAsm/)	Dbip02082011	Supplementary Materials
Drosophila_bipectinata_Fly_DJOtrans_Ago3_no_5'	Drosophila	bipectinata	Bipectinata genome (http://www.hgsc.bcm.tmc.edu/collaborations/insects/dros_modencode/GAsm/)	Dbip02082011	Supplementary Materials
Drosophila_bipectinata_Fly_DJOtrans_Aub_cDNA	Drosophila	bipectinata	Bipectinata genome (http://www.hgsc.bcm.tmc.edu/collaborations/insects/dros_modencode/GAsm/)	Dbip02082011	Supplementary Materials
Drosophila_bipectinata_Fly_scf_7180000396709_AGO2	Drosophila	bipectinata	Bipectinata genome (http://www.hgsc.bcm.tmc.edu/collaborations/insects/dros_modencode/GAsm/)	Dbip02082011	Supplementary Materials
Drosophila_bipectinata_Fly_scf_7180000396735_AGO1	Drosophila	bipectinata	Bipectinata genome (http://www.hgsc.bcm.tmc.edu/collaborations/insects/dros_modencode/GAsm/)	Dbip02082011	Supplementary Materials
Drosophila_busckii_Fly_scaffold1621_513_Ago2	Drosophila	busckii	Vicoso & Bachtrog (2013) Nature 499:332-335		Supplementary Materials
Drosophila_busckii_Fly_scaffold2248_Ago3	Drosophila	busckii	Vicoso & Bachtrog (2013) Nature 499:332-335		Supplementary Materials
Drosophila_busckii_Fly_scaffold3172_Aub	Drosophila	busckii	Vicoso & Bachtrog (2013) Nature 499:332-335		Supplementary Materials
Drosophila_busckii_Fly_scaffold3172_Piwi	Drosophila	busckii	Vicoso & Bachtrog (2013) Nature 499:332-335		Supplementary Materials
Drosophila_busckii_Fly_scaffold5507_Ago1	Drosophila	busckii	Vicoso & Bachtrog (2013) Nature 499:332-335		Supplementary Materials
Drosophila_elegans_Fly_3166_1_Ago3	Drosophila	elegans	Elegans genome (http://www.hgsc.bcm.tmc.edu/collaborations/insects/dros_modencode/GAsm/)	Dele02082011	Supplementary Materials
Drosophila_elegans_Fly_4823_1_Piwi	Drosophila	elegans	Elegans genome (http://www.hgsc.bcm.tmc.edu/collaborations/insects/dros_modencode/GAsm/)	Dele02082011	Supplementary Materials
Drosophila_elegans_Fly_80000490644_Aub_no5	Drosophila	elegans	Elegans genome (http://www.hgsc.bcm.tmc.edu/collaborations/insects/dros_modencode/GAsm/)	Dele02082011	Supplementary Materials
Drosophila_elegans_Fly_scf_7180000491000_AGO2	Drosophila	elegans	Elegans genome (http://www.hgsc.bcm.tmc.edu/collaborations/insects/dros_modencode/GAsm/)	Dele02082011	Supplementary Materials
Drosophila_elegans_Fly_scf_7180000491271_AGO1	Drosophila	elegans	Elegans genome (http://www.hgsc.bcm.tmc.edu/collaborations/insects/dros_modencode/GAsm/)	Dele02082011	Supplementary Materials
Drosophila_erecta_Fly_4784_Ago3	Drosophila	erecta	FlyBase	dere_caf1	Supplementary Materials
Drosophila_erecta_Fly_XM_001969849_AUB_	Drosophila	erecta	FlyBase	R1.3	XM_1969849
Drosophila_erecta_Fly_XM_001969852_PIWI_	Drosophila	erecta	FlyBase	R1.3	XM_1969852
Drosophila_erecta_Fly_XM_001973062_AGO2	Drosophila	erecta	FlyBase	R1.3	XM_1973062
Drosophila_erecta_Fly_XM_001975670_AGO1	Drosophila	erecta	FlyBase	R1.3	XM_1975670
Drosophila_eugracilis_2700_1_Piwi	Drosophila	eugracilis	FlyBase	Deug 1.0	Supplementary Materials
Drosophila_eugracilis_2705_1_Aub	Drosophila	eugracilis	FlyBase	Deug 1.0	Supplementary Materials
Drosophila_eugracilis_Fly_gi_358409243_Ago1	Drosophila	eugracilis	FlyBase	Deug 1.0	gi_358409243
Drosophila_eugracilis_Fly_gi_358409428_Ago2	Drosophila	eugracilis	FlyBase	Deug 1.0	gi_358409428
Drosophila_ficusphila_Fly_1800000454111_Aub	Drosophila	ficusphila	FlyBase	Dfic 1.0	Supplementary Materials
Drosophila_ficusphila_Fly_1965_1_Ago3	Drosophila	ficusphila	FlyBase	Dfic 1.0	Supplementary Materials
Drosophila_ficusphila_Fly_23845_1_Piwi	Drosophila	ficusphila	FlyBase	Dfic 1.0	Supplementary Materials
Drosophila_ficusphila_Fly_gi_343464559_Ago1	Drosophila	ficusphila	FlyBase	Dfic 1.0	gi_343464559
Drosophila_ficusphila_Fly_gi_343464560_Ago2	Drosophila	ficusphila	FlyBase	Dfic 1.0	gi_343464560
Drosophila_grimshawi_Fly_GH13012_Ago3	Drosophila	grimshawi	FlyBase	R1.3	GH13012
Drosophila_grimshawi_Fly_XM_001984968_AGO2	Drosophila	grimshawi	FlyBase	R1.3	XM_1984968
Drosophila_grimshawi_Fly_XM_001988043_PIWI_	Drosophila	grimshawi	FlyBase	R1.3	XM_1988043
Drosophila_grimshawi_Fly_XM_001988046_AUB_	Drosophila	grimshawi	FlyBase	R1.3	XM_1988046
Drosophila_grimshawi_Fly_XM_001995050_AGO1	Drosophila	grimshawi	FlyBase	R1.3	XM_1995050
Drosophila_immigrans_Fly_DJOtrans_104_4_Aub	Drosophila	immigrans	Unpublished transcriptome		KR012667
Drosophila_immigrans_Fly_DJOtrans_107_7_Piwi	Drosophila	immigrans	Unpublished transcriptome		KR012674
Drosophila_immigrans_Fly_DJOtrans_52_8_Ago2	Drosophila	immigrans	Unpublished transcriptome		KR012666
Drosophila_immigrans_Fly_DJOtrans_93_2_Ago1	Drosophila	immigrans	Unpublished transcriptome		KR012689
Drosophila_kikkawai_Fly_13960_1_Aub	Drosophila	kikkawai	NCBI	PRJNA62319	Supplementary Materials
Drosophila_kikkawai_Fly_13964_1_Piwi_no5	Drosophila	kikkawai	NCBI	PRJNA62319	Supplementary Materials
Drosophila_kikkawai_Fly_33710_1_Ago3	Drosophila	kikkawai	NCBI	PRJNA62319	Supplementary Materials
Drosophila_kikkawai_Fly_gi_343973510_Ago1	Drosophila	kikkawai	FlyBase	Dkik 1.0	gi_343973510
Drosophila_kikkawai_Fly_DKIK005803_Ago2	Drosophila	kikkawai	i5k	Dkik 2.0	DKIK005803
Drosophila_kikkawai_Fly_DKIK006422_Ago2	Drosophila	kikkawai	i5k	Dkik 2.0	DKIK006422
Drosophila_lowei_4_group1_AUBput__MAFFT	Drosophila	lowei	Unpublished genome		Supplementary Materials
Drosophila_lowei_4_group3_AGO2put5_2	Drosophila	lowei	Unpublished genome		Supplementary Materials
Drosophila_lowei_Fly_Ago1	Drosophila	lowei	Unpublished genome		Supplementary Materials
Drosophila_mauritiana_Fly_2L_Aub	Drosophila	mauritiana	Unpublished genome		Supplementary Materials
Drosophila_mauritiana_Fly_2L_Piwi	Drosophila	mauritiana	Unpublished genome		Supplementary Materials
Drosophila_mauritiana_Fly_2R_Ago1	Drosophila	mauritiana	Unpublished genome		Supplementary Materials
Drosophila_mauritiana_Fly_3L_Ago2	Drosophila	mauritiana	Unpublished genome		Supplementary Materials
Drosophila_mauritiana_Fly_Umau_Ago3	Drosophila	mauritiana	Unpublished genome		Supplementary Materials
Drosophila_melanogaster_Fly_FBgn0000146_PA_Aub_full_length	Drosophila	melanogaster	FlyBase	Dmel 5.30	FBgn0000146_PA
Drosophila_melanogaster_Fly_FBgn0004872_PA_Piwi_full_length	Drosophila	melanogaster	FlyBase	Dmel 5.30	FBgn0004872_PA
Drosophila_melanogaster_Fly_FBgn0087035_Ago2_PC_full_length	Drosophila	melanogaster	FlyBase	Dmel 5.30	FBgn0087035_PC
Drosophila_melanogaster_Fly_FBgn0250816_Ago3_PD_full_length	Drosophila	melanogaster	FlyBase	Dmel 5.30	FBgn0250816_PD
Drosophila_melanogaster_Fly_FBgn0262739_Ago1_PA_full_length	Drosophila	melanogaster	FlyBase	Dmel 5.30	FBgn0262739_PA
Drosophila_miranda_Fly_FBpp0276545_neoX_Ago1	Drosophila	miranda	Zhou & Bachtrog (2012) Science 337:341-345		Supplementary Materials
Drosophila_miranda_Fly_FBpp0279414_Aub	Drosophila	miranda	Zhou & Bachtrog (2012) Science 337:341-345		Supplementary Materials
Drosophila_miranda_Fly_FBpp0279603_Ago3	Drosophila	miranda	Zhou & Bachtrog (2012) Science 337:341-345		Supplementary Materials
Drosophila_miranda_Fly_FBpp0285327_Piwi	Drosophila	miranda	Zhou & Bachtrog (2012) Science 337:341-345		Supplementary Materials
Drosophila_mojavensis_Fly_XM_002003856_PIWI_	Drosophila	mojavensis	FlyBase	r1.3	XM_2003856
Drosophila_mojavensis_Fly_XM_002003860_AUB_	Drosophila	mojavensis	FlyBase	r1.3	XM_2003860
Drosophila_mojavensis_Fly_XM_002006656_AGO1	Drosophila	mojavensis	FlyBase	r1.3	XM_2006656
Drosophila_mojavensis_Fly_XM_002007711_AGO2	Drosophila	mojavensis	FlyBase	r1.3	XM_2007711
Drosophila_montana_Fly_6887_Ago2	Drosophila	montana	Parker et al (2015) in press		Supplementary Materials
Drosophila_montana_Fly_9314_Ago1	Drosophila	montana	Parker et al (2015) in press		Supplementary Materials
Drosophila_montana_Fly_contig_1508_Aub	Drosophila	montana	Parker et al (2015) in press		Supplementary Materials
Drosophila_montana_Fly_contig_32470_31182_30252_15603_Ago3	Drosophila	montana	Parker et al (2015) in press		Supplementary Materials
Drosophila_obscura_Fly_18680_Ago2x	Drosophila	obscura	Unpublished transcriptome		KR012649
Drosophila_obscura_Fly_Ago2_24803_e	Drosophila	obscura	Unpublished transcriptome		KR012653
Drosophila_obscura_Fly_DJOtransc_comp10423_c0_Piwi	Drosophila	obscura	Unpublished transcriptome		KR012675
Drosophila_obscura_Fly_DJOtransc_comp19700_8297_5402_Ago1	Drosophila	obscura	Unpublished transcriptome		KR012690
Drosophila_obscura_Fly_DJOtransc_comp2809_Ago2a_b	Drosophila	obscura	Unpublished transcriptome		KR012661
Drosophila_obscura_Fly_DJOtransc_comp5899_31090_Ago3	Drosophila	obscura	Unpublished transcriptome		KR012683
Drosophila_obscura_Fly_DJOtransc_comp6711_c0_Aub	Drosophila	obscura	Unpublished transcriptome		KR012668
Drosophila_persimilis_Fly_1_Aub	Drosophila	persimilis	Flybase	R1.3	FBgn0156737
Drosophila_persimilis_Fly_1_Piwi	Drosophila	persimilis	Flybase	R1.3	FBgn0156620
Drosophila_persimilis_Fly_54_97_Ago3	Drosophila	persimilis	GenBank	R1.3	Supplementary Materials
Drosophila_persimilis_Fly_FBgn0154681_Ago1	Drosophila	persimilis	FlyBase	R1.3	FBgn0154681
Drosophila_persimilis_Fly_XM_002015112_1_Ago2e	Drosophila	persimilis	GenBank	R1.3	XM_2015112
Drosophila_persimilis_Fly_XM_002017209_1_Ago2c	Drosophila	persimilis	GenBank	R1.3	XM_2017209
Drosophila_persimilis_Fly_XM_002017433_1_Ago2b	Drosophila	persimilis	GenBank	R1.3	XM_2017433
Drosophila_persimilis_Fly_XM_002021798_1_Ago2a	Drosophila	persimilis	GenBank	R1.3	XM_2021798
Drosophila_persimilis_Fly_XM_002022150_1_Ago2d	Drosophila	persimilis	GenBank	R1.3	XM_2022150
Drosophila_pseudoobscura_Fly_FBgn0079763_Ago1	Drosophila	pseudoobscura	FlyBase	R2.30	FBgn0079763
Drosophila_pseudoobscura_Fly_GA25552_PA_XM_002136023_reconstruct_Ago3	Drosophila	pseudoobscura	FlyBase	R2.30	GA25552_PA & XM_002136023
Drosophila_pseudoobscura_Fly_XM_001352277_Piwi	Drosophila	pseudoobscura	FlyBase	R2.30	XM_1352277
Drosophila_pseudoobscura_Fly_XM_001357359_Aub	Drosophila	pseudoobscura	FlyBase	R2.30	XM_1357359
Drosophila_pseudoobscura_Fly_XM_002132731_1_Ago2e	Drosophila	pseudoobscura	GenBank	R2.30	XM_2132731
Drosophila_pseudoobscura_Fly_XM_002134701_1_Ago2d	Drosophila	pseudoobscura	GenBank	R2.30	XM_2134701
Drosophila_pseudoobscura_Fly_XM_002137735_1_Ago2c	Drosophila	pseudoobscura	GenBank	R2.30	XM_2137735
Drosophila_pseudoobscura_Fly_XM_002137810_1_Ago2b	Drosophila	pseudoobscura	GenBank	R2.30	XM_2137810
Drosophila_pseudoobscura_Fly_consensus_CDS_Ago2a1	Drosophila	pseudoobscura	PCR		KR012657
Drosophila_pseudoobscura_Fly_consensus_CDS_Ago2a3	Drosophila	pseudoobscura	PCR		KR012658
Drosophila_rhopaloa_Fly_12161_1_Ago3	Drosophila	rhopaloa	NCBI	PRJNA67665	Supplementary Materials
Drosophila_rhopaloa_Fly_180000779561_Piwi	Drosophila	rhopaloa	NCBI	PRJNA67665	Supplementary Materials
Drosophila_rhopaloa_Fly_31641_1_Aub	Drosophila	rhopaloa	NCBI	PRJNA67665	Supplementary Materials
Drosophila_rhopaloa_Fly_gi_358405385_Ago1	Drosophila	rhoploa	FlyBase	PRJNA67665	gi_358405385
Drosophila_rhopaloa_Fly_DRHO009532_Ago2	Drosophila	rhoploa	i5k	2	DRHO009532
Drosophila_rhopaloa_Fly_DRHO009538_Ago2	Drosophila	rhoploa	i5k	2	DRHO009538
Drosophila_sechelia_Fly_XM_002036579_AUB_	Drosophila	sechellia	FlyBase	r1.3	XM_2036579
Drosophila_sechellia_Fly_XM_002036575_PIWI_	Drosophila	sechellia	FlyBase	r1.3	XM_2036575
Drosophila_sechellia_Fly_XM_002045287_AGO1	Drosophila	sechellia	FlyBase	r1.3	XM_2045287
Drosophila_sechellia_Fly_scaffold_0_Ago2	Drosophila	sechellia	FlyBase	r1.3	FBgn0180394
Drosophila_sechellia_fly_51_Ago3	Drosophila	sechellia	FlyBase	r1.3	Supplementary Materials
Drosophila_simulans_Fly_013_Ago3	Drosophila	simulans	Flybase	R1.4	Supplementary Materials
Drosophila_simulans_Fly_2R_Ago1	Drosophila	simulans	FlyBase	r1.3	Supplementary Materials
Drosophila_simulans_Fly_3L_Ago2	Drosophila	simulans	FlyBase	r1.3	FBgn0084451
Drosophila_simulans_Fly_FBgn0193614_PA_Aub	Drosophila	simulans	FlyBase	r1.3	FBgn0193614
Drosophila_simulans_Fly_FBgn0193615_PA_Piwi	Drosophila	simulans	FlyBase	r1.3	FBgn0193615
Drosophila_subobscura_Fly_15755_17015_Piwi	Drosophila	subobscura	Unpublished transcriptome		KR012676
Drosophila_subobscura_Fly_DJO_transc_comp1229_Ago2ad	Drosophila	subobscura	Unpublished transcriptome		KR012660
Drosophila_subobscura_Fly_DJOtrans_Aub_no5	Drosophila	subobscura	Unpublished transcriptome		KR012669
Drosophila_subobscura_Fly_DJOtransc_comp20735_2622_Ago1	Drosophila	subobscura	Unpublished transcriptome		KR012691
Drosophila_subobscura_Fly_DJOtransc_comp21203_18113_Ago2x	Drosophila	subobscura	Unpublished transcriptome		KR012648
Drosophila_subsilvestris_Fly_DJOtransc_comp19905_65298_46148_46280_10010_Ago1	Drosophila	subsilvestris	Unpublished transcriptome		KR012692
Drosophila_subsilvestris_Fly_DJOtransc_comp21954_21860_19848_14132_Ago2b	Drosophila	subsilvestris	Unpublished transcriptome		KR012655
Drosophila_subsilvestris_Fly_DJOtransc_comp3061_Ago2_no5	Drosophila	subsilvestris	Unpublished transcriptome		KR012665
Drosophila_subsilvestris_Fly_DJOtransc_comp4818_55851_Ago3	Drosophila	subsilvestris	Unpublished transcriptome		KR012684
Drosophila_subsilvestris_Fly_DJOtransc_comp53204_23728_11199_Piwi	Drosophila	subsilvestris	Unpublished transcriptome		KR012677
Drosophila_subsilvestris_Fly_DJOtransc_comp5711_Aub	Drosophila	subsilvestris	Unpublished transcriptome		KR012670
Drosophila_subsilvestris_Fly_DJOtransc_comp9822_8288_4773_Ago2e	Drosophila	subsilvestris	Unpublished transcriptome		KR012652
Drosophila_suzukii_Fly_comp209976_c0_seq1_Ago3	Drosophila	suzukii	Chiu et al (2013) Gen. Res. 3: 2257-2271		Supplementary Materials
Drosophila_suzukii_Fly_comp56765_c0_seq1_Piwi	Drosophila	suzukii	Chiu et al (2013) Gen. Res. 3: 2257-2271		Supplementary Materials
Drosophila_suzukii_Fly_comp59240_c0_seq5_Ago1	Drosophila	suzukii	Chiu et al (2013) Gen. Res. 3: 2257-2271		Supplementary Materials
Drosophila_suzukii_Fly_comp59322_c0_seq2_Ago2	Drosophila	suzukii	Chiu et al (2013) Gen. Res. 3: 2257-2271		Supplementary Materials
Drosophila_suzukii_Fly_comp60682_c0_seq1_Aub	Drosophila	suzukii	Chiu et al (2013) Gen. Res. 3: 2257-2271		Supplementary Materials
Drosophila_takahashii_Fly_15661_1_Ago2	Drosophila	takahashii	FlyBase	PRJNA62321	Supplementary Materials
Drosophila_takahashii_Fly_DTAK011769_Ago2	Drosophila	takahashii	i5k	2	DTAK011769
Drosophila_takahashii_Fly_2896_1_Aub	Drosophila	takahashii	NCBI	PRJNA62321	Supplementary Materials
Drosophila_takahashii_Fly_2898_1_Piwi	Drosophila	takahashii	NCBI	PRJNA62321	Supplementary Materials
Drosophila_takahashii_Fly_Ago3	Drosophila	takahashii	NCBI	PRJNA62321	Supplementary Materials
Drosophila_takahashii_Fly_gi_343975292_Ago1	Drosophila	takahashii	FlyBase	PRJNA62321	gi_343975292
Drosophila_tristis_Fly_comp12123_c0_seq2_e	Drosophila	tristis	Unpublished transcriptome		KR012651
Drosophila_tristis_Fly_comp17838_10326_c0_seq1_Ago3	Drosophila	tristis	Unpublished transcriptome		KR012685
Drosophila_tristis_Fly_comp3459_c0_seq2_ad	Drosophila	tristis	Unpublished transcriptome		KR012659
Drosophila_tristis_Fly_comp3459_c0_seq5_Ago2x	Drosophila	tristis	Unpublished transcriptome		KR012647
Drosophila_tristis_Fly_comp5900_c0_seq1_Aub	Drosophila	tristis	Unpublished transcriptome		KR012671
Drosophila_tristis_Fly_comp9435_c0_seq2_Piwi	Drosophila	tristis	Unpublished transcriptome		KR012678
Drosophila_tristis_Fly_comp_6171_2049_c0_seq1_Ago1	Drosophila	tristis	Unpublished transcriptome		KR012693
Drosophila_virilis_Fly_FBgn0087037_Ago2	Drosophila	virilis	FlyBase	r1.2	FBgn0087037
Drosophila_virilis_Fly_FBgn0208650_Ago1	Drosophila	virilis	FlyBase	r1.2	FBgn0208650
Drosophila_virilis_Fly_XM_002051094_PIWI_	Drosophila	virilis	FlyBase	r1.2	XM_2051094
Drosophila_virilis_Fly_XM_002051097_AUB_	Drosophila	virilis	FlyBase	r1.2	XM_2051097
Drosophila_willistoni_Fly_FBgn0219850_Ago1	Drosophila	willistoni	FlyBase	r1.3	FBgn0219850
Drosophila_willistoni_Fly_XM_002065001_PIWI_	Drosophila	willistoni	FlyBase	r1.3	XM_2065001
Drosophila_willistoni_Fly_XM_002065005_AUB_	Drosophila	willistoni	FlyBase	r1.3	XM_2065005
Drosophila_willistoni_Fly_XM_002066473_AGO2a	Drosophila	willistoni	FlyBase	r1.3	XM_2066473
Drosophila_willistoni_Fly_XM_002074400_AGO2b	Drosophila	willistoni	FlyBase	r1.3	XM_2074400
Drosophila_yakuba_Fly_6995_Ago3	Drosophila	yakuba	Flybase	r1.3	FBgn0276442
Drosophila_yakuba_Fly_FBgn0085112_Ago2_PA	Drosophila	yakuba	FlyBase	r1.3	FBgn0085112
Drosophila_yakuba_Fly_FBgn0230801_PA_Aub	Drosophila	yakuba	FlyBase	r1.3	FBgn0230801
Drosophila_yakuba_Fly_FBgn0230809_PA_Piwi	Drosophila	yakuba	FlyBase	r1.3	FBgn0230809
Drosophila_yakuba_Fly_FBgn0231010_Ago1	Drosophila	yakuba	FlyBase	r1.3	FBgn0231010
Episyrphus_balteatus_Hoverfly_DJOtrans_comp11899_c0_Ago3	Eristalis	balteatus	Unpublished transcriptome		KR012686
Episyrphus_balteatus_Hoverfly_DJOtransc_comp1863_Ago2	Eristalis	balteatus	Unpublished transcriptome		KR012664
Episyrphus_balteatus_Hoverfly_DJOtransc_comp4535_Aub	Eristalis	balteatus	Unpublished transcriptome		KR012672
Episyrphus_balteatus_Hoverfly_DJOtransc_comp4553_Piwi	Eristalis	balteatus	Unpublished transcriptome		KR012679
Episyrphus_balteatus_Hoverfly_DJOtransc_comp905_Ago1	Eristalis	balteatus	Unpublished transcriptome		KR012694
Eristalis_pertinax_Hoverfly_DJOtrans_comp2005_c0_Ago2	Eristalis	pertinax	Unpublished transcriptome		KR012663
Eristalis_pertinax_Hoverfly_DJOtrans_comp2302_c0_Ago1_SF2	Eristalis	pertinax	Unpublished transcriptome		KR012695
Eristalis_pertinax_Hoverfly_DJOtrans_comp5176_c0_Aub	Eristalis	pertinax	Unpublished transcriptome		KR012673
Eristalis_pertinax_Hoverfly_DJOtrans_comp6019_c0_Ago3	Eristalis	pertinax	Unpublished transcriptome		KR012687
Eristalis_pertinax_Hoverfly_DJOtrans_comp7115_c0_Piwi	Eristalis	pertinax	Unpublished transcriptome		KR012680
Glossina_austeni_Fly_JMRR01003888_1_Ago2	Glossina	austeni	Vectorbase	GausT1	JMRR01003888
Glossina_austeni_Fly_JMRR01006289_1_Ago1	Glossina	austeni	Vectorbase	GausT1	JMRR01006289
Glossina_austeni_Fly_JMRR01007444_1_Ago2	Glossina	austeni	Vectorbase	GausT1	JMRR01007444
Glossina_austeni_Fly_JMRR01011655_1_Ago3	Glossina	austeni	Vectorbase	GausT1	JMRR01011655
Glossina_austeni_Fly_JMRR01014866_1_Ago3	Glossina	austeni	Vectorbase	GausT1	JMRR01014866
Glossina_austeni_Fly_KK502450_1_Aub	Glossina	austeni	Vectorbase	GausT1	KK502450
Glossina_austeni_Fly_KK502477_1_Piwi	Glossina	austeni	Vectorbase	GausT1	KK502477
Glossina_brevipalpis_Fly_KK351011_1_Piwi	Glossina	brevipalpis	Vectorbase	GbreI1	KK351011
Glossina_brevipalpis_Fly_KK351032_1_Ago3	Glossina	brevipalpis	Vectorbase	GbreI1	KK351032
Glossina_brevipalpis_Fly_KK351033_1_Ago2	Glossina	brevipalpis	Vectorbase	GbreI1	KK351033
Glossina_brevipalpis_Fly_KK351042_1_Aub_partial	Glossina	brevipalpis	Vectorbase	GbreI1	KK351042
Glossina_brevipalpis_Fly_KK351103_1_Ago1	Glossina	brevipalpis	Vectorbase	GbreI1	KK351103
Glossina_brevipalpis_Fly_KK351140_1_Ago2	Glossina	brevipalpis	Vectorbase	GbreI1	KK351140
Glossina_fuscipes_Fly_KK351851_1_Aub	Glossina	fuscipes	Vectorbase	GfusI1	KK351851
Glossina_fuscipes_Fly_KK351857_1_Ago3	Glossina	fuscipes	Vectorbase	GfusI1	KK351857
Glossina_fuscipes_Fly_KK352069_1_Ago2_partial	Glossina	fuscipes	Vectorbase	GfusI1	KK352069
Glossina_fuscipes_Fly_KK352086_1_Ago2_partial	Glossina	fuscipes	Vectorbase	GfusI1	KK352086
Glossina_fuscipes_Fly_KK352180_1_Piwi	Glossina	fuscipes	Vectorbase	GfusI1	KK352180
Glossina_fuscipes_Fly_KK352200_1_Ago1	Glossina	fuscipes	Vectorbase	GfusI1	KK352200
Glossina_fuscipes_Fly_KK352354_1_Ago3	Glossina	fuscipes	Vectorbase	GfusI1	KK352354
Glossina_mortisans_TMP002183_RA_Ago2	Glossina	mortisans	VectorBase	GmorY1	TMP002183_RA
Glossina_mortisans_TMP003448_RA_Aub	Glossina	mortisans	VectorBase	GmorY1	TMP003448_RA
Glossina_mortisans_TMP005102_RA_and_Ago3	Glossina	mortisans	VectorBase	GmorY1	TMP005102_RA
Glossina_mortisans_TMP007035_RA_Ago2	Glossina	mortisans	VectorBase	GmorY1	TMP007035_RA
Glossina_mortisans_TMP012122_RA_Piwi	Glossina	mortisans	VectorBase	GmorY1	TMP012122_RA
Glossina_mortisans_TMP012547_RA_Ago1	Glossina	mortisans	VectorBase	GmorY1	TMP012547_RA
Glossina_mortisans_TMP012560_RA_Ago3	Glossina	mortisans	VectorBase	GmorY1	TMP012560_RA
Glossina_mortisans_TMP013585_RA_Ago2	Glossina	mortisans	VectorBase	GmorY1	TMP013585_RA
Glossina_pallidipes_Fly_KK499764_1_Ago2	Glossina	pallidipes	Vectorbase	GpalI1	KK499764
Glossina_pallidipes_Fly_KK499765_1_Ago2	Glossina	pallidipes	Vectorbase	GpalI1	KK499765
Glossina_pallidipes_Fly_KK499790_1_Ago3	Glossina	pallidipes	Vectorbase	GpalI1	KK499790
Glossina_pallidipes_Fly_KK499803_1_Piwi	Glossina	pallidipes	Vectorbase	GpalI1	KK499803
Glossina_pallidipes_Fly_KK499805_1_Ago2	Glossina	pallidipes	Vectorbase	GpalI1	KK499805
Glossina_pallidipes_Fly_KK499916_1_Ago2	Glossina	pallidipes	Vectorbase	GpalI1	KK499916
Glossina_pallidipes_Fly_KK499933_1_Aub	Glossina	pallidipes	Vectorbase	GpalI1	KK499933
Glossina_pallidipes_Fly_KK500025_1_Ago1	Glossina	pallidipes	Vectorbase	GpalI1	KK500025
Glossina_pallidipes_Fly_KK500026_1_Ago3	Glossina	pallidipes	Vectorbase	GpalI1	KK500026
Hermetia_illucens_SoldierFly_comp21510_c1_seq2_Ago3	Hermetia	illucens	Vicoso & Bachtrog (2013) Nature 499:332-335		Supplementary Materials
Hermetia_illucens_SoldierFly_comp23154_c0_seq1_Piwi	Hermetia	illucens	Vicoso & Bachtrog (2013) Nature 499:332-335		Supplementary Materials
Hermetia_illucens_SoldierFly_comp24637_c2_seq5_Ago1	Hermetia	illucens	Vicoso & Bachtrog (2013) Nature 499:332-335		Supplementary Materials
Hermetia_illucens_SoldierFly_comp24812_c0_seq1_Aub	Hermetia	illucens	Vicoso & Bachtrog (2013) Nature 499:332-335		Supplementary Materials
Hermetia_illucens_SoldierFly_comp25177_c1_seq1_Ago2	Hermetia	illucens	Vicoso & Bachtrog (2013) Nature 499:332-335		Supplementary Materials
Lutzomyia_longipalpis_Sandfly_AJWK01001674_Contig1674_Piwi	Lutzomyia	lonipalpis	Vectorbase	LlonJ1.1	AJWK01001674
Lutzomyia_longipalpis_Sandfly_AJWK01017008_Contig17011_Piwi	Lutzomyia	lonipalpis	Vectorbase	LlonJ1.1	AJWK01017008
Lutzomyia_longipalpis_Sandfly_AJWK01019865_Contig19868_Ago2	Lutzomyia	lonipalpis	Vectorbase	LlonJ1.1	AJWK01019865
Lutzomyia_longipalpis_Sandfly_AJWK01022035_Contig22039_Piwi	Lutzomyia	lonipalpis	Vectorbase	LlonJ1.1	AJWK01022035
Lutzomyia_longipalpis_Sandfly_AJWK01025912_Contig25916_Ago1	Lutzomyia	lonipalpis	Vectorbase	LlonJ1.1	AJWK01025912
Lutzomyia_longipalpis_Sandfly_AJWK01025935_Contig25939_Ago3	Lutzomyia	lonipalpis	Vectorbase	LlonJ1.1	AJWK01025935
Lutzomyia_longipalpis_Sandfly_AJWK01029612_Contig29617_Piwi	Lutzomyia	lonipalpis	Vectorbase	LlonJ1.1	AJWK01029612
Mayetiola_destructor_HessianFly_Un_19865_Ago2	Mayetiola	destructor	HessianflyAllGenomedb-July-2011		Supplementary Materials
Mayetiola_destructor_HessianFly_X1_1_Ago1	Mayetiola	destructor	HessianflyAllGenomedb-July-2011		Supplementary Materials
Mayetiola_destructor_HessianFly_X1_7_Piwi_no5_300	Mayetiola	destructor	Hessianfly Transcriptsdb-Maker-July_2011		Supplementary Materials
Megaselia_abdita_Scuttlefly_PIWI_comp325_c0_seq1_Piwi	Megaselia	abdita	Diptex	2011-06-06	Supplementary Materials
Megaselia_abdita_Scuttlefly_comp13476_c0_seq1_AND_comp12156_c0_seq1_AND_comp14689_c0_seq1_Ago1	Megaselia	abdita	Diptex	2011-06-06	Supplementary Materials
Megaselia_abdita_Scuttlefly_comp1917_c0_seq1_AND_comp5660_c0_seq1_Ago2b	Megaselia	abdita	Diptex	2011-06-06	Supplementary Materials
Megaselia_abdita_Scuttlefly_comp33587_c0_seq1_AND_comp12867_c0_seq1_AND_comp8492_c0_seq1_AUB	Megaselia	abdita	Diptex	2011-06-06	Supplementary Materials
Megaselia_abdita_Scuttlefly_comp3560_c0_seq1_Ago2a	Megaselia	abdita	Diptex	2011-06-06	Supplementary Materials
Megaselia_abdita_Scuttlefly_comp7132_c0_seq1_AGO3	Megaselia	abdita	Diptex	2011-06-06	Supplementary Materials
Musca_domestica_HouseFly_XM_005175251_1_Ago1	Musca	domestica	NCBI transcriptome	Musca_domestica-2.0.2	XM_5175251
Musca_domestica_HouseFly_XM_005177121_1_Ago2	Musca	domestica	NCBI genome	PRJNA210139	XM_5177121
Musca_domestica_HouseFly_XM_005182847_1_Piwi	Musca	domestica	NCBI transcriptome	Musca_domestica-2.0.2	XM_5182847
Musca_domestica_HouseFly_XM_005183499_1_Ago3	Musca	domestica	NCBI transcriptome	Musca_domestica-2.0.2	XM_5183499
Musca_domestica_HouseFly_XM_005183818_1_Ago2	Musca	domestica	NCBI genome	PRJNA210139	XM_5183818
Musca_domestica_HouseFly_XM_005191964_1_Aub	Musca	domestica	NCBI transcriptome	Musca_domestica-2.0.2	XM_5191964
Phortica_variagata_Fly_scaffold12337_Ago1	Phortica	variagata	Vicoso & Bachtrog (2013) Nature 499:332-335		Supplementary Materials
Phortica_variagata_Fly_scaffold17621_Ago2	Phortica	variagata	Vicoso & Bachtrog (2013) Nature 499:332-335		Supplementary Materials
Phortica_variagata_Fly_scaffold3396_Piwi	Phortica	variagata	Vicoso & Bachtrog (2013) Nature 499:332-335		Supplementary Materials
Phortica_variagata_Fly_scaffold3845_Ago3	Phortica	variagata	Vicoso & Bachtrog (2013) Nature 499:332-335		Supplementary Materials
Phortica_variagata_Fly_scaffold388_Aub	Phortica	variagata	Vicoso & Bachtrog (2013) Nature 499:332-335		Supplementary Materials
Phortica_variagata_Fly_scaffold388_Piwi	Phortica	variagata	Vicoso & Bachtrog (2013) Nature 499:332-335		Supplementary Materials
Scaptodrosophila_deflexa_Fly_comp17857_c0_seq1_Piwia	Scaptodrosophila	deflexa	Unpublished transcriptome		Supplementary Materials
Scaptodrosophila_deflexa_Fly_comp22655_Ago3a	Scaptodrosophila	deflexa	Unpublished transcriptome		Supplementary Materials
Scaptodrosophila_deflexa_Fly_comp23055_c0_seq1_Ago1	Scaptodrosophila	deflexa	Unpublished transcriptome		Supplementary Materials
Scaptodrosophila_deflexa_Fly_comp25116_c0_seq1_Piwib	Scaptodrosophila	deflexa	Unpublished transcriptome		Supplementary Materials
Scaptodrosophila_deflexa_Fly_comp27341_c0_seq2_Aub	Scaptodrosophila	deflexa	Unpublished transcriptome		Supplementary Materials
Scaptodrosophila_deflexa_Fly_comp49254_Ago3b	Scaptodrosophila	deflexa	Unpublished transcriptome		Supplementary Materials
Scaptodrosophila_deflexa_comp18209_Ago2b	Scaptodrosophila	deflexa	Unpublished transcriptome		Supplementary Materials
Scaptodrosophila_deflexa_comp24261_Ago2a	Scaptodrosophila	deflexa	Unpublished transcriptome		Supplementary Materials
Scaptomyza_flava_WhitemanTranscripts_Ago1	Scaptomyza	flava	Whiteman et al (2012) GBE 4: 900-916		Supplementary Materials
Scaptomyza_flava_comp19618_c0_seq1_Ago2	Scaptomyza	flava	Whiteman et al (2012) GBE 4: 900-916		Supplementary Materials
Sitodiplosis_mosellana_GallMidge_gi_511202351_Ago3	Sitodiplosis	mosellana	TSA	PRJNA192921	gi_511202351
Sitodiplosis_mosellana_GallMidge_gi_511203010_Ago1	Sitodiplosis	mosellana	TSA	PRJNA192921	gi_511203010
Sitodiplosis_mosellana_GallMidge_gi_511206375_Piwi	Sitodiplosis	mosellana	TSA	PRJNA192921	gi_511206375
Sitodiplosis_mosellana_GallMidge_gi_511206734_Ago2	Sitodiplosis	mosellana	TSA	PRJNA192921	gi_511206734
Sitodiplosis_mosellana_GallMidge_gi_511210974_Piwiput	Sitodiplosis	mosellana	TSA	PRJNA192921	gi_511210974
Sitodiplosis_mosellana_GallMidge_gi_511211785_Piwi	Sitodiplosis	mosellana	TSA	PRJNA192921	gi_511211785
Sitodiplosis_mosellana_GallMidge_gi_697402211_Ago2	Sitodiplosis	mosellana	TSA	PRJNA192921	gi_697402211
Tabanus_bromius_HorseFly_comp33868_c0_seq1_Piwiput	Tabanus	bromius	Unpublished transcriptome	Trinity assembly	KR012681
Tabanus_bromius_HorseFly_comp36351_c0_seq1_Piwiput	Tabanus	bromius	Unpublished transcriptome	Trinity assembly	KR012682
Tabanus_bromius_HorseFly_comp42502_c0_seq3_Ago1	Tabanus	bromius	Unpublished transcriptome	Trinity assembly	KR012696
Tabanus_bromius_HorseFly_comp46385_c0_seq1_Ago3	Tabanus	bromius	Unpublished transcriptome	Trinity assembly	KR012688
Tabanus_bromius_Horsefly_comp45721_c0_Ago2	Tabanus	bromius	Unpublished transcriptome	Trinity assembly	KR012662
Teleopsis_dalmanni_StalkEyedFly_gi_615103735_Ago3	Teleopsis	dalmanni	TSA	PRJNA240197	gi_615103735
Teleopsis_dalmanni_StalkEyedFly_gi_615154014_Piwi	Teleopsis	dalmanni	TSA	PRJNA240197	gi_615154014
Teleopsis_dalmanni_StalkEyedFly_gi_615156552_Aub	Teleopsis	dalmanni	TSA	PRJNA240197	gi_615156552
Teleopsis_dalmanni_StalkEyedFly_gi_615168339_Aub	Teleopsis	dalmanni	TSA	PRJNA240197	gi_615168339
Teleopsis_dalmanni_StalkEyedFly_gi_615172741_Ago1	Teleopsis	dalmanni	TSA	PRJNA240197	gi_615172741
Teleopsis_dalmanni_StalkEyedFly_gi_615180911_Ago2	Teleopsis	dalmanni	TSA	PRJNA240197	gi_615180911
Teleopsis_whitei_StalkEyedFly_gi_619772309_Piwi	Teleopsis	whitei	TSA	PRJNA241109	gi_619772309
Teleopsis_whitei_StalkEyedFly_gi_619780272_Aub	Teleopsis	whitei	TSA	PRJNA241109	gi_619780272
Teleopsis_whitei_StalkEyedFly_gi_619782341_Aub	Teleopsis	whitei	TSA	PRJNA241109	gi_619782341
Teleopsis_whitei_StalkEyedFly_gi_619785545_Ago1	Teleopsis	whitei	TSA	PRJNA241109	gi_619785545
Teleopsis_whitei_StalkEyedFly_gi_619788585_619788583_619768722_Ago3	Teleopsis	whitei	TSA	PRJNA241109	gi_619788585
Teleopsis_whitei_StalkEyedFly_gi_619799259_Ago2	Teleopsis	whitei	TSA	PRJNA241109	gi_619799259
Themira_biloba_SepsidFly_gi_654217595_Ago2	Themira	biloba	TSA	PRJNA218740	gi_654217595
Themira_biloba_SepsidFly_gi_654231681_Ago1	Themira	biloba	TSA	PRJNA218740	gi_654231681
