# Supplementary material for: Duplication and Diversification of Dipteran Argonaute Genes, and the Evolutionary Divergence of Piwi and Aubergine
Source: Genome Biol Evol. 2016 Feb 11;8(3):507–18. doi: 10.1093/gbe/evw018 (PMC4824172; doi:10.1093/gbe/evw018)
Supplement: Supplementary Data [file supp_evw018_suppl_data.zip › Supplementary Alignments resubmitted.txt]

## Trimmed alignments ##
#### Ago1 trimmed alignment ####
>Culicoides_sonorensis_Midge_gi_590127344_Ago1
ATTGAGACAATGGTTCATGCTTATAGTAAAATATTTGGTGTGCTTAAACCTGTATTCGATGGACGAAACAATCTCTATACACGTGATCCATTGCCCATTGGAAATGATCGTCTTGAATTAGAAGTAACACTGCCAGGTGAAGGAAAAGATCGTGTTTTCCGTGTCACCCTTAAATGGGTTGCCCAAGTTTCTCTCTTCAATTTGGAGGAGGCTCTTGAAGGTCGAACTCGTCAAATTCCATATGATGCAATTCTTGCATTAGACGTAGTCATGCGTCACTTACCAAGTATGACATATACACCAGTTGGTCGGAGTTTCTTTAGTTCTCCTGACGGCTATTACCATCCCTTGGGTGGTGGTCGTGAAGTCTGGTTTGGTTTCCATCAAAGTGTACGTCCATCACAATGGAAAATGATGTTAAATATTGATGTGTCGGCCACAGCTTTTTACAAGGCACAACCAGTCATTGAGTTTATGTGTGAAGTTTTGGATATACGTGACATAAATGAGCAACGTAAACCCTTGACAGATTCACAACGAGTCAAATTCACAAAAGAAATTAAAGGATTGAAAATTGAGATTACACATTGTGGTACGATGCGTCGTAAATATCGTGTTTGCAATGTAACTCGAAGACCAGCACAAATGCAATCTTTCCCACTCCAATTGGAAAATGGACAAACAGTTGAATGTACTGTTGCTAAATATTTCTTGGACAAATACAAAATGAAATTACGGTATCCTCATTTACCGTGCTTACAAGTCGGACAAGAACACAAACATACATACTTGCCATTGGAAGTTTGTAATATTGTAGCAGGCCAACGTTGCATCAAAAAATTGACAGATATGCAAACGTCAACCATGATCAAAGCCACAGCAAGATCAGCTCCAGACAGAGAACGTGAAATCAACAATTTAGTTCGTCGTGCTGACTTCAACAATGACTCATATGTACAAGAGTTTGGTTTGACAATTTCAAACAACATGATGGAAGTTCGTGGTCGAGTATTGGCTCCACCAAAACTTCAATATGGTGGTCGTGCATCAAGTCTGAATAAAATCAGCTTGGCATCACCAAATCAAGGTGTTTGGGATATGCGTGGTAAACAATTTTTCACTGGCGTTGAAATACGTGTATGGGCAATTGCATGCTTTGCTCCTCAACGTACCGTCAGAGAAGATGCATTACGTAACTTTACCCAACAATTGCAAAAGATCTCGAATGATGCTGGTATGCCAATCATTGGACAACCCTGTTTCTGCAAATATGCAACAGGACCTGATCAAGTTGAGCCAATGTTCAGATATTTGAAAAGTACTTTTGCACAATTGCAACTTGTTGTTGTAGTTCTCCCAGGAAAGACACCAGTTTATGCTGAAGTAAAGCGTGTTGGTGACACAGTCCTTGGTATGGCAACTCAATGCGTGCAAGCTAAAAATGTCAATAAAACCTCTCCACAAACATTATCAAATCTTTGCTTGAAAATTAATGTTAAACTTGGTGGTATCAATTCAATTCTTGTTCCATCAATCAGACCAAAGGTATTCAATGAACCAGTTATATTCTTAGGTGCTGATGTGACACACCCACCAGCTGGTGACAATAAAAAACCCTCAATTGCTGCAGTTGTTGGCTCAATGGATGCCCATCCATCGCGTTATGCTGCAACAGTTCGTGTCCAACAACATCGCCAAGAAATCATTCAGGAACTTAGCAGTATGGTGCGTGAACTCTTAATTATGTTCTACAAAAGTACCGGAGGATACAAGCCACATCGAATTATCTTATATCGTGACGGTGTCTCTGAAGGTCAATTCCCACATGTGTTGCAACATGAATTGACAGCACTGCGTGAAGCATGTATTAAAATTGAGGCAGATTATCGTCCAGGTATTACGTTTATTGTTGTACAAAAGAGACATCATACACGGTTATTCTGTGCCGATAAGAAGGAACAAAGTGGCAAATCTGGTAACATCCCAGCTGGAACGACAGTTGATGTTGGAATTACACATCCCACCGAATTTGACTTTTATCTCTGCAGTCATCAGGGTATTCAGGGTACAAGTCGACCATCACATTATCATGTACTTTGGGATGATAATCACTTTGATTCAGATGAATTACAATGTTTAACGTATCAATTGTGTCACACATATGTTAGATGTACTCGATCTGTATCCATTCCAGCTCCAGCTTATTACGCACATTTAGTCGCGTTTAGAGCAAGATACCACTTGGTTGAAAAAGAACACGATTCAGGTGAAGGTTCACACGCAAGTGGATGTTCCGAAGATCGGACACCTGGTGCAATGGCACGCGCTATTACTGTACATGCAGATACCAAAAAGGTCATGTACTTTGCT
>Aedes_aegypti_Mosquito_AAEL015246_RA_Ago1
ATCGAGACGATGGTGCACGCGTACAGTAAAATGTTCGGTGCGCTGAAGCCGGTATTCGATGGGCGTAACAATCTGTACACACGGGATCCTCTACCGATCGGAAACGATCGTGTGGAGCTGGAGGTTACGCTGCCGGGCGAGGGAAAGGATCGCGTGTTCCGCGTCACCATCAAATGGGTGGCACAGGTTTCACTGTTCAACCTGGAGGAAGCCCTCGAGGGACGCACACGACAGATCCCATACGATGCCATACTGGCGCTGGATGTGGTAATGAGACATCTGCCCAGTATGACGTACACCCCGGTTGGCAGAAGTTTCTTCAGTTCGCCCGATGGTTATTACCATCCCCTGGGCGGAGGTCGTGAAGTGTGGTTTGGTTTCCATCAAAGCGTCCGTCCATCACAGTGGAAGATGATGTTGAATATTGACGTTTCTGCCACGGCTTTCTACAAAGCACAACCGGTCATCGAGTTCATGTGCGAGGTACTGGACATTAGGGATATCAACGAGCAACGCAAACCTCTCACCGATTCTCAACGTGTCAAATTCACCAAGGAAATCAAGGGTCTCAAGATCGAAATCACCCACTGCGGTACGATGCGTCGTAAGTACCGCGTCTGCAACGTCACCCGTCGACCAGCGCAAATGCAATCCTTCCCTCTGCAGCTAGAAAACGGTCAAACCGTGGAGTGCACCGTGGCCAAATACTTCCTCGACAAGTACAAGATGAAGCTTCGCTATCCTCATCTGCCGTGCCTGCAGGTCGGTCAAGAGCACAAGCACACCTATCTCCCATTGGAGGTGTGCAACATTGTAGCCGGCCAGCGGTGCATCAAGAAGCTCACCGATATGCAGACATCAACCATGATCAAAGCCACGGCCAGATCGGCTCCCGATCGTGAACGCGAAATAAACAGCCTGGTGCGTCGTGCCGATTTCAACAACGACGCCTACGTGCAGGAATTCGGCCTGGCCATCTCGAACAGCATGATGGAAGTGCGCGGCCGGGTGTTGCCACCGCCGAAGTTACAGTACGGAGGACGCGTTTCCAGCCAGAATAAGGTGAGCTTAGCATTACCAAACCAAGGGGTTTGGGACATGCGAGGCAAACAATTTTTCACCGGCGTCGAAATCCGCGTCTGGGCCATTGCGTGCTTTGCGCCGCAGCGAACCGTCCGTGAGGACGCCCTGAGGAACTTCACCCAGCAGCTGCAGAAGATCTCCAACGATGCCGGAATGCCCATCATCGGACAGCCGTGCTTCTGCAAGTACGCCACGGGGCCGGACCAGGTGGAGCCCATGTTCAGATATCTGAAGAACACGTTCAACGCGCTGCAGCTGGTGGTGGTCGTGCTGCCCGGAAAGACACCAGTATACGCGGAAGTCAAGCGCGTAGGTGACACCGTACTAGGAATGGCAACCCAGTGCGTTCAGGCCAAAAACGTGAACAAGACATCACCGCAGACACTGTCCAACCTCTGCCTGAAGATCAACGTCAAACTGGGTGGAATCAATTCAATCCTTGTGCCATCAATCAGACCAAAGGTATTCGACGAACCGGTCATCTTCCTGGGTGCGGACGTAACTCATCCACCGGCCGGAGACAACAAGAAGCCCTCGATTGCGGCCGTGGTCGGTTCGATGGACGCCCATCCATCGCGTTACGCTGCTACGGTCCGGGTGCAGCAGCACCGCCAGGAGATCATCCAGGAGCTGAGCAGTATGGTTCGGGAGTTGCTGATCATGTTCTACAAATCGACGGGCGGTTTCAAGCCCCATCGGATCATCCTGTACCGGGATGGCGTATCGGAGGGACAGTTCCCGCATGTGCTGCAGCACGAGCTGACGGCCATTCGAGAGGCGTGCATCAAGCTGGAAGCCGACTACAAGCCGGGTATCACGTTCATTGTGGTGCAGAAGCGTCATCACACGAGACTATTCTGCGCAGACAAGAAGGAGCAGAGCGGCAAATCGGGCAACATTCCGGCCGGTACGACCGTCGACGTGGGCATCACCCATCCGACCGAGTTCGATTTCTATCTCTGCAGTCACCAGGGCATTCAGGGCACCAGCCGCCCGTCGCATTATCACGTCCTGTGGGACGACAATCACTTCGAATCCGATGAGCTCCAGTGCCTGACGTATCAACTGTGCCACACGTATGTCCGGTGCACCCGTTCCGTTTCGATTCCGGCACCGGCGTATTACGCCCATTTGGTGGCATTCAGGGCCAGGTACCACTTGGTCGAGAAAGAACACGACTCGGGCGAAGGATCTCACCAGAGTGGTTGTTCCGAGGACAGAACGCCGGGCGCGATGGCTCGTGCAATCACCGTACATGCCGATACCAAAAAAGTTATGTACTTCGCT
>Anopheles_albimanus_Mosquito_AALB010063_RA_Ago1
ATTGAGACGATGGTGCACGCCTACAGCAAGCTGTTCGGCGCCCTGAAGCCTGTCTTCGATGGCCGTAACAATCTGTACACGCGCGACCTGCTACCGATCGGCAATGATCGCCTCGAGCTGGAGGTGACGCTGCCGGGCGAAGGCAAAGATCGAGTGTTCCGCGTCACGATCAAATGGGTGGCACAGGTGTCGTTGTTCAATCTTGAGGAAGCTCTGGAAGGGCGCACCCGCCAGATACCGTACGATGCGATTCTCGCCCTCGATGTCGTGATGCGCCACTTGCCCAGCATGACCTACACACCGGTTGGTCGCAGTTTCTTCAGCTCACCGGATGGCTACTATCATCCCTTGGGCGGTGGACGTGAAGTTTGGTTCGGTTTCCATCAAAGCGTTCGACCCTCGCAGTGGAAAATGATGCTCAACATTGACGTATCGGCCACGGCATTCTACAAAGCACAACCGGTGATCGAGTTCATGTGCGAGGTGCTCGATATCAGAGACATCAACGAGCAGCGCAAACCGCTCACCGACTCGCAACGCGTCAAGTTCACGAAGGAAATCAAGGGTCTCAAGATCGAGATCACCCACTGCGGGACGATGCGGCGAAAGTATCGCGTGTGCAACGTTACCCGGCGACCGGCGCAGATGCAATCTTTCCCGTTGCAGCTCGAGAACGGACAGACGGTGGAGTGTACGGTGGCCAAGTACTTCCTCGATAAGTACAAGATGAAGCTGCGCTACCCGCATCTACCGTGCCTGCAGGTTGGACAGGAGCACAAGCACACCTACTTACCGCTCGAGGTGTGCAACATTGTGGCCGGCCAGCGCTGCATCAAGAAGCTGACCGATATGCAGACATCGACGATGATCAAAGCGACCGCACGATCGGCTCCGGATCGTGAGCGTGAAATTAACAATCTGGTGCGGCGGGCCGATTTTAACAACGATGCGTACGTGCAGGAGTTTGGGTTGGCGATCTCGAATAGCATGATGGAGGTGCGGGGCCGCGTGTTGCCTCCACCGAAGCTGCAGTACGGTGGACGGGTGTCCAGCCAAAATAAGGTGAGCTTAGCATTACCAAACCAAGGGGTTTGGGATATGCGAGGCAAACAATTTTTCACCGGCGTCGAGATACGTGTTTGGGCGATCGCCTGTTTCGCGCCGCAGCGCACGGTACGCGAGGACGCGCTACGCAACTTCACGCAGCAGCTGCAGAAGATCTCGAACGATGCAGGAATGCCGATCATCGGGCAGCCGTGCTTCTGCAAGTACGCCACCGGACCGGATCAGGTGGAACCGATGTTCAGATATCTCAAGAGCACCTTCAGCCACCTGCAGCTCGTCGTCGTCGTGCTTCCGGGCAAGACTCCCGTTTACGCCGAGGTGAAGCGAGTTGGTGACACGGTGCTGGGAATGGCGACCCAGTGTGTTCAGGCTAAGAATGTGAACAAAACGTCACCGCAGACGCTCTCCAATCTGTGTCTCAAGATCAACGTGAAGCTCGGTGGAATCAACTCGATCCTGGTGCCCTCGATCAGACCGAAAGTATTCGACGAGCCAGTGATCTTCCTCGGTGCCGACGTTACCCATCCACCGGCCGGTGATAACAAGAAGCCTTCGATAGCGGCTGTGGTCGGTTCGATGGATGCGCACCCGTCGCGATACGCTGCCACCGTACGCGTCCAGCAGCATCGCCAGGAGATCATCCAGGAGCTGAGCAGCATGGTTCGCGAGCTGCTGATCATGTTCTACAAATCGACCGGTGGTTTCAAGCCGCATCGAATCATCCTCTACCGGGACGGTGTGTCCGAGGGCCAGTTCCCGCACGTGCTGCAGCACGAGCTTACGGCTATCCGCGAGGCGTGCATTAAGCTCGAGGCGGACTACAAGCCGGGCATCACCTTCATTGTCGTACAGAAGCGCCACCACACGCGCCTGTTCTGTGCGGACAAGAAGGAGCAGAGCGGCAAATCGGGCAACATTCCAGCCGGCACGACGGTGGACGTCGGCATTACGCACCCAACCGAGTTCGACTTTTACCTCTGCAGTCACCAGGGTATTCAGGGTACCAGTCGTCCATCACATTACCACGTTCTCTGGGATGACAATCACTTCGAGTCGGATGAGCTCCAGTGTCTGACGTATCAGCTGTGCCACACCTACGTCCGATGTACCCGCTCCGTGTCCATTCCAGCTCCTGCTTACTACGCGCATCTCGTAGCATTTAGAGCGAGGTACCATTTGGTGGAGAAGGAACACGATTCTGGTGAAGGATCGCACCAGAGCGGTTGCTCGGAGGATCGAACGCCGGGAGCGATGGCCCGTGCTATCACTGTGCACGCTGACACCAAAAAGGTTATGTACTTTGCC
>Anopheles_atroparvus_Mosquito_AATE000667_RA_Ago1
ATCGAGACGATGGTGCACGCGTACAGCAAGATGTTCGGCGCGCTGAAGCCCGTCTTCGACGGGCGCAACAATCTGTACACGCGCGACCTGCTGCCGATCGGTAACGATCGGGTCGAGCTGGAGGTGACGCTGCCGGGCGAGGGCAAGGATCGCGTGTTTCGCGTGACGATCAAGTGGGTGGCGCAGGTGTCCCTGTTCAACCTGGAGGAGGCACTGGAGGGTCGCACCCGCCAGATTCCGTACGATGCGATCCTGGCGCTCGACGTCGTGATGCGCCATCTGCCCAGCATGACGTACACGCCGGTCGGCAGGAGTTTCTTCAGCTCGCCCGATGGCTACTATCATCCTCTGGGCGGTGGACGTGAAGTGTGGTTCGGTTTCCACCAGAGCGTCCGACCGTCACAGTGGAAGATGATGCTAAACATTGACGTTTCGGCCACGGCCTTCTACAAAGCACAACCGGTCATCGAGTTCATGTGCGAGGTGCTCGACATCAGAGACATCAACGAGCAGCGCAAGCCACTGACCGACTCCCAGCGCGTCAAGTTCACGAAGGAGATCAAGGGGCTCAAGATCGAGATCACACACTGCGGCACGATGCGCCGAAAGTATCGCGTCTGCAACGTCACGCGACGACCCGCACAAATGCAATCCTTCCCGTTGCAGCTGGAAAACGGCCAAACGGTCGAGTGTACGGTGGCGAAATACTTCCTCGACAAGTACAAGATGAAGCTGCGCTATCCGCATCTGCCGTGCCTGCAGGTTGGCCAGGAGCACAAGCACACCTACCTGCCGCTGGAGGTGTGCAACATCGTCGCCGGGCAGCGCTGCATCAAGAAGCTGACCGACATGCAAACGTCGACGATGATCAAGGCGACCGCACGATCGGCACCCGACCGGGAGCGCGAAATTAACAACCTGGTGCGTCGTGCGGACTTCAACAACGATGCGTACGTGCAGGAGTTCGGGCTGGCCATCTCCAACAGCATGATGGAGGTGCGCGGTCGGGTGCTGCCGCCACCGAAGTTGCAGTACGGTGGGCGCGTTTCCAGCCAAAATAAGGTGAGCTTAGCATTACCAAACCAAGGGGTTTGGGATATGCGAGGCAAACAATTTTTCACCGGCGTCGAGATTCGCGTGTGGGCCATCGCCTGCTTCGCACCGCAGCGCACCGTGCGCGAGGACGCGCTGCGGAACTTCACGCAGCAGCTGCAGAAGATATCGAACGACGCGGGCATGCCGATCATCGGGCAGCCGTGCTTCTGCAAGTACGCGACCGGTCCGGACCAGGTGGAACCGATGTTCAGATATCTGAAGAGCACGTTCAGCCACCTGCAGCTGGTGGTGGTGGTGCTGCCCGGCAAAACGCCCGTCTATGCGGAAGTTAAGCGAGTCGGAGACACGGTACTCGGCATGGCGACGCAGTGCGTGCAGGCAAAGAACGTGAACAAAACTTCTCCGCAAACGCTGTCCAACCTTTGCCTGAAGATCAACGTGAAGCTGGGCGGAATCAACTCGATCCTGGTGCCATCGATCAGACCAAAGGTATTCGACGAGCCCGTAATTTTCCTCGGTGCAGACGTCACCCATCCGCCGGCGGGCGACAACAAGAAGCCCTCGATAGCGGCCGTCGTCGGCTCGATGGACGCGCATCCGTCGCGGTACGCGGCAACCGTGCGCGTGCAGCAGCACCGGCAGGAGATCATCCAGGAGCTGAGCAGCATGGTGCGGGAGCTGCTGATCATGTTCTACAAGTCGACCGGTGGCTTCAAGCCGCACCGCATCATCCTGTACCGGGACGGCGTGTCGGAGGGTCAGTTCCCGCACGTGCTGCAGCACGAGCTGACCGCGATCCGCGAGGCGTGCATCAAGCTCGAGGCCGACTACAAGCCCGGCATCACGTTCATCGTGGTGCAGAAGCGCCATCACACGCGGCTGTTCTGCGCGGACAAGAAGGAGCAGAGCGGCAAGTCGGGCAACATTCCAGCCGGTACGACGGTGGACGTCGGCATCACCCACCCGACCGAGTTCGACTTCTACCTCTGCAGTCACCAGGGTATTCAGGGCACCAGTCGTCCCTCGCACTATCACGTCCTCTGGGATGACAACCACTTCGAGTCGGACGAGCTGCAGTGCCTCACATATCAGCTGTGTCACACGTACGTCCGGTGTACTCGATCCGTTTCCATTCCAGCTCCCGCTTACTACGCACATCTGGTTGCATTTAGGGCGAGATACCATTTGGTCGAGAAGGAACACGACTCCGGCGAAGGATCTCATCAGAGCGGCTGCTCGGAGGACAGGACGCCCGGTGCGATGGCCCGTGCTATCACCGTGCACGCCGACACCAAAAAGGTCATGTACTTCGCC
>Anopheles_culifascies_Mosquito_ACUA022048_RA_Ago1
ATCGAAACGATGGTGCACGCGTACAGCAAAATGTTCGGCGCACTCAAACCGGTGTTTGACGGTCGTAACAATCTGTACACGCGCGATCTGCTACCGATCGGTAATGATCGTGTCGAGCTGGAGGTAACGTTGCCCGGCGAGGGCAAGGATCGTGTGTTCCGCGTCACAATCAAGTGGGTGGCGCAGGTGTCCCTGTTCAATCTGGAGGAAGCACTCGAGGGTCGCACACGACAGATACCGTACGATGCCATACTGGCACTGGATGTGGTGATGCGTCATCTGCCGAGCATGACGTACACACCGGTTGGAAGAAGTTTCTTCAGCTCACCGGATGGGTACTATCATCCGTTGGGCGGAGGACGTGAAGTATGGTTTGGTTTCCATCAGAGCGTCAGACCATCGCAGTGGAAGATGATGCTTAACATTGACGTGTCGGCTACCGCCTTCTACAAAGCGCAACCGGTGATCGAGTTCATGTGCGAAGTGTTGGACATCAGAGACATCAACGAACAGCGCAAACCATTAACCGATTCACAGCGTGTCAAGTTCACGAAAGAAATCAAGGGGCTCAAGATTGAAATTACCCACTGTGGTACGATGCGACGAAAGTATCGCGTCTGCAATGTGACTCGAAGACCCGCACAAATGCAATCGTTCCCGCTGCAGCTAGAGAACGGCCAAACGGTAGAGTGTACGGTGGCGAAATACTTCCTCGACAAGTACAAGATGAAGCTGCGCTACCCGCATCTGCCCTGTCTGCAGGTGGGCCAGGAGCACAAACACACTTACCTTCCGCTGGAGGTATGCAACATTGTGGCCGGTCAGCGTTGCATCAAGAAGCTGACGGATATGCAAACGTCTACCATGATCAAGGCAACAGCCCGTTCCGCTCCGGATCGAGAGCGCGAAATCAATAATCTGGTACGACGGGCCGATTTCAACAACGACGCGTATGTGCAGGAGTTCGGTTTGACCATCTCGAACAACATGATGGAGGTGCGGGGTCGTGTGCTTCCGCCGCCGAAGCTACAGTACGGTGGACGCGTTTCCAGCCAAAATAAGGTGAGCTTAGCATTACCAAACCAAGGGGTTTGGGATATGCGAGGCAAACAATTTTTTACTGGCGTCGAGATTCGCGTGTGGGCTATTGCCTGCTTCGCACCGCAGCGCACCGTACGGGAGGATGCACTCCGGAACTTTACCCAGCAGCTGCAGAAGATTTCCAACGATGCCGGTATGCCGATCATCGGACAGCCATGCTTCTGCAAGTACGCTACCGGGCCGGATCAGGTGGAACCGATGTTCAGATACCTGAAGAGCACCTTCAGTCATCTACAGCTGGTCGTCGTGGTGCTGCCTGGCAAAACACCCGTTTATGCGGAAGTAAAGCGAGTCGGAGACACGGTTCTCGGTATGGCGACACAATGTGTTCAGGCTAAAAACGTCAACAAGACGTCACCACAGACACTGTCCAATCTCTGCTTGAAGATCAACGTGAAGCTGGGCGGTATCAACTCGATCTTGGTGCCATCGATCAGACCAAAGGTATTCGACGAGCCTGTTATCTTCCTCGGTGCCGATGTAACTCATCCACCGGCCGGCGATAACAAAAAGCCCTCAATAGCAGCCGTGGTCGGTTCGATGGATGCACATCCATCGCGATACGCGGCAACGGTCCGTGTGCAGCAACACCGCCAAGAAATCATCCAGGAGTTGAGCAGCATGGTACGGGAGCTACTCATCATGTTCTACAAATCGACCGGTGGCTTCAAACCGCACCGCATTATACTGTACCGGGACGGCGTATCGGAGGGACAGTTCCCGCACGTGCTTCAGCACGAGCTGACCGCAATTCGTGAGGCATGCATAAAGCTGGAAGCCGACTACAAACCGGGCATTACGTTCATCGTGGTGCAGAAACGTCACCACACGAGGCTATTCTGTGCGGACAAGAAGGAGCAGAGTGGAAAATCGGGCAACATTCCAGCCGGTACGACCGTCGATGTGGGCATTACCCATCCGACCGAGTTCGACTTTTACCTGTGCAGTCACCAGGGCATTCAGGGCACGAGTCGTCCATCACACTACCACGTACTCTGGGACGACAATCACTTCGAGTCGGATGAGCTGCAGTGCCTAACGTACCAACTGTGTCACACGTACGTGCGGTGTACTCGATCCGTTTCCATTCCAGCTCCTGCCTATTACGCACATCTGGTTGCATTTAGGGCGAGGTACCACTTGGTCGAGAAGGAGCACGATTCGGGCGAAGGATCTCATCAGAGCGGTTGCTCCGAAGATCGGACGCCGGGTGCGATGGCACGTGCCATTACCGTACATGCCGACACCAAGAAGGTTATGTACTTTGCT
>Anopheles_epiroticus_Mosquito_AEPI004505_RA_Ago1
ATCGAAACGATGGTACACGCGTACAGCAAGATGTTTGGCGCGCTGAAGCCGGTGTTTGACGGGCGCAACAATCTGTACACGCGCGATCTGCTGCCGATCGGGAACGATCGCGTCGAGCTGGAGGTAACGCTGCCCGGCGAGGGCAAGGATCGGGTGTTTCGCGTCACGATCAAGTGGGTGGCGCAGGTGTCACTGTTCAACCTGGAGGAAGCGCTCGAGGGCCGCACCCGCCAGATACCGTACGACGCTATACTGGCGCTGGATGTGGTGATGCGCCATCTGCCCAGCATGACCTACACGCCGGTCGGCAGAAGTTTCTTCAGCTCGCCGGATGGGTACTATCATCCTCTGGGCGGTGGACGTGAGGTGTGGTTCGGTTTTCACCAGAGTGTCAGACCATCGCAGTGGAAGATGATGCTCAATATTGACGTGTCGGCTACCGCCTTCTACAAGGCGCAGCCGGTGATCGAGTTCATGTGCGAGGTGTTGGATATCAGAGACATCAACGAGCAGCGCAAACCGCTGACCGATTCGCAGCGCGTCAAGTTCACAAAGGAAATCAAGGGGCTCAAGATCGAAATCACTCACTGTGGTACGATGCGAAGAAAGTATCGCGTCTGCAACGTGACGCGACGACCTGCACAAATGCAATCCTTCCCACTGCAGCTAGAAAACGGCCAAACGGTCGAGTGTACGGTGGCCAAATACTTCCTCGACAAGTACAAGATGAAGCTGCGCTATCCGCATCTGCCTTGTCTGCAGGTGGGTCAGGAGCACAAACACACCTACTTGCCACTCGAGGTGTGCAATATCGTGGCCGGCCAGCGATGCATCAAGAAGCTGACGGACATGCAAACATCCACCATGATCAAGGCGACTGCCCGTTCGGCACCGGATCGCGAGCGAGAAATCAACAATCTGGTACGGCGGGCCGACTTCAACAACGACGCGTACGTGCAAGAGTTCGGGCTGACCATTTCGAACAACATGATGGAGGTGCGAGGTCGTGTGCTTCCGCCACCGAAGCTACAGTACGGTGGGCGCGTTTCCAGCCAAAACAAGGTGAGCTTAGCATTACCAAACCAAGGGGTTTGGGATATGCGAGGCAAACAATTTTTTACCGGCGTCGAGATACGCGTGTGGGCCATCGCCTGCTTCGCGCCCCAGCGCACCGTGCGGGAGGACGCACTGCGAAACTTTACCCAGCAGCTGCAGAAGATCTCCAACGATGCGGGCATGCCGATTATTGGTCAGCCGTGCTTCTGCAAGTACGCGACCGGACCGGATCAGGTCGAGCCGATGTTCAGATATCTGAAGAGCACGTTCAGCCATTTGCAGCTGGTGGTGGTGGTGTTGCCCGGCAAAACGCCCGTCTATGCGGAAGTAAAGCGTGTCGGCGATACGGTTCTCGGTATGGCGACGCAGTGTGTACAGGCAAAGAACGTTAACAAGACATCGCCACAAACACTGTCCAATCTCTGCCTGAAGATCAACGTGAAGCTGGGTGGAATCAACTCGATTCTGGTGCCATCGATCAGACCAAAGGTATTCGACGAGCCCGTCATTTTCCTTGGCGCTGATGTGACCCACCCCCCGGCCGGTGACAACAAAAAACCATCGATAGCGGCGGTCGTCGGCTCGATGGATGCCCATCCGTCGCGATACGCAGCGACGGTGCGAGTGCAGCAGCACCGGCAGGAAATCATACAGGAGCTGAGCAGTATGGTTCGCGAACTGTTGATCATGTTCTACAAATCGACCGGTGGATTCAAACCGCACCGCATCATACTGTACCGTGATGGTGTGTCCGAGGGCCAGTTCCCGCACGTGTTGCAGCACGAGCTGACCGCAATTCGAGAAGCGTGCATCAAGTTGGAGGCGGACTACAAGCCCGGCATTACGTTCATCGTGGTGCAGAAGCGGCACCACACGCGACTGTTCTGCGCAGACAAGAAGGAGCAGAGCGGCAAATCGGGCAACATTCCAGCCGGCACAACAGTGGACGTGGGCATCACCCATCCGACCGAGTTCGACTTTTATCTGTGCAGTCACCAGGGCATTCAGGGCACGAGTCGCCCATCTCACTACCACGTGCTCTGGGACGACAATCACTTCGAGTCGGACGAGCTGCAGTGCCTAACGTATCAGCTGTGCCACACGTACGTCCGGTGTACCCGATCCGTATCCATTCCAGCTCCTGCCTACTATGCACATCTGGTAGCATTTAGGGCGAGGTACCACTTGGTCGAGAAGGAGCACGATTCTGGCGAAGGATCGCATCAGAGCGGCTGCTCCGAGGACCGAACACCGGGTGCAATGGCCCGTGCCATTACCGTACACGCCGACACCAAAAAGGTTATGTACTTTGCC
>Anopheles_minimus_Mosquito_AMIN008743_RA_Ago1
ATCGAAACGATGGTGCACGCGTACAGCAAGATGTTCGGCGCACTCAAACCCGTGTTTGACGGTCGCAACAATCTGTACACGCGCGATCTGCTACCGATCGGTAACGATCGTGTCGAGCTGGAGGTAACGCTGCCCGGCGAAGGCAAGGATCGGGTGTTCCGCGTCACCATCAAGTGGGTGGCACAGGTGTCGCTGTTCAATCTGGAGGAAGCACTCGAAGGTCGCACACGACAGATCCCGTACGATGCCATACTGGCGCTGGATGTGGTGATGCGTCATCTCCCGAGCATGACGTACACACCGGTTGGAAGAAGTTTCTTCAGCTCTCCGGATGGGTACTATCATCCTTTGGGTGGAGGTCGTGAGGTATGGTTTGGTTTCCATCAGAGCGTCAGACCATCGCAGTGGAAGATGATGCTCAACATTGACGTGTCGGCTACCGCCTTCTACAAAGCGCAACCGGTGATCGAGTTCATGTGCGAAGTGTTGGACATAAGAGACATCAACGAGCAGCGCAAACCGCTGACCGATTCCCAACGCGTCAAGTTCACGAAGGAAATCAAGGGACTCAAGATTGAAATTACCCACTGCGGTACGATGCGACGAAAGTATCGCGTCTGCAATGTGACTCGAAGACCCGCACAAATGCAATCGTTCCCGCTGCAGCTAGAGAACGGCCAAACGGTAGAGTGTACGGTGGCGAAATACTTCCTCGACAAGTACAAGATGAAGCTGCGCTATCCACATCTGCCCTGTCTGCAGGTGGGCCAGGAGCACAAACACACTTACCTCCCACTGGAGGTATGCAACATTGTGGCCGGTCAGCGTTGCATCAAGAAGCTGACGGATATGCAAACGTCTACCATGATCAAGGCAACAGCCCGTTCCGCTCCGGATCGAGAGCGGGAAATTAATAATCTGGTGCGGCGGGCCGATTTTAACAACGACGCGTATGTGCAGGAGTTCGGTTTAACCATCTCGAACAACATGATGGAGGTGCGAGGTCGTGTGCTTCCGCCACCTAAGCTACAGTACGGTGGACGCGTTTCGAGCCAAAATAAGGTGAGCTTAGCATTACCAAACCAAGGGGTTTGGGATATGCGAGGCAAACAATTTTTTACTGGCGTCGAGATTCGCGTGTGGGCTATCGCCTGCTTCGCACCGCAGCGCACCGTACGGGAGGATGCACTCCGGAACTTTACCCAGCAGCTGCAGAAGATTTCCAACGATGCCGGTATGCCGATCATTGGACAGCCGTGCTTCTGCAAGTACGCCACCGGACCGGATCAGGTGGAGCCGATGTTCAGATATCTGAAGAGCACCTTCAGTCACTTGCAGCTGGTCGTCGTAGTGCTGCCTGGCAAAACACCCGTTTATGCGGAAGTGAAGCGAGTTGGTGACACAGTGCTCGGCATGGCGACACAATGTGTTCAGGCTAAAAACGTCAACAAAACGTCACCACAGACACTGTCCAATCTCTGCTTGAAGATCAACGTGAAGCTGGGCGGTATCAACTCGATCCTGGTGCCATCGATCAGACCAAAGGTATTCGACGAGCCTGTTATTTTCTTGGGCGCCGATGTAACTCATCCACCAGCAGGCGATAACAAAAAGCCCTCCATAGCAGCCGTCGTCGGTTCGATGGATGCGCATCCGTCGCGGTACGCCGCAACGGTGCGAGTGCAGCAACACCGCCAAGAAATCATCCAGGAGTTGAGCAGTATGGTACGGGAGTTGCTCATCATGTTCTACAAATCGACCGGTGGTTTCAAGCCGCACCGTATCATACTGTACCGGGACGGCGTATCGGAAGGGCAGTTCCCGCACGTGCTCCAGCACGAGCTGACCGCGATTCGCGAGGCGTGCATAAAGCTGGAGGCAGACTACAAACCGGGCATTACGTTCATCGTGGTCCAGAAACGTCACCACACGAGGCTATTCTGTGCGGACAAGAAGGAGCAGAGTGGTAAATCGGGCAACATTCCAGCCGGTACGACCGTCGATGTGGGCATTACCCATCCGACCGAATTCGACTTTTACCTGTGCAGTCACCAGGGCATTCAGGGCACGAGTCGTCCATCCCACTACCACGTACTCTGGGACGACAATCACTTCGAGTCGGATGAGCTGCAGTGCCTAACGTACCAACTGTGTCACACGTACGTGCGGTGTACTCGATCCGTTTCCATTCCAGCTCCTGCCTACTACGCACATCTGGTCGCATTTAGGGCGAGGTACCACTTGGTCGAGAAGGAGCACGATTCTGGCGAAGGATCTCATCAGAGCGGTTGCTCCGAGGACAGAACGCCTGGTGCGATGGCACGTGCCATTACCGTACATGCCGACACCAAGAAGGTTATGTACTTTGCT
>Anopheles_funestus_EZ975296_Ago1
ATCGAAACGATGGTGCACGCGTACAGCAAGATGTTTGGCGCACTGAAGCCGGTGTTTGACGGGCGCAACAATCTGTACACGCGCGATCTGTTACCGATCGGTAATGATCGTGTCGAGCTGGAGGTAACGTTGCCCGGCGAAGGCAAGGATCGTGTGTTTCGTGTCACGATCAAGTGGGTGGCGCAGGTATCACTGTTCAATCTGGAGGAAGCGCTCGAGGGTCGCACCAGGCAGATACCGTACGATGCAATACTGGCGCTGGATGTGGTGATGCGCCATCTGCCGAGCATGACGTACACACCGGTCGGCAGAAGTTTCTTCAGCTCTCCGGATGGGTATTATCACCCGCTGGGTGGAGGTCGTGAGGTATGGTTTGGTTTCCATCAGAGCGTCAGACCATCGCAGTGGAAAATGATGCTTAACATTGACGTGTCGGCTACCGCCTTCTACAAAGCGCAACCGGTGATCGAGTTCATGTGCGAAGTGCTGGACATTAGAGACATTAACGAGCAGCGCAAACCGTTAACCGATTCGCAGCGCGTCAAGTTCACGAAGGAAATCAAGGGGCTCAAGATCGAAATTACCCACTGTGGTACGATGCGACGAAAGTATCGCGTCTGCAATGTGACTCGAAGACCCGCACAAATGCAATCGTTCCCGTTGCAGCTAGAGAACGGCCAAACGGTGGAGTGTACGGTGGCGAAATACTTCCTCGACAAGTATAAGATGAAGCTGCGCTATCCGCATCTGCCCTGCCTGCAGGTGGGCCAGGAGCACAAACACACTTACCTTCCGCTGGAGGTATGTAACATTGTCGCTGGTCAGCGCTGCATCAAGAAGCTGACGGATATGCAAACGTCTACCATGATCAAGGCAACTGCCCGTTCGGCACCGGATCGTGAGCGTGAAATTAATAATCTTGTACGACGGGCCGATTTCAACAATGACGCTTATGTGCAGGAGTTCGGTTTAACCATCTCGAACAACATGATGGAGGTGCGTGGACGTGTGCTTCCACCGCCGAAGCTACAGTACGGTGGGCGCGTTTCCAGCCAGAATAAGGTGAGCTTAGCATTACCAAACCAAGGGGTTTGGGATATGCGAGGCAAACAATTTTTTACTGGCGTCGAGATACGCGTGTGGGCTATCGCCTGCTTCGCACCGCAGCGCACCGTACGGGAGGATGCACTACGGAACTTTACCCAGCAGCTGCAGAAGATTTCCAACGATGCCGGTATGCCGATCATCGGTCAGCCGTGCTTCTGCAAGTACGCCACCGGTCCGGATCAGGTCGAGCCGATGTTCAGATATCTGAAGAGCACGTTCAGTCACCTGCAGCTTGTCGTCGTGGTATTGCCTGGCAAAACGCCCGTTTACGCGGAAGTGAAGCGAGTCGGTGACACGGTTCTCGGTATGGCGACGCAATGTGTTCAGGCTAAAAACGTCAACAAGACGTCACCGCAGACACTGTCCAATCTCTGCTTGAAGATCAACGTGAAGCTGGGCGGAATCAACTCGATCCTGGTGCCATCGATCAGACCAAAGGTATTCGACGAGCCTGTTATTTTCCTTGGCGCCGATGTAACACATCCACCGGCCGGTGATAACAAAAAGCCCTCAATAGCGGCCGTGGTCGGTTCGATGGATGCGCATCCGTCGCGGTACGCAGCGACGGTGCGTGTGCAGCAGCACCGGCAGGAAATTATTCAGGAGCTGAGCAGTATGGTGCGCGAGCTGCTAATCATGTTCTACAAATCGACCGGCGGTTTCAAGCCGCACCGCATCATACTGTACCGGGACGGTGTATCGGAGGGTCAGTTCCCGCACGTACTACAGCACGAGCTGACCGCTATTCGGGAGGCGTGCATAAAGCTAGAGGCAGACTACAAACCAGGCATCACGTTCATCGTGGTGCAGAAACGTCACCACACACGGTTGTTCTGTGCGGACAAGAAGGAGCAGAGTGGTAAATCGGGCAACATTCCAGCCGGTACGACCGTCGATGTGGGCATCACCCATCCGACCGAGTTCGATTTTTACCTGTGCAGTCACCAGGGTATTCAGGGTACGAGTCGTCCGTCCCATTACCATGTACTCTGGGACGACAATCACTTCGAATCGGATGAGCTGCAGTGCCTAACGTACCAACTGTGTCACACGTACGTGCGGTGTACTCGATCCGTTTCCATTCCAGCTCCTGCCTACTACGCACATCTGGTTGCATTTAGGGCGAGATACCACTTGGTCGAGAAGGAGCACGATTCTGGCGAAGGATCTCACCAGAGCGGTTGCTCCGAGGACAGAACACCGGGTGCGATGGCACGTGCCATTACCGTACATGCCGATACCAAAAAGGTTATGTACTTTGCT
>Anopheles_gambiae_mosquito_AGAP011717_RA_Ago1
ATCGAAACGATGGTGCACGCGTACAGCAAGATGTTCGGCGCGCTGAAGCCCGTGTTCGACGGGCGCAACAATCTGTACACGCGCGATCTGCTCCCGATCGGGAACGATCGCGTCGAGCTGGAGGTAACGCTGCCGGGCGAGGGCAAGGATCGGGTGTTCCGCGTCACGATCAAGTGGGTCGCGCAGGTGTCCCTGTTCAACCTGGAGGAGGCGCTCGAGGGCCGCACCCGCCAGATACCGTACGATGCGATACTGGCGCTGGATGTGGTGATGCGCCATCTGCCCAGCATGACCTACACACCGGTCGGACGCAGCTTCTTCAGCTCGCCGGATGGGTACTATCATCCTCTGGGCGGTGGTCGTGAGGTGTGGTTCGGTTTCCACCAGAGTGTCAGACCCTCACAGTGGAAGATGATGCTTAATATTGACGTATCGGCTACCGCGTTCTACAAGGCGCAGCCGGTGATTGAGTTCATGTGTGAGGTGCTGGACATCAGAGACATCAACGAGCAGCGCAAACCGCTGACCGATTCGCAGCGCGTCAAGTTCACCAAGGAAATCAAGGGGCTCAAGATCGAAATCACCCACTGCGGTACGATGCGGCGCAAGTATCGCGTCTGCAATGTGACGCGACGACCCGCACAAATGCAATCCTTCCCGTTGCAGCTAGAGAACGGCCAAACGGTCGAGTGTACGGTGGCCAAATACTTCCTCGACAAGTACAAGATGAAGCTGCGCTATCCGCACCTGCCCTGCCTGCAGGTGGGCCAGGAGCACAAACACACCTACCTGCCGCTGGAGGTGTGCAACATCGTGGCCGGCCAGCGCTGCATCAAGAAGCTGACCGACATGCAAACATCGACCATGATCAAAGCGACTGCCCGTTCGGCACCCGATCGGGAGCGAGAAATCAACAATCTGGTACGGCGAGCCGATTTCAACAACGACGCGTACGTGCAGGAGTTCGGCCTGACCATCTCGAACAACATGATGGAGGTGCGGGGCCGTGTGCTGCCCCCTCCGAAGCTACAGTACGGTGGGCGCGTTTCCAGCCAGAACAAGGTGAGCTTAGCATTACCAAACCAAGGGGTTTGGGATATGCGAGGCAAACAATTTTTTACCGGCGTCGAGATACGCGTGTGGGCGATCGCCTGCTTCGCGCCCCAGCGCACCGTGCGGGAGGACGCGCTGCGCAACTTTACCCAGCAGCTGCAGAAGATTTCGAACGACGCGGGCATGCCGATCATCGGGCAGCCGTGCTTCTGCAAGTACGCGACCGGGCCGGACCAGGTGGAGCCGATGTTTAGATATCTGAAGAGCACGTTCAGCCACCTGCAGCTCGTCGTGGTGGTGCTGCCCGGCAAAACGCCCGTCTACGCGGAAGTAAAGCGCGTCGGCGACACGGTGCTCGGCATGGCGACGCAGTGTGTGCAGGCGAAGAACGTGAACAAAACGTCGCCCCAAACGCTGTCCAATCTCTGCCTGAAGATCAACGTGAAGCTTGGTGGAATCAACTCGATTCTGGTGCCATCGATCAGACCAAAGGTATTCGACGAGCCGGTCATCTTCCTCGGCGCTGACGTGACGCACCCGCCGGCCGGCGACAACAAGAAACCGTCGATTGCGGCCGTCGTCGGCTCGATGGATGCGCATCCGTCCCGGTACGCGGCGACGGTGCGCGTCCAGCAGCACCGGCAGGAGATCATCCAGGAGCTGAGCAGCATGGTGCGCGAGCTGCTGATCATGTTCTACAAATCGACCGGCGGGTTCAAGCCGCACCGCATCATCCTCTACCGGGACGGAGTGTCCGAGGGCCAGTTCCCGCACGTGCTGCAGCACGAGCTGACGGCGATCCGCGAGGCGTGCATCAAGCTGGAGGCCGACTACAAGCCGGGCATTACGTTCATCGTGGTGCAGAAGCGGCACCACACGCGGCTGTTCTGCGCGGACAAGAAGGAGCAGAGCGGCAAATCGGGCAACATTCCAGCCGGCACGACCGTGGACGTGGGCATTACGCATCCGACCGAGTTTGACTTCTACCTGTGCAGCCACCAGGGCATTCAGGGTACGAGTCGCCCGTCCCACTACCACGTGCTCTGGGACGACAATCACTTCGAGTCGGACGAGCTGCAGTGCCTAACGTATCAGCTGTGCCACACGTACGTCCGGTGTACCCGATCCGTTTCCATTCCAGCTCCTGCCTACTACGCACATTTGGTCGCATTTAGGGCGAGGTACCACTTGGTCGAGAAGGAGCACGATTCGGGCGAAGGATCGCACCAGAGCGGTTGCTCCGAGGACAGAACGCCGGGCGCGATGGCCCGCGCCATTACTGTACACGCCGACACCAAAAAGGTTATGTACTTTGCC
>Anopheles_merus_Mosquito_AMEM015350_RA_Ago1
ATCGAAACGATGGTGCACGCGTACAGCAAGATGTTCGGCGCGCTGAAGCCCGTGTTCGACGGGCGCAACAATCTGTACACGCGCGATCTGCTCCCGATCGGGAACGATCGCGTCGAGCTGGAGGTAACGCTGCCGGGCGAGGGCAAGGATCGGGTGTTCCGCGTCACGATCAAGTGGGTCGCGCAGGTGTCCCTGTTCAACCTGGAGGAGGCGCTCGAGGGCCGCACCCGCCAGATACCGTACGATGCGATACTGGCGCTGGATGTGGTGATGCGCCATCTGCCCAGCATGACCTACACACCGGTCGGACGAAGCTTCTTCAGCTCGCCGGATGGGTACTATCATCCTCTGGGCGGAGGTCGTGAGGTGTGGTTCGGTTTCCATCAGAGTGTCAGACCCTCACAGTGGAAGATGATGCTTAATATTGACGTATCGGCTACCGCGTTCTACAAGGCGCAGCCGGTGATTGAGTTCATGTGCGAGGTGCTGGACATCAGAGACATCAACGAGCAGCGCAAACCGCTGACCGATTCGCAGCGCGTCAAGTTCACCAAGGAAATCAAGGGGCTCAAGATCGAAATCACCCACTGCGGTACGATGCGGCGCAAGTACCGCGTCTGCAATGTGACGCGACGACCCGCACAAATGCAATCCTTCCCGTTGCAGCTAGAGAACGGCCAAACGGTCGAGTGTACGGTGGCCAAATACTTCCTCGACAAGTACAAGATGAAGCTGCGCTATCCGCACCTGCCCTGCCTGCAGGTGGGCCAGGAGCACAAACACACCTACCTGCCGCTGGAGGTGTGCAACATCGTGGCCGGCCAGCGCTGCATCAAGAAGCTGACCGACATGCAAACATCGACCATGATCAAAGCGACTGCCCGTTCGGCACCCGATCGGGAGCGAGAAATCAACAATCTGGTGCGGCGAGCCGATTTCAACAACGACGCGTACGTGCAGGAGTTCGGTCTGACCATCTCGAACAACATGATGGAGGTGCGGGGCCGTGTGCTGCCCCCGCCGAAGCTACAGTACGGTGGCCGCGTTTCCAGCCAAAACAAGGTGAGCTTAGCATTACCAAACCAAGGGGTTTGGGATATGCGAGGCAAACAATTTTTTACCGGCGTCGAGATACGCGTGTGGGCGATCGCCTGCTTCGCGCCGCAGCGCACCGTGCGGGAGGACGCGCTGCGCAACTTTACCCAGCAGCTGCAGAAGATTTCGAACGACGCGGGCATGCCGATCATCGGGCAGCCGTGCTTCTGCAAGTACGCGACCGGGCCGGACCAGGTGGAGCCGATGTTTAGATATCTGAAGAGCACGTTCAGCCACCTGCAGCTCGTCGTGGTGGTGCTGCCCGGCAAAACGCCCGTCTACGCGGAAGTAAAGCGCGTCGGCGACACGGTGCTCGGCATGGCGACGCAGTGTGTGCAGGCGAAGAACGTGAACAAAACGTCGCCCCAAACGCTGTCCAATCTCTGCCTGAAGATCAACGTGAAGCTTGGTGGAATCAACTCGATTCTGGTGCCATCGATCAGACCAAAGGTATTCGACGAGCCGGTCATCTTCCTCGGCGCTGACGTGACGCACCCGCCGGCCGGCGACAACAAGAAACCGTCGATTGCGGCCGTCGTCGGCTCGATGGATGCGCATCCGTCCCGGTACGCGGCGACGGTGCGCGTCCAGCAGCACCGGCAGGAGATCATCCAGGAGCTGAGCAGCATGGTGCGCGAGCTGCTGATCATGTTCTACAAATCGACCGGCGGGTTCAAGCCGCACCGCATCATCCTCTACCGGGACGGTGTGTCCGAGGGCCAGTTCCCGCACGTGCTGCAGCACGAGCTGACGGCGATCCGCGAGGCGTGCATCAAGCTGGAGGCCGACTACAAGCCGGGCATCACGTTCATAGTGGTGCAGAAGCGGCACCACACGCGGCTGTTCTGCGCGGACAAGAAGGAGCAGAGCGGCAAATCGGGCAACATTCCAGCCGGCACGACCGTGGACGTGGGCATTACGCATCCGACCGAGTTTGACTTCTACCTGTGCAGCCACCAGGGCATTCAGGGTACGAGTCGCCCGTCCCACTACCACGTGCTCTGGGACGACAATCACTTCGAGTCGGACGAGCTGCAGTGCCTAACGTATCAGCTGTGCCACACGTACGTCCGGTGTACCCGATCCGTTTCCATTCCAGCTCCTGCCTACTACGCACATTTGGTCGCATTTAGGGCGAGGTACCACTTGGTCGAGAAGGAGCACGATTCGGGCGAAGGATCGCACCAGAGCGGTTGCTCCGAGGACAGAACGCCGGGCGCGATGGCCCGCGCCATTACCGTACACGCCGACACCAAAAAGGTTATGTACTTTGCC
>Anopheles_arabiensis_Mosquito_AARA000526_RA_Ago1
ATCGAAACGATGGTACACGCGTACAGCAAGATGTTCGGCGCGCTGAAGCCCGTGTTCGATGGGCGCAACAATCTGTACACGCGCGATCTGCTCCCGATCGGGAACGATCGCGTCGAGCTGGAGGTAACGCTGCCGGGCGAGGGCAAGGATCGGGTGTTCCGCGTCACGATCAAGTGGGTCGCGCAGGTGTCCCTGTTCAACCTGGAGGAGGCGCTCGAGGGCCGCACCCGCCAGATACCGTACGATGCGATACTGGCGCTGGATGTGGTGATGCGCCATCTGCCCAGCATGACCTACACACCGGTTGGACGCAGCTTCTTCAGCTCGCCGGATGGGTACTATCATCCTCTGGGCGGTGGTCGTGAGGTGTGGTTCGGTTTCCACCAGAGTGTCAGACCCTCACAGTGGAAGATGATGCTTAATATTGACGTATCGGCTACCGCGTTCTACAAGGCGCAGCCGGTGATTGAGTTCATGTGCGAGGTGCTGGACATCAGAGACATCAACGAGCAGCGCAAACCGCTGACCGATTCGCAGCGCGTCAAGTTCACCAAGGAAATCAAGGGGCTCAAGATCGAAATCACCCACTGCGGTACGATGCGGCGCAAGTATCGCGTCTGCAATGTGACGCGACGACCCGCACAAATGCAATCCTTCCCGTTGCAGCTAGAGAACGGCCAAACGGTCGAGTGTACGGTGGCGAAATACTTCCTCGACAAGTACAAGATGAAGCTGCGCTATCCGCACCTGCCCTGCCTGCAGGTGGGCCAGGAGCACAAACACACCTACCTGCCGCTGGAGGTGTGCAACATCGTGGCCGGCCAGCGCTGCATCAAGAAGCTGACCGACATGCAAACATCGACCATGATCAAAGCGACTGCCCGTTCGGCACCCGATCGGGAGCGAGAAATCAACAATCTGGTGCGGCGAGCCGATTTCAACAACGACGCGTACGTGCAGGAGTTCGGTCTGACCATCTCGAACAACATGATGGAGGTGCGGGGCCGTGTGCTGCCCCCGCCGAAGCTACAGTACGGTGGGCGTGTTTCCAGCCAAAACAAGGTGAGCTTAGCATTACCAAACCAAGGGGTTTGGGATATGCGAGGCAAACAATTTTTTACCGGCGTCGAGATACGCGTGTGGGCGATCGCCTGCTTCGCGCCCCAGCGCACCGTGCGGGAGGACGCGCTGCGCAACTTTACCCAGCAGCTGCAGAAGATTTCGAACGACGCGGGCATGCCGATCATCGGGCAGCCGTGCTTCTGCAAGTACGCGACCGGGCCGGACCAGGTGGAGCCGATGTTTAGATATCTGAAGAGCACGTTCAGCCACCTGCAGCTCGTCGTGGTGGTGCTGCCCGGCAAAACGCCCGTCTACGCGGAAGTAAAGCGCGTCGGCGACACGGTGCTCGGCATGGCGACGCAGTGTGTGCAGGCGAAGAACGTGAACAAAACGTCGCCCCAAACGCTGTCCAATCTCTGCCTGAAGATCAACGTGAAGCTTGGTGGAATCAACTCGATTCTGGTGCCATCGATCAGACCAAAGGTATTCGACGAGCCGGTCATCTTCCTCGGCGCTGACGTGACGCACCCGCCGGCCGGCGACAACAAGAAACCGTCGATTGCGGCCGTCGTCGGCTCGATGGATGCGCATCCGTCCCGGTACGCGGCGACGGTGCGCGTCCAGCAGCACCGGCAGGAGATCATCCAGGAGCTGAGCAGCATGGTGCGCGAGCTGCTGATCATGTTCTACAAATCGACCGGCGGGTTCAAGCCGCACCGCATCATCCTCTACCGGGACGGTGTGTCCGAGGGCCAGTTCCCGCACGTGCTGCAGCACGAGCTGACGGCGATCCGCGAGGCGTGCATCAAGCTGGAGGCCGACTACAAGCCGGGCATCACGTTCATCGTGGTGCAGAAGCGGCACCACACGCGGCTGTTCTGCGCGGACAAGAAGGAGCAGAGCGGCAAATCGGGCAACATTCCAGCCGGCACGACCGTGGACGTGGGCATTACGCATCCGACCGAGTTTGACTTCTACCTGTGCAGCCACCAGGGCATTCAGGGTACGAGTCGCCCGTCCCACTACCACGTGCTCTGGGACGACAATCACTTCGAGTCGGACGAGCTGCAGTGCCTAACGTATCAGCTGTGCCACACG---------------------------------------------------------------------------TACCACTTGGTCGAGAAGGAGCACGATTCGGGCGAAGGATCGCACCAGAGCGGTTGCTCCGAGGACAGAACGCCGGGCGCGATGGCCCGCGCCATTACCGTGCACGCCGACACCAAAAAGGTTATGTACTTTGCC
>Anopheles_quadriannulatus_Mosquito_AQUA010456_RA_Ago1
ATCGAGACGATGGTGCACGCGTACAGCAAGATGTTCGGCGCGCTGAAGCCCGTGTTCGACGGGCGCAACAATCTGTACACGCGCGATCTGCTCCCGATCGGGAACGATCGCGTCGAGCTGGAGGTAACGCTGCCGGGCGAGGGCAAGGATCGGGTGTTCCGCGTCACGATCAAGTGGGTCGCGCAGGTGTCCCTGTTCAACCTGGAGGAGGCGCTCGAGGGCCGCACCCGCCAGATACCGTACGATGCGATACTGGCGCTGGATGTGGTGATGCGCCATCTGCCCAGCATGACCTACACACCGGTCGGACGAAGCTTCTTCAGCTCGCCGGATGGGTACTATCATCCTCTCGGCGGAGGTCGTGAGGTGTGGTTCGGTTTCCATCAGAGTGTCAGACCCTCACAGTGGAAAATGATGCTTAATATTGACGTATCGGCTACCGCGTTCTACAAGGCGCAGCCGGTGATTGAGTTCATGTGCGAGGTGCTGGACATCAGAGACATCAACGAGCAGCGCAAACCGCTGACCGATTCGCAGCGCGTCAAGTTCACCAAGGAAATCAAGGGGCTCAAGATCGAAATCACCCACTGCGGTACGATGCGGCGCAAGTATCGCGTCTGCAACGTGACGCGACGACCCGCACAAATGCAATCCTTCCCGTTGCAGCTAGAGAACGGCCAAACGGTCGAGTGTACGGTGGCCAAATACTTCCTCGACAAGTACAAGATGAAGCTGCGCTATCCGCACCTGCCCTGCCTGCAGGTGGGCCAGGAGCACAAACACACCTACCTGCCGCTGGAGGTGTGCAACATCGTGGCCGGCCAGCGCTGCATCAAGAAGTTGACCGACATGCAAACATCGACCATGATCAAAGCGACTGCCCGTTCGGCACCCGATCGGGAGCGAGAAATCAACAATCTGGTGCGGCGAGCCGATTTCAACAACGACGCGTACGTGCAGGAGTTCGGCCTGACCATCTCGAACAACATGATGGAGGTGCGGGGCCGTGTGCTGCCCCCGCCGAAGCTACAGTACGGTGGGCGCGTTTCCAGCCAAAACAAGGTGAGCTTAGCATTACCAAACCAAGGGGTTTGGGATATGCGAGGCAAACAATTTTTTACCGGCGTCGAGATACGCGTGTGGGCGATCGCCTGCTTCGCGCCCCAGCGCACCGTGCGGGAGGACGCGCTGCGCAACTTCACCCAGCAGCTGCAGAAGATTTCGAACGACGCGGGCATGCCGATCATCGGGCAGCCGTGCTTCTGCAAGTACGCGACCGGGCCGGACCAGGTGGAGCCGATGTTTAGATATCTGAAGAGCACGTTCAGCCACCTGCAGCTCGTCGTGGTGGTGCTGCCTGGCAAAACGCCCGTCTACGCGGAAGTTAAGCGCGTCGGTGATACGGTGCTCGGTATGGCGACGCAGTGTGTGCAGGCGAAGAACGTGAACAAAACGTCGCCCCAAACGCTGTCCAATCTCTGCCTGAAGATCAACGTGAAGCTTGGTGGAATCAACTCGATTCTGGTGCCATCGATCAGACCAAAGGTATTCGACGAGCCGGTCATCTTCCTCGGCGCTGACGTGACGCACCCGCCGGCCGGCGACAACAAGAAACCGTCGATTGCGGCCGTCGTCGGCTCGATGGATGCGCATCCGTCCCGGTACGCGGCGACGGTGCGCGTCCAGCAGCACCGGCAGGAGATCATCCAGGAGCTGAGCAGCATGGTGCGCGAGCTGCTGATCATGTTCTACAAATCGACCGGCGGGTTCAAGCCGCACCGCATCATCCTCTACCGGGACGGTGTGTCCGAGGGCCAGTTCCCGCACGTGCTGCAGCACGAGCTGACGGCGATCCGCGAGGCGTGCATCAAGCTGGAGGCCGACTACAAGCCGGGCATCACGTTCATCGTGGTGCAGAAGCGGCACCACACGCGGCTGTTCTGCGCGGACAAGAAGGAGCAGAGCGGCAAATCGGGCAACATTCCAGCCGGCACGACCGTGGACGTGGGCATTACGCATCCGACCGAGTTTGACTTCTACCTGTGCAGCCACCAGGGCATTCAGGGTACGAGTCGCCCGTCCCACTACCACGTGCTCTGGGACGACAATCACTTCGAGTCGGACGAGCTGCAGTGCCTAACGTATCAGCTGTGCCACACG---------------------------------------------------------------------------TACCACTTGGTCGAGAAGGAGCACGATTCGGGCGAAGGATCACATCAGAGCGGTTGCTCCGAGGACAGAACGCCGGGCGCGATGGCCCGCGCCATTACCGTACACGCCGACACCAAAAAGGTTATGTACTTTGCC
>Anopheles_coluzzi_Mosquito_ACOM031888_RA_Ago1
ATCGAAACGATGGTGCACGCGTACAGCAAGATGTTCGGCGCGCTGAAGCCCGTGTTCGACGGGCGCAACAATCTGTACACGCGCGATCTGCTCCCGATCGGGAACGATCGCGTCGAGCTGGAGGTAACGCTGCCGGGCGAGGGCAAGGATCGGGTGTTCCGCGTCACGATCAAGTGGGTCGCGCAGGTGTCCCTGTTCAACCTGGAGGAGGCGCTCGAGGGCCGCACCCGCCAGATACCGTACGATGCGATACTGGCGCTGGATGTGGTGATGCGCCATCTGCCCAGCATGACCTACACACCGGTCGGACGCAGCTTCTTCAGCTCGCCGGATGGATACTATCATCCTCTGGGCGGTGGTCGTGAGGTGTGGTTCGGTTTCCACCAGAGTGTCAGACCCTCACAGTGGAAGATGATGCTTAATATTGACGTATCGGCTACCGCGTTCTACAAGGCGCAGCCGGTGATTGAGTTCATGTGCGAGGTGCTGGACATCAGAGACATCAACGAGCAGCGCAAACCGCTGACCGATTCGCAGCGCGTCAAGTTCACCAAGGAAATCAAGGGGCTCAAGATCGAAATCACCCACTGCGGTACGATGCGGCGCAAGTATCGCGTCTGCAATGTGACGCGACGACCCGCACAAATGCAATCCTTCCCGTTGCAGCTAGAGAACGGCCAAACGGTCGAGTGTACGGTGGCCAAATACTTCCTCGACAAGTACAAGATGAAGCTGCGCTATCCGCACCTGCCCTGCCTGCAGGTGGGCCAGGAGCACAAACACACCTACCTGCCGCTGGAGGTGTGCAACATCGTGGCCGGCCAGCGCTGCATCAAGAAGCTGACCGACATGCAAACATCGACCATGATCAAAGCGACTGCCCGTTCGGCACCCGATCGGGAGCGAGAAATCAACAATCTGGTGCGGCGAGCCGATTTCAACAACGACGCGTACGTGCAGGAGTTCGGTCTGACCATCTCGAACAACATGATGGAGGTGCGGGGCCGTGTGCTGCCCCCGCCGAAGCTACAGTACGGTGGGCGCGTTTCCAGCCAAAACAAGGTGAGCTTAGCATTACCAAACCAAGGGGTTTGGGATATGCGAGGCAAACAATTTTTTACCGGTGTCGAGATACGCGTGTGGGCGATCGCCTGCTTCGCGCCCCAGCGCACCGTGCGGGAGGACGCGCTGCGCAACTTTACCCAGCAGCTGCAGAAGATTTCGAACGACGCGGGCATGCCGATCATCGGGCAGCCGTGCTTCTGCAAGTACGCGACCGGGCCGGACCAGGTGGAGCCGATGTTTAGATATCTGAAGAGCACGTTCAGCCACCTACAGCTCGTCGTGGTGGTGCTGCCCGGCAAAACGCCCGTCTACGCGGAAGTAAAGCGCGTCGGCGACACGGTGCTCGGCATGGCGACGCAGTGTGTGCAGGCCAAGAACGTGAATAAAACGTCGCCCCAAACGCTGTCCAATCTCTGCCTGAAGATCAACGTGAAGCTTGGTGGAATCAACTCGATTCTGGTGCCATCGATCAGACCAAAGGTATTCGACGAGCCGGTCATCTTCCTCGGCGCTGACGTGACGCACCCGCCGGCCGGCGACAACAAGAAACCGTCGATTGCGGCCGTCGTCGGCTCGATGGATGCGCATCCGTCCCGGTACGCGGCGACGGTGCGCGTCCAGCAGCACCGGCAGGAGATCATCCAGGAGCTGAGCAGCATGGTGCGCGAGCTGCTGATCATGTTCTACAAATCGACCGGCGGGTTCAAGCCGCACCGCATCATCCTCTACCGGGACGGTGTGTCCGAGGGCCAGTTCCCGCACGTGCTGCAGCACGAGCTGACGGCGATCCGCGAGGCGTGCATCAAGCTGGAGGCCGACTACAAGCCGGGCATCACGTTCATCGTGGTGCAGAAGCGGCACCACACGCGGCTGTTCTGCGCGGACAAGAAGGAGCAGAGCGGCAAATCGGGCAACATTCCAGCCGGCACGACCGTGGACGTGGGCATTACGCATCCGACCGAATTTGACTTCTACCTGTGCAGCCACCAGGGCATTCAGGGTACGAGTCGCCCGTCCCACTACCACGTGCTCTGGGACGACAATCACTTCGAGTCGGACGAGCTGCAGTGCCTAACGTATCAGCTGTGCCACACG---------------------------------------------------------------------------TACCACTTGGTCGAGAAGGAGCACGATTCGGGCGAAGGATCGCACCAGAGCGGTTGCTCCGAGGACAGAACGCCGGGCGCGATGGCCCGCGCCATTACCGTACACGCCGACACCAAAAAGGTTATGTACTTTGCC
>Anopheles_farauti_Mosquito_AFAF020880_RA_Ago1
ATCGAGACGATGGTGCACGCCTACAGCAAGATGTTCGGTGCGCTCAAGCCCGTGTTCGATGGGCGCAACAATCTGTACACGCGCGATCTGCTCCCGATCGGGAACGATCGGGTCGAGCTGGAGGTGACGCTGCCGGGCGAAGGCAAGGACCGTGTGTTCCGCGTCACGATCAAGTGGGTGGCGCAGGTGTCACTGTTCAACCTGGAGGAAGCCCTGGAGGGACGCACCCGGCAGATACCGTACGATGCGATACTGGCGCTGGACGTGGTGATGCGCCATCTGCCCAGCATGACCTACACACCGGTGGGCAGAAGTTTCTTCAGCTCGCCAGATGGGTACTACCATCCACTCGGAGGAGGACGTGAAGTGTGGTTCGGTTTCCACCAGAGCGTGAGACCATCACAGTGGAAGATGATGCTTAATATTGACGTATCGGCTACCGCGTTCTACAAGGCGCAGCCGGTGATCGAGTTCATGTGCGAGGTGCTCGACATCAGAGACATCAACGAGCAGCGCAAACCGCTGACCGATTCGCAGCGCGTCAAGTTCACGAAGGAGATCAAGGGGCTGAAGATCGAGATCACGCACTGTGGTACGATGCGGCGGAAGTACCGCGTCTGCAACGTGACCCGGCGACCCGCACAAATGCAATCCTTCCCGCTGCAGCTCGAGAACGGCCAGACGGTGGAGTGTACGGTGGCGAAGTACTTCCTCGACAAGTACAAGATGAAGCTGCGCTATCCGCATCTGCCGTGCCTGCAGGTCGGCCAGGAGCACAAGCACACCTACCTGCCGCTGGAGGTGTGCAACATCGTCGCCGGGCAACGGTGCATCAAGAAGCTGACGGACATGCAGACGTCCACCATGATCAAGGCGACGGCACGATCGGCTCCGGATCGCGAACGTGAAATCAACAATTTGGTTCGACGGGCCGACTTCAACAATGACGCGTACGTGCAGGAGTTCGGTCTCACCATCTCGAACAACATGATGGAGGTGCGAGGCCGTGTGCTTCCGCCACCGAAGCTGCAGTACGGTGGACGTGTCTCCAGCCAAAACAAGGTGAGCTTAGCATTACCAAACCAAGGGGTTTGGGATATGCGAGGCAAACAATTTTTCACCGGCGTCGAGATTCGCGTGTGGGCGATCGCCTGCTTCGCGCCCCAGCGCACCGTGCGGGAGGACGCGCTCCGGAACTTCACCCAGCAGCTGCAGAAGATTTCGAACGACGCGGGCATGCCGATCATCGGGCAGCCGTGCTTCTGCAAGTACGCGACCGGACCGGATCAGGTGGAGCCGATGTTCAGATACCTGAAGAGCACGTTCAGCCACCTGCAGCTCGTCGTGGTGGTGTTGCCCGGCAAGACGCCCGTTTACGCGGAAGTAAAGCGTGTCGGTGACACGGTACTCGGCATGGCGACCCAGTGTGTGCAGGCGAAGAACGTGAACAAAACCTCTCCCCAAACTCTGTCCAATCTGTGCTTGAAAATTAACGTGAAGCTGGGTGGAATCAACTCGATTCTGGTGCCATCGATCAGACCAAAGGTATTTGACGAGCCGGTCATCTTCCTCGGTGCGGACGTGACGCACCCACCGGCCGGTGACAACAAGAAGCCCTCGATAGCGGCGGTCGTCGGTTCGATGGATGCGCACCCGTCCCGGTACGCGGCGACCGTGCGTGTCCAGCAGCACCGACAGGAAATCATCCAGGAGCTGAGCAGCATGGTGCGGGAGCTCCTGATCATGTTCTACAAATCGACCGGCGGGTTCAAGCCGCACCGCATCATCCTGTACCGGGACGGTGTGTCCGAGGGACAGTTCCCGCACGTGCTGCAGCACGAGCTGACCGCGATCCGGGAGGCGTGCATCAAGCTCGAGGCGGACTACAAGCCCGGCATCACGTTCATCGTGGTGCAGAAGCGTCACCACACGCGCCTGTTCTGCGCGGACAAGAAGGAGCAGAGCGGCAAATCGGGCAACATTCCAGCCGGCACGACCGTGGACGTGGGCATCACCCACCCGACCGAGTTCGACTTCTACCTGTGCAGTCACCAGGGTATTCAGGGCACGAGTCGTCCGTCGCACTACCACGTTCTCTGGGATGACAATCACTTCGAGTCGGACGAGCTGCAGTGCCTAACGTATCAGCTGTGCCACACGTACGTCCGGTGTACGCGATCCGTTTCCATTCCAGCTCCCGCCTACTACGCACATCTGGTAGCATTTAGGGCGAGGTATCACTTAGTCGAGAAGGAGCACGATTCCGGCGAAGGATCTCATCAGAGCGGCTGCTCCGAGGACAGGACGCCGGGTGCGATGGCACGTGCCATCACCGTACACGCCGACACCAAAAAGGTCATGTACTTTGCC
>Anopheles_sinensis_Mosquito_ASIS001322_RA_Ago1
ATCGAGACGATGGTGCACGCGTACAGTAAGATGTTCGGTGCGCTGAAGCCCGTCTTCGACGGACGCAACAACCTGTACACGCGGGATCTGCTGCCGATCGGTAACGATCGGGTTGAGCTGGAGGTGACGCTGCCGGGCGAGGGCAAGGACCGGGTGTTCCGCGTCACGATTAAGTGGGTGGCGCAGGTATCGCTGTTCAATCTGGAGGAGGCTCTCGAGGGCCGCACCCGACAGATCCCGTACGACGCGATCCTCGCCCTGGACGTCGTGATGCGCCATCTGCCCAGCATGACCTACACCCCGGTCGGCAGGAGCTTCTTCAGCTCTCCAGATGGTTACTATCACCCTCTCGGTGGCGGTCGTGAAGTATGGTTTGGGTTCCATCAGAGTGTTCGACCCTCACAGTGGAAAATGATGTTGAACATTGACGTTTCGGCCACGGCCTTCTACAAAGCACAACCGGTCATCGAGTTCATGTGCGAGGTGCTCGACATCAGAGACATCAACGAGCAGCGCAAACCGCTGACCGACTCCCAGCGTGTCAAGTTCACGAAGGAGATCAAGGGGCTGAAGATCGAAATCACACACTGCGGCACGATGCGCCGAAAGTATCGCGTCTGCAACGTCACGAGACGACCCGCACAAATGCAATCCTTCCCGTTGCAGCTAGAGAACGGCCAGACGGTCGAGTGTACGGTGGCCAAATACTTCCTCGACAAGTACAAGATGAAGCTGCGCTATCCGCATCTGCCGTGTCTGCAGGTTGGCCAGGAGCACAAACACACCTACCTGCCGCTGGAGGTGTGCAACATCGTCGCCGGCCAGCGTTGCATCAAGAAGCTGACCGATATGCAAACGTCCACCATGATCAAGGCAACCGCACGATCGGCACCCGATCGGGAGCGCGAAATCAACAATCTAGTGCGACGGGCCGACTTCAACAACGACGCGTACGTGCAGGAGTTCGGTCTGGCCATCTCCAACAGCATGATGGAG------------------------------------------------------------AATAAGGTGAGCTTAGCATTACCAAACCAAGGGGTTTGGGATATGCGAGGCAAACAATTTTTCACCGGCGTCGAGATTCGCGTGTGGGCCATCGCCTGCTTCGCGCCGCAGCGGACCGTGCGCGAGGACGCCCTGCGCAACTTCACCCAGCAGCTGCAGAAGATATCGAACGACGCGGGCATGCCGATCATCGGGCAGCCGTGCTTCTGCAAGTACGCAACAGGCCCGGACCAGGTGGAGCCGATGTTCAGATACCTGAAGAGCACCTTCAGCCACCTGCAGCTGGTCGTCGTGGTGCTGCCCGGCAAGACGCCCGTCTACGCCGAAGTCAAGCGAGTTGGAGACACGGTACTCGGCATGGCGACGCAGTGCGTGCAGGCGAAGAACGTTAACAAAACGTCACCACAGACGCTGTCCAATCTCTGCTTGAAGATCAACGTGAAACTGGGCGGAATCAACTCGATCCTGGTGCCATCGATCAGACCAAAGGTATTTGACGAGCCCGTTATTTTCCTCGGTGCCGACGTCACCCATCCGCCGGCGGGTGACAATAAGAAACCCTCGATAGCGGCGGTCGTCGGATCGATGGACGCCCATCCGTCGAGGTACGCCGCGACGGTTCGCGTGCAGCAACACCGACAGGAAATCATCCAGGAGCTGAGCAGTATGGTTCGGGAGTTGCTGATCATGTTCTACAAATCGACCGGGGGCTTCAAGCCGCACCGCATCATCCTCTACCGGGACGGCGTGTCGGAGGGCCAGTTCCCGCACGTGCTGCAGCACGAGCTGACCGCGATCCGCGAGGCGTGCATCAAGCTCGAGGCCGACTACAAGCCCGGCATTACGTTCATCGTGGTGCAGAAGCGCCACCACACGCGGCTTTTCTGCGCGGACAAGAAGGAACAGAGCGGCAAGTCGGGCAACATTCCAGCCGGTACGACGGTGGACGTCGGCATCACCCACCCGACCGAGTTCGACTTTTACCTCTGCAGTCACCAGGGTATTCAGGGTACGAGTCGCCCGTCGCACTACCACGTCCTTTGGGATGACAATCACTTCGAGTCGGACGAGCTGCAGTGCCTCACGTATCAGCTGTGCCACACGTACGTCCGGTGTACTCGATCTGTTTCCATTCCAGCACCCGCATACTACGCACATCTGGTCGCATTTAGGGCGAGGTACCATTTGGTCGAGAAGGAACACGACTCCGGCGAAGGATCTCACCAGAGCGGTTGCTCGGAGGACAGGACGCCCGGGGCGATGGCCCGCGCGATCACCGTGCACGCCGACACCAAGAAGGTTATGTACTTTGCC
>Anopheles_melas_Mosquito_AMEC014826_RA_Ago1
ATCGAAACGATGGTGCACGCGTACAGCAAGATGTTCGGCGCGCTGAAGCCCGTGTTCGATGGGCGCAACAATCTGTACACGCGCGATCTGCTCCCGATCGGGAACGATCGCGTCGAGCTGGAGGTAACGCTGCCGGGCGAGGGCAAGGATCGGGTGTTCCGCGTCACGATCAAGTGGGTCGCGCAGGTGTCCCTGTTCAACCTGGAGGAGGCGCTCGAGGGCCGCACCCGCCAGATACCGTACGATGCGATACTGGCGCTGGATGTGGTGATGCGCCATCTGCCCAGCATGACCTACACACCGGTCGGACGAAGCTTCTTCAGCTCGCCGGATGGGTACTATCATCCTCTGGGCGGTGGCCGTGAGGTGTGGTTCGGTTTCCACCAGAGTGTCAGACCCTCACAGTGGAAGATGATGCTTAATATTGACGTATCGGCTACCGCGTTCTACAAGGCGCAGCCGGTGATTGAGTTCATGTGCGAGGTGCTGGACATCAGAGACATCAACGAGCAGCGCAAACCGCTGACCGATTCGCAGCGCGTCAAGTTCACCAAGGAAATCAAGGGGCTCAAGATCGAAATCACCCACTGCGGTACGATGCGGCGCAAGTATCGCGTCTGCAATGTGACGCGACGACCCGCACAAATGCAATCCTTCCCGTTGCAGCTAGAGAACGGCCAAACGGTCGAGTGTACGGTGGCCAAATACTTCCTCGACAAGTACAAGATGAAGCTGCGCTATCCGCACCTGCCCTGCCTGCAGGTGGGCCAGGAGCACAAACACACCTACCTGCCGCTGGAGGTGTGCAACATCGTGGCCGGCCAGCGCTGCATCAAGAAGCTGACCGACATGCAAACATCGACCATGATCAAAGCGACTGCCCGTTCGGCACCCGATCGGGAGCGAGAAATCAACAATCTGGTGCGGCGAGCCGATTTCAACAACGACGCGTACGTGCAGGAGTTCGGCCTGACCATCTCGAACAACATGATGGAGGTGCGGGGCCGTGTGCTGCCCCCGCCGAAGCTACAGTATGGTGGGCGCGTTTCCAGCCAAAACAAGGTGAGCTTAGCATTACCAAACCAAGGGGTTTGGGATATGCGAGGCAAACAATTTTTTACCGGCGTCGAGATACGCGTGTGGGCGATCGCCTGCTTCGCGCCCCAGCGCACCGTGCGGGAGGACGCGCTGCGCAACTTTACCCAGCAGCTGCAGAAGATTTCGAACGACGCGGGCATGCCGATCATCGGGCAGCCGTGCTTCTGCAAGTACGCGACCGGGCCGGACCAGGTGGAGCCGATGTTTAGATATCTGAAGAGCACGTTCAGCCACCTGCAGCTCGTCGTGGTGGTGCTGCCCGGCAAAACGCCCGTCTACGCGGAAGTAAAGCGCGTCGGCGACACGGTGCTCGGTATGGCGACGCAGTGTGTGCAGGCGAAGAACGTGAACAAAACGTCGCCCCAAACGCTGTCCAATCTCTGCCTGAAGATCAACGTGAAGCTTGGTGGAATCAACTCGATTCTGGTGCCATCGATCAGACCAAAGGTATTCGACGAGCCTGTCATCTTCCTCGGCGCTGACGTGACGCACCCACCGGCCGGCGACAACAAGAAACCGTCGATTGCGGCCGTCGTCGGCTCGATGGATGCGCATCCGTCCCGGTACGCGGCGACGGTGCGCGTCCAGCAGCACCGGCAGGAGATCATCCAGGAGCTGAGCAGCATGGTGCGCGAGCTGCTGATCATGTTCTACAAATCGACCGGCGGGTTCAAGCCGCACCGCATCATCCTCTACCGGGACGGTGTGTCCGAGGGCCAGTTCCCGCACGTGCTGCAGCACGAGCTGACGGCGATCCGCGAGGCGTGCATCAAGCTGGAGGCCGACTACAAGCCGGGCATCACGTTCATCGTGGTGCAGAAGCGGCACCACACGCGGCTGTTCTGCGCGGACAAGAAGGAGCAGAGCGGCAAATCGGGCAACATTCCAGCCGGCACGACCGTGGACGTGGGCATTACGCATCCGACCGAGTTTGACTTCTACCTGTGCAGCCACCAGGGCATTCAGGGTACGAGTCGCCCGTCCCACTACCACGTGCTCTGGGACGACAATCACTTCGAGTCGGACGAGCTGCAGTGCCTAACGTATCAGCTGTGCCACACGTACGTCCGGTGTACCCGATCCGTTTCCATTCCAGCTCCTGCCTACTACGCACATTTGGTCGCATTTAGGGCGAGG---------------------------------------------------------------------------------------------------------------------------------------
>Anopheles_stephensi_Mosquito_ASTM016107_RA_Ago1
ATCGAAACGATGGTACACGCGTACAGCAAGATGTTTGGCGCACTGAAGCCGGTGTTTGACGGCCGGAACAATCTGTACACGCGCGATCTCCTGCCGATCGGGAATGATCGCGTCGAGCTGGAGGTAACGTTGCCGGGCGAGGGCAAGGATCGGGTGTTCCGTGTCACGATCAAGTGGGTGGCACAGGTGTCGCTGTTCAATCTGGAGGAAGCACTGGAGGGACGTACCAGACAGATACCGTACGATGCGATACTGGCGCTGGATGTGGTGATGCGTCATCTGCCGAGCATGACGTACACACCGGTCGGCAGAAGCTTCTTCAGTTCTCCGGATGGGTACTATCATCCCCTGGGTGGAGGACGTGAGGTGTGGTTCGGTTTCCATCAGAGCGTCAGACCATCACAGTGGAAGATGATGCTTAACATTGACGTATCGGCCACCGCCTTCTACAAAGCACAACCGGTGATCGAGTTCATGTGCGAAGTGCTCGACATCAGAGACATCAACGAGCAGCGCAAGCCGCTAACCGATTCGCAGCGCGTCAAGTTCACGAAAGAGATCAAGGGGCTCAAGATCGAAATCACCCACTGCGGTACGATGCGGCGAAAGTATCGCGTCTGCAACGTGACCCGACGACCCGCACAAATGCAATCCTTCCCATTGCAGCTAGAGAACGGCCAAACGGTCGAGTGTACGGTGGCAAAATACTTCCTCGACAAGTACAAGATGAAGCTGCGCTATCCGCATCTACCCTGCCTGCAGGTTGGCCAGGAGCACAAACACACGTACCTTCCGCTGGAGGTATGCAACATTGTCGCCGGACAGCGCTGCATCAAGAAGCTGACGGACATGCAAACGTCCACCATGATCAAGGCAACGGCTCGATCGGCTCCGGATCGCGAGCGTGAAATTAACAACCTGGTACGACGGGCCGACTTTAACAATGACGCGTACGTGCAGGAGTTTGGCCTTACCATCTCGAACAACATGATGGAGGTGCGAGGCCGCGTGCTTCCGCCACCGAAGCTACAGTACGGTGGGCGCGTATCCAGCCAAAACAAGGTGAGCTTAGCATTACCAAACCAAGGGGTTTGGGATATGCGAGGCAAACAATTTTTCACCGGCGTCGAGATACGCGTGTGGGCTATCGCCTGCTTCGCACCGCAGCGCACCGTCCGCGAGGATGCACTGCGGAACTTTACCCAGCAGCTGCAGAAGATTTCGAACGACGCCGGCATGCCGATCATCGGGCAGCCGTGCTTCTGCAAGTACGCGACCGGACCGGATCAGGTCGAGCCGATGTTCAGATACCTGAAGAGCACCTTCAGCCATCTGCAGCTGGTCGTCGTGGTGCTGCCCGGCAAAACGCCCGTTTACTCGGAAGTGAAGCGCGTCGGTGACACGGTGCTCGGTATGGCAACGCAGTGTGTTCAGGCTAAGAACGTTAACAAAACGTCACCCCAGACACTGTCCAATCTCTGCCTGAAGATCAACGTCAAGCTGGGCGGTATCAATTCGATCCTGGTGCCATCGATCAGACCAAAGGTGTTCGACGAGCCTGTCATTTTCCTTGGCGCCGATGTGACCCACCCACCGGCCGGTGATAACAAGAAGCCCTCGATAGCGGCGGTGGTCGGTTCGATGGACGCTCATCCTTCCCGGTACGCGGCAACGGTGCGGGTACAGCAGCACCGGCAGGAAATCATCCAAGAGCTGAGCAGTATGGTGCGCGAGCTGCTCATAATGTTCTACAAATCGACCGGCGGTTTCAAACCGCACCGCATCATACTGTACCGGGACGGCGTGTCGGAGGGCCAGTTCCCGCACGTGCTGCAGCACGAGCTGACCGCGATCCGTGAGGCGTGCATCAAGCTGGAGGCGGACTACAAACCGGGCATCACGTTCATCGTGGTGCAGAAGCGCCATCACACGCGGCTGTTCTGTGCGGACAAGAAGGAGCAGAGCGGCAAATCGGGCAACATTCCAGCCGGTACGACGGTCGACGTGGGCATCACGCATCCGACCGAGTTCGATTTTTACCTTTGCAGTCACCAGGGCATTCAGGGTACGAGTCGCCCGTCCCATTACCACGTACTCTGGGACGACAATCACTTCGAGTCGGACGAGCTGCAGTGCCTAACGTATCAGCTGTGTCACACGTACGTGCGGTGTACGCGATCCGTTTCCATTCCAGCTCCTGCCTACTACGCACATCTGGTTGCATTTAGGGCGAGGTACCATTTGGTCGAGAAGGAGCACGATTCTGGCGAAGGATCTCATCAAAGCGGCTGCTCGGAGGACAGAACACCGGGAGCGATGGCACGTGCCATTACCGTACACGCCGACACCAAAAAGGTTATGTACTTTGCT
>Anopheles_dirus_Mosquito_ADIR009617_RA_Ago1
ATCGAGACGATGGTGCACGCGTACAGCAAGATGTTCGGCGCGCTCAAGCCCGTGTTCGACGGGCGCAACAATCTGTACACGCGCGACCTGCTGCCGATCGGGAACGATCGGGTCGAGCTGGAGGTGACGCTGCCGGGCGAGGGCAAAGACCGGGTGTTCCGCGTCACGATCAAGTGGATGGCGCAGGTGTCGCTGTTCAACCTGGAGGAGGCGCTGGAGGGCCGCACCCGGCAGATACCGTACGATGCGATCCTGGCGCTGGACGTGGTGATGCGCCACCTGCCGAGCATGACGTACACGCCGGTCGGCAGGAGTTTCTTCAGCTCGCCGGATGGCTACTACCATCCGCTCGGTGGTGGACGTGAAGTATGGTTCGGTTTCCACCAGAGCGTCAGACCCTCGCAGTGGAAGATGATGCTTAATATTGACGTATCGGCTACCGCGTTCTACAAGGCGCAGCCGGTGATCGAGTTCATGTGCGAGGTGCTGGACATCAGAGACATCAACGAGCAGCGCAAACCGCTGACCGACTCGCAGCGCGTCAAGTTCACCAAGGAGATCAAGGGGCTCAAGATCGAGATCACGCACTGCGGTACGATGCGACGGAAGTATCGCGTCTGCAACGTGACCCGCCGACCCGCACAAATGCAGTCCTTCCCGTTGCAGCTCGAGAACGGTCAGACGGTGGAGTGTACGGTGGCGAAGTACTTCCTCGACAAGTACAAGATGAAGCTGCGCTATCCGCACCTGCCGTGCCTGCAGGTGGGCCAGGAACACAAGCACACCTACCTGCCGCTCGAGGTGTGCAACATCGTAGCCGGCCAACGGTGCATCAAAAAGCTGACGGACATGCAGACG------------------------------------------GAGCGTGAGATCAACAATTTGGTTCGACGGGCCGATTTCAACAATGACGCGTACGTGCAGGAGTTCGGTCTCACCATCTCGAACAACATGATGGAGGTGCGGGGCCGCGTGCTTCCGCCTCCGAAGCTACAGTACGGTGGGCGCGTTTCCAGCCAAAACAAGGTGAGCTTAGCATTACCAAACCAAGGGGTTTGGGATATGCGAGGCAAACAATTTTTCACTGGCGTCGAGATCCGCGTGTGGGCCATCGCCTGCTTCGCGCCCCAGCGCACCGTGCGGGAGGACGCGCTCCGGAACTTCACCCAGCAGCTGCAGAAGATTTCGAACGACGCGGGCATGCCGATCATCGGGCAGCCGTGCTTCTGCAAGTACGCGACCGGACCGGACCAGGTGGAGCCGATGTTCAGATATCTGAAGAGCACGTTCAGCCACCTGCAGCTCGTCGTGGTGGTGTTGCCTGGCAAGACGCCCGTTTACGCGGAAGTAAAGCGTGTCGGTGACACGGTTCTCGGAATGGCGACGCAGTGCGTGCAGGCGAAGAACGTGAACAAAACGTCGCCCCAGACGCTGTCCAATCTCTGTCTGAAAATAAACGTGAAGCTGGGTGGAATCAACTCGATCCTGGTGCCATCGATCAGACCAAAGGTATTTGACGAGCCGGTCATCTTCCTCGGTGCCGACGTAACCCACCCGCCGGCCGGTGACAACAAGAAGCCCTCGATAGCGGCGGTCGTCGGTTCGATGGACGCCCACCCGTCCCGGTACGCGGCGACCGTGCGCGTCCAGCAGCACCGGCAGGAGATCATTCAGGAGCTCAGCAGCATGGTGCGGGAGCTGCTGATCATGTTCTACAAATCGACCGGCGGGTTCAAGCCGCACCGTATCATCCTGTACCGGGACGGCGTGTCGGAGGGCCAGTTCCCGCACGTACTGCAGCACGAGCTGACCGCGATCCGCGAGGCGTGCATCAAGCTCGAGGCGGACTACAAGCCCGGCATCACGTTCATCGTGGTGCAGAAGCGCCACCACACGCGGCTGTTCTGCGCGGACAAGAAGGAGCAGAGTGGCAAATCGGGCAACATTCCAGCCGGCACGACCGTGGACGTGGGCATCACCCATCCGACCGAGTTCGACTTCTACCTGTGCAGTCACCAGGGTATTCAGGGCACGAGTCGTCCGTCGCACTACCACGTTCTCTGGGATGACAATCACTTCGAGTCGGACGAGCTGCAGTGCCTAACGTATCAGCTGTGCCACACGTACGTCCGGTGTACGCGATCCGTTTCCATTCCAGCTCCCGCCTACTACGCACATCTGGTCGCATTTAGGGCGAGGTATCATTTAGTCGAGAAGGAGCACGATTCCGGCGAAGGATCTCATCAGAGCGGCTGCTCCGAGGACAGGACGCCGGGCGCGATGGCACGTGCCATCACCGTACACGCCGACACCAAAAAGGTCATGTACTTTGCC
>Bactrocera_dorsalis_TephritidFly_gi_618007337_Ago1
ATAGAGACTATGGTACATGCATACAGCAAAATATTCGGTGTTCTAAAGCCAGTATTTGATGGACGTAATAATTTATATACGCGTGATCCGCTTCCCATCGGTAACGATCGCTTGGAATTGGAAGTAACACTACCAGGCGAAGGGAAAGATCGTATTTTCCGCGTGACAATTAAATGGATGGCTCAAGTGTCGCTTTTTAATTTAGAGGAAGCACTAGAGGGCCGTACACGCCAGATACCATATGATGCAATACTTGCATTAGATGTCGTCATGAGACATTTGCCGAGTATGACGTACACTCCTGTTGGTCGGAGCTTCTTTAGCTCGCCCGATGGCTACTATCATCCCTTGGGTGGTGGACGTGAAGTTTGGTTTGGTTTTCATCAAAGTGTGCGTCCTTCCCAATGGAAAATGATGTTAAATATTGACGTTTCGGCAACGGCATTTTATAAGGCGCAGCCGGTAATAGATTTTATGTGCGAAGTACTCGACATACGAGATATTAACGAGCAAAGAAAACCGCTGACCGATTCACAGCGCGTGAAATTTACAAAAGAAATCAAAGGTCTTAAGATTGAAATTACCCATTGTGGTGCCATGCGTCGCAAATATCGTGTATGCAATGTTACACGTCGTCCAGCACAAATGCAATCGTTCCCCCTTCAGCTAGAAAATGGTCAAACTGTTGAGTGTACTGTAGCAAAGTACTTCTTGGATAAGTATCGTATGAAATTGCGTTATCCACATTTGCCATGTCTTCAGGTAGGACAGGAACATAAGCATACATATTTGCCCTTGGAAGTTTGTAATATTGTCGCCGGTCAACGTTGCATAAAAAAACTCACCGATATGCAAACGTCGACAATGATTAAAGCTACAGCACGTTCGGCTCCCGATCGTGAACGTGAAATCAATAATTTAGTTAAGAGAGCCGACTTCAATAACGATTCATATGTTCAGGAATTTGGCCTGACCATTTCGAACTCTATGATGGAAGTACGTGGGCGTGTGCTACCACCGCCAAAACTACAATACGGCGGACGTGTGTCAAGTCAAAACAAGGTCAGCTTGGCTTCACCCAATCAGGGTGTCTGGGATATGCGCGGTAAACAATTTTTCACCGGCGTGGAAATTCGTGTTTGGGCTATCGCCTGTTTTGCACCACAAAGAACGGTACGTGAAGATGCTTTGCGAAATTTTACTCAGCAATTGCAGAAAATTTCCAACGACGCTGGTATGCCCATAATCGGACAGCCGTGCTTCTGCAAATACGCCACGGGACCAGATCAAGTGGAGCCCATGTTTAGATATTTGAAGAATTCGTTCAATGCTCTGCAATTGGTGGTTGTTGTGCTACCTGGAAAAACACCTGTTTATGCTGAGGTAAAACGCGTCGGCGACACAGTGTTGGGCATGGCAACACAGTGTGTTCAGGCTAAGAATGTTAATAAAACATCACCGCAAACTTTGTCAAATCTTTGTCTCAAGATTAATGTGAAATTGGGTGGCATCAATTCCATATTGGTACCGTCGATCCGCCCGAAGGTTTTCAATGAACCAGTTATCTTCCTGGGCGCAGATGTCACCCATCCACCAGCCGGTGATAATAAGAAACCTTCGATTGCCGCAGTTGTTGGCTCTATGGATGCGCATCCATCACGCTATGCCGCTACAGTACGCGTGCAACAGCATCGTCAGGAGATTATACAAGAACTCAGCAGCATGGTACGCGAATTGTTGATCATGTTTTACAAATCCACTGGCGGTTATAAGCCCCATCGCATTATATTATATCGTGACGGTGTTTCGGAGGGTCAATTCCCGCACGTATTGCAACATGAGTTAACCGCTATACGCGAGGCGTGCATTAAACTGGAAGCAGAATATCGCCCAGGCATTACATTTATTGTGGTTCAAAAGCGACATCATACGCGTCTCTTTTGTGCAGAGAAAAAAGAGCAGAGCGGCAAGTCTGGCAATATACCGGCTGGCACAACAGTGGATGTCGGTATAACACACCCGACCGAATTCGACTTTTATCTTTGCAGTCATCAAGGCATACAAGGAACAAGCCGACCTTCGCATTATCACGTATTGTGGGATGACAATCATTTTGATTCCGATGAACTCCAATGTTTGACATATCAACTGTGTCACACTTATGTAAGGTGTACACGCTCCGTGTCGATACCAGCACCCGCCTACTATGCTCATTTAGTAGCTTTCAGAGCTAGATACCATCTAGTTGAAAAGGAACACGATTCAGGCGAAGGATCTCATCAAAGCGGCTGCTCTGAAGACCGCACACCTGGCGCAATGGCACGTGCTATAACGGTGCATGCCGACACGAAAAAGGTCATGTACTTTGCT
>Bactrocera_oleae_TephritidFly_scaffold48224_71219_Ago1_partial
ATAGAGACTATGGTACATGCATACAGCAAAATATTCGGTGTTTTAAAGCCAGTATTTGATGGACGTAATAATTTATATACGCGTGATCCGCTACCCATAGGCAATGATCGCCTGGAATTGGAAGTAACGCTGCCAGGCGAAGGGAAAGATCGTATTTTCCGTGTGACAATTAAATGGATGGCTCAAGTATCGCTTTTCAATTTAGAGGAAGCTCTGGAGGGACGTACACGTCAGATACCATATGATGCAATACTTGCATTAGATGTTGTAATGCGACATTTGCCGAGTATGACGTACACGCCTGTTGGTCGCAGCTTCTTTAGCTCGCCAGATGGCTATTATCATCCTTTGGGTGGTGGCCGTGAGGTTTGGTTTGGTTTTCATCAAAGTGTGCGTCCTTCACAATGGAAAATGATGTTGAATATTGACGTTTCGGCAACGGCATTTTATAAGGCGCAGCCAGTAATAGATTTTATGTGCGAAGTACTCGATATACGAGATATTAACGAGCAAAGAAAGCCGCTGACAGATTCGCAGCGCGTCAAATTTACAAAAGAAATCAAGGGTCTTAAGATTGAAATTACCCATTGTGGTGCCATGCGTCGCAAATATCGTGTATGCAATGTTACACGTCGTCCAGCACAAATGCAATCGTTCCCCCTTCAGCTAGAAAATGGTCAAACTGTTGAGTGTACTGTAGCAAAGTACTTCTTGGATAAGTACCGCATGAAATTACGTTATCCACATTTGCCATGTCTTCAGGTAGGACAGGAACATAAGCATACATATTTACCCTTGGAAGTTTGTAATATTGTCGCCGGTCAACGTTGCATTAAAAAACTCACCGATATGCAAACGTCGACAATGATTAAAGCTACAGCACGTTCGGCTCCCGATCGTGAGCGTGAAATTAATAATTTAGTTAAGCGAGCCGACTTCAATAACGATTCATATGTTCAGGAATTCGGCTTGACCATTTCTAACTCTATGATGGAAGTACGTGGTCGTGTGCTACCACCGCCAAAACTACAATACGGCGGGCGTGTATCAAGTNNNNNNNNNNNNNNNNNNNNNNNNNNNNNNNNNNNNNNNNNNNNNNNNNNNNNNNNNNNNNNNNNNNNNNNNNNNNNNNNNNNNNNNNNNNNNNNNNNNNNNNNNNNNNNNNNNNNNNNNNNNNNNNNNNNNNNNNNNNNNNNNNNNNNNNNNNNNNNNNNNNNNNNNNNNNNNNNNNNNNNNNNNNNNNNNNNNNNNNNNNNNNNNNNNNNNNNNNNNNNNNNNNNNNNNNNNNNNNNNNNNNNNNNNNNNNNNNNNNNNNNNNNNNNNNNNNNNNNNNNNNNNNNNNNNNNNNNNNNNNNNNNNNNNNNNNNNNNNNNNNNNNNNNNNNNNNNNNNNNNNNNNNNNNNNNNNNNNNNNNNNNNNNNNNNNNNNNNNNNNNNNNNNNNNNNNNNNNNNNNNNNNNNNNNNNNNNNNNNNNNNNNNNNNNNNNNNNNNNNNNNNNNNNNNNNNNNNNNNNNNNNNNNNNNNNNNNNNNNNNNNNNNNNNNNNNNNNNNNNNNNNNNNNNNNNNNNNNNNNNNNNNNNNNNNNNNNNNNNNNNNNNNNNNNNNNNNNNNNNNNNNNNNNNNNNNNNNNNNNNNNNNNNNNNNNNNNNNNNNNNNNNNNNNNNNNNNNNNNNNNNNNNNNNNNNNNNNNNNNNNNNNNNNNNNNNNNNNNNNNNNNNNNNNNNNNNNNNNNNNNNNNNNNNNNNNNNNNNNNNNNNNNNNNNNNNNNNNNNNNNNNNNNNNNNNNNNNNNNNNNNNNNNNNNNNNNNNNNNNNNNNNNNNNNNNNNNNNNNNNNNNNNNNNNNNNNNNNNNNNNNNNNNNNNNNNNNNNNNNNNNNNNNNNNNNNNNNNNNNNNNNNNNNNNNNNNNNNNNNNNNNNNNNNNNNNNNNNNNNNNNNNNNNNNNNNNNNNNNNNNNNNNNNNNNNNNNNNNNNNNNNNNNNNNNNNNNNNNNNNNNNNNNNNNNNNNNNNATTACACACCCGACCGAATTCGACTTCTATCTTTGTAGTCATCAAGGCATACAGGGCACAAGCCGACCTTCGCATTATCACGTATTATGGGATGACAATCATTTTGATTCCGATGAACTCCAATGTTTGACATATCAACTGTGTCACACTTATGTAAGGTGTACACGCTCCGTGTCGATACCAGCACCCGCCTATTATGCTCATTTAGTAGCTTTCAGAGCTAGATACCATCTAGTTGAGAAGGAACATGATTCCGGCGAAGGATCTCATCAAAGCGGTTGCTCAGAAGACCGTACACCAGGCGCAATGGCACGTGCTATAACGGTGCATGCCGACACGAAAAAGGTCATGTACTTTGCT
>Bactrocera_minax_TephritidFly_gi674702568_Ago1
ATAGAGACTATGGTACATGCATACAGCAAAATATTCGGTGTTCTGAAGCCAGTATTTGATGGTCGTAATAATTTATATACGCGTGACCCCCTTCCCATAGGCAACGATCGTCTGGAGTTGGAAGTAACTCTACCAGGCGAAGGGAAAGATCGTATTTTCCGAGTGACGATTAAATGGATGGCTCAAGTATCGCTTTTCAATTTAGAGGAAGCACTAGAGGGACGTACACGCCAGATACCATACGATGCAATACTTGCATTAGATGTCGTAATGAGACATTTGCCGAGTATGACGTACACTCCTGTTGGTCGGAGCTTCTTTAGTTCCCCAGACGGTTATTATCATCCTTTGGGCGGCGGCCGTGAGGTTTGGTTTGGTTTTCATCAGAGTGTGCGTCCTTCACAATGGAAAATGATGTTAAATATTGACGTTTCAGCAACGGCATTTTATAAGGCGCAGCCAGTAATAGATTTCATGTGCGAGGTTCTCGATATTCGAGATATTAACGAGCAAAGAAAGCCCCTGACAGATTCGCAGCGCGTCAAATTTACAAAAGAAATCAAAGGTCTTAAGATTGAAATTACCCACTGTGGAGCCATGCGTCGCAAATATCGTGTATGCAATGTTACACGTCGTCCAGCACAAATGCAATCGTTCCCTCTTCAGCTGGAAAATGGTCAAACTGTTGAATGTACTGTAGCAAAGTACTTCTTGGATAAGTACCGTATGAAATTACGTTATCCACATTTGCCTTGTCTTCAGGTAGGACAGGAACATAAGCATACATATTTACCCTTAGAAGTTTGTAATATTGTCGCCGGTCAACGTTGCATAAAAAAACTCACTGATATGCAAACATCGACAATGATTAAAGCTACAGCTCGTTCAGCTCCCGATCGTGAGCGTGAAATCAATAATTTAGTTAAGAGAGCCGACTTCAATAACGATTCATATGTTCAGGAATTCGGCTTGACCATTTCTAACTCTATGATGGAAGTACGTGGTCGTGTGCTACCACCGCCAAAACTACAATATGGCGGACGTGTTTCAAGTCAGAATAAGGTCAGCTTGGCTTCACCCAATCAAGGTGTCTGGGATATGCGTGGTAAACAATTTTTCACCGGGGTGGAAATTCGTGTTTGGGCTATCGCTTGCTTTGCTCCACAAAGGACCGTGCGTGAAGATGCTTTGCGAAATTTTACTCAGCAATTGCAGAAAATTTCAAACGACGCTGGGATGCCCATAATAGGGCAGCCGTGCTTTTGCAAATACGCTACCGGACCAGATCAAGTGGAACCCATGTTTAGATACTTGAAGAATTCGTTCAATGCACTGCAGTTGGTTGTGGTTGTGCTACCTGGAAAAACACCTGTTTACGCTGAGGTGAAACGTGTCGGGGACACAGTGTTGGGCATGGCAACACAGTGTGTTCAGGCAAAGAATGTTAATAAAACATCACCGCAAACTTTGTCCAATCTATGCCTGAAGATTAATGTTAAATTGGGAGGAATCAATTCCATATTGGTACCCTCCATCCGCCCGAAGGTTTTCAATGAACCGGTTATCTTCCTGGGAGCAGATGTCACCCATCCTCCAGCCGGTGATAACAAGAAGCCTTCGATTGCTGCGGTTGTTGGGTCTATGGATGCTCATCCATCACGCTATGCCGCTACAGTTCGTGTGCAGCAGCATCGTCAGGAGATTATACAAGAACTGAGCAGCATGGTTCGAGAATTGTTGATTATGTTTTACAAATCCACTGGCGGTTATAAGCCCCATCGCATCATATTATATCGTGACGGTGTTTCCGAGGGTCAATTCCCGCACGTTTTGCAGCATGAGTTAACCGCAATTCGCGAGGCGTGTATTAAACTGGAAGCAGAATATCGCCCTGGCATTACATTTATTGTGGTTCAAAAACGACATCATACACGTCTTTTCTGCGCTGAGAAAAAAGAGCAGAGTGGCAAATCCGGTAACATACCGGCTGGCACAACAGTGGATGTCGGTATTACACACCCGACCGAATTCGATTTCTATCTTTGTAGCCATCAAGGAATACAAGGAACAAGTCGACCTTCGCATTATCACGTATTATGGGATGACAATCATTTCGATTCCGATGAACTCCAATGTTTGACATATCAACTGTGTCACACTTATGTAAGGTGTACACGTTCCGTGTCTATACCAGCACCCGCATATTATGCACATTTAGTAGCTTTCAGAGCCAGATACCATCTAGTTGAGAAAGAACACGATTCAGGTGAAGGATCTCATCAAAGCGGTTGTTCAGAAGACCGCACACCTGGCGCAATGGCTCGTGCTATAACGGTGCATGCCGACACGAAAAAGGTCATGTATTTTGCT
>Ceratitis_capitata_MedFly_gi_469587420_gb_AOHK01015798_1_Ago1
ATCGAGACCATGGTGCATGCATACAGCAAGATATTTGGTGTCCTAAAACCAGTTTTTGACGGTCGCAATAATTTATACACTCGCGACCCCTTGCCAATAGGCAATGATCGTTTGGAATTAGAAGTAACCCTCCCTGGCGAAGGAAAAGACCGCATTTTCCGTGTAACGATTAAATGGATGGCTCAAGTATCGCTTTTCAATTTAGAAGAAGCTTTAGAGGGACGAACACGTCAGATACCATATGACGCGATTCTTGCTTTAGACGTGGTAATGCGTCATTTGCCGAGCATGACTTATACACCTGTGGGTCGTAGTTTCTTTAGCTCACCAGATGGTTATTATCATCCTTTGGGCGGTGGCCGAGAAGTTTGGTTTGGTTTCCATCAAAGTGTACGTCCATCCCAATGGAAAATGATGTTAAATATAGATGTATCGGCAACGGCTTTTTATAAAGCGCAACCCGTAATAGATTTCATGTGTGAAGTGCTCGATATCCGCGATATTAATGAGCAACGTAAACCCCTCACAGATTCCCAGCGCGTCAAATTCACGAAGGAAATTAAAGGGTTAAAAATCGAGATAACCCATTGTGGAGCTATGCGTCGCAAATATCGTGTATGCAATGTTACTCGTCGTCCAGCTCAAATGCAATCGTTTCCTCTACAACTGGAAAATGGACAAACCGTGGAGTGTACGGTAGCCAAGTACTTCTTAGATAAGTATCGTATGAAATTGCGTTATCCACATTTACCTTGCTTGCAAGTAGGACAGGAGCATAAGCACACTTATTTGCCATTAGAAGTGTGCAACATTGTCGCCGGTCAACGTTGTATCAAAAAACTGACAGATATGCAGACATCGACCATGATTAAAGCCACAGCTCGCTCTGCTCCTGATCGTGAACGCGAAATTAACAATTTGGTAAAGCGTGCTGACTTTAACAACGATTCCTACGTTCAGGAGTTCGGCTTGACTATTTCCAACTCTATGATGGAAGTACGTGGACGTGTATTACCACCACCTAAATTGCAATATGGTGGGCGTGTATCAAGCCAAAATAAAGTTAGTTTGGCTTCGCCAAATCAGGGTGTTTGGGATATGCGCGGTAAGCAGTTTTTCACTGGAGTGGAAATTCGTGTTTGGGCCATTGCTTGTTTTGCACCACAAAGAACTGTACGTGAAGATGCTTTGCGTAATTTTACTCAACAACTGCAGAAGATTTCGAACGATGCCGGAATGCCTATAATTGGTCAGCCATGCTTCTGTAAATACGCAACCGGTCCAGATCAAGTTGAGCCTATGTTTAGATACTTGAAAAACTCATTCAATGCTCTACAGCTAGTGGTAGTTGTGCTGCCAGGAAAAACTCCTGTTTACGCTGAGGTAAAACGCGTTGGCGATACAGTGTTGGGTATGGCCACACAGTGTGTACAAGCAAAGAACGTAAACAAGACGTCTCCACAGACCTTGTCCAATCTATGCCTAAAAATTAATGTGAAATTAGGTGGTATCAATTCCATTTTAGTACCATCAATACGCCCGAAGGTCTTCAATGAACCAGTTATCTTCCTGGGCGCAGATGTCACTCACCCCCCAGCTGGTGATAATAAGAAACCGTCTATTGCCGCTGTGGTTGGTTCAATGGACGCCCATCCATCTCGATATGCTGCTACAGTACGTGTACAACAACATCGTCAAGAGATTATACAAGAGCTAAGCAGTATGGTACGTGAACTGCTTATCATGTTCTATAAATCTACTGGTGGTTATAAGCCTCACCGTATTATTCTATATCGCGACGGTGTCTCCGAAGGCCAATTTCCCCACGTGTTGCAGCATGAGTTGACTGCTATACGTGAGGCTTGCATAAAATTGGAGGCAGAATACCGCCCGGGTATAACATTTATTGTCGTACAAAAGCGACATCATACACGTCTCTTCTGTGCTGAGAAAAAAGAGCAAAGCGGTAAGTCTGGCAACATACCAGCTGGCACAACAGTCGATGTTGGTATTACACATCCGACCGAGTTCGACTTTTATCTATGCAGTCATCAAGGAATACAGGGTACAAGTAGACCTTCACATTATCATGTACTGTGGGATGACAATCACTTTGATTCAGATGAACTCCAATGCTTGACATATCAATTGTGTCACACTTATGTAAGGTGTACACGCTCCGTATCGATACCAGCACCCGCATATTATGCCCATTTAGTAGCATTTAGAGCCAGATACCATTTAGTTGAAAAGGAGCATGATTCGGGTGAAGGATCTCATCAAAGCGGTTGCTCAGAAGATCGTACGCCTGGTGCAATGGCACGTGCTATAACGGTACATGCCGACACGAAGAAGGTCATGTACTTTGCA
>Episyrphus_balteatus_Hoverfly_DJOtransc_comp905_Ago1
ATAGAGACTATGGTTCATGCATATAGTAAGATATTTGGCGTGCTGAAACCGGTGTTTGATGGTCGAAATAATCTGTACACACGTGACCCGTTGCCAATAGGCAATGATCGGCTAGAATTGGAAGTGACTCTGCCGGGGGAGGGTAAAGATCGAATATTTCGCGTGACAATCAAGTGGATGGCACAGGTTTCGTTGTTTAATTTGGAAGAAGCTCTAGAAGGAAGAACTCGTCAAATACCGTATGATGCAATTTTAGCTCTTGATGTTGTTATGCGCCACCTTCCAAGTATGACTTATACGCCGGTTGGAAGGAGTTTCTTTAGTTCTCCAGATGGTTACTATCATCCGTTGGGTGGTGGTCGTGAAGTTTGGTTCGGTTTTCATCAGAGTGTACGTCCATCTCAGTGGAAAATGATGTTAAACATTGATGTTTCTGCAACGGCATTCTACAAGGCACAACCAGTTATTGATTTCATGTGTGAAGTGCTCGATATCAGAGACATCAATGAACAGCGCAAACCACTCACCGATTCGCAGCGAGTCAAGTTCACTAAAGAAATCAAAGGGCTCAAGATTGAGATCACCCATTGTGGTCAAATGAGGCGCAAATATCGCGTGTGCAACGTCACGCGACGACCAGCTCAAATGCAATCTTTTCCACTGCAACTTGAGAATGGTCAAACTGTGGAATGCACTGTTGCCAAATACTTTTTAGATAAGTACCGCATGAAGCTTCGTTATCCACATTTGCCATGTCTGCAAGTAGGACAAGAACACAAACATACTTATCTCCCGTTGGAGGTTTGTAACATAGTTGCCGGCCAGCGATGTATTAAAAAACTCACGGATATGCAAACATCGACAATGATTAAAGCCACCGCTCGTTCGGCACCAGATCGTGAACGAGAGATTAATAATTTAGTAAAGCGTGCTGATTTTAACAATGACTCATATGTGCAGGAATTTGGCTTGACCATTTCAAATTCTATGATGGAAGTGCGTGGTCGTGTCCTTCCACCACCAAAATTGCAATATGGTGGCCGTGTTTCGAGTCAGAATAAAGTGAGTTTGGCATCACCCAATCAAGGTGTATGGGATATGCGTGGCAAGCAATTCTTCACAGGTGTGGAAATCCGTGTGTGGGCAATTGCTTGTTTTGCTCCACAAAGAACAGTGCGAGAAGATGCCTTGCGCAACTTTACTCAGCAACTTCAAAAGATCTCGAATGACGCTGGTATGCCAATAATTGGACAACCATGCTTTTGTAAATATGCCACAGGGCCTGATCAGGTCGAGCCAATGTTTAAGTATTTAAAAAATTCTTTTAATAATCTACAATTGGTTGTGGTTGTGTTGCCAGGAAAAACACCAGTTTATGCTGAAGTTAAACGTGTTGGAGATACAGTTCTTGGCATGGCCACGCAGTGTGTACAGGCAAAGAACGTGAACAAAACTTCACCACAAACACTATCTAATTTGTGTTTGAAAATCAATGTTAAGCTGGGTGGAATTAATTCAATTCTTGTCCCATCGATTAGACCGAAAGTTTTTAATGAACCTGTTATATTCTTGGGCGCCGATGTTACACACCCACCAGCCGGAGATAATAAAAAGCCATCCATTGCAGCTGTAGTAGGTTCCATGGATGCCCATCCATCACGTTATGCAGCTACAGTGCGTGTCCAACAACACCGTCAAGAAATTATTCAAGAACTCAGCAGTATGGTTCGTGAGCTATTGATAATGTTTTACAAATCCACCGGCGGCTACAAGCCACATCGTATTATTTTATATCGTGATGGTGTATCAGAGGGACAATTCCCACATGTGCTACAACATGAACTGACTGCAATCCGTGAGGCTTGCATTAAATTGGAAGCTGAATATAGGCCTGGTATAACATTTATTGTTGTCCAAAAGCGACATCACACGAGGTTGTTTTGTGCTGAAAAGAAAGAACAAAGTGGAAAGTCAGGAAACATTCCGGCCGGTACAACGGTTGATGTTGGTATTACACATCCAACAGAATTTGATTTCTATTTGTGCAGTCATCAAGGAATTCAGGGAACAAGTCGACCGTCGCACTATCACGTCCTCTGGGATGACAATCATTTCGATTCAGATGAACTCCAATGCCTGACATACCAACTATGTCACACGTATGTTAGATGCACTCGTTCCGTATCAATTCCAGCACCAGCGTACTATGCACATTTGGTCGCTTTTAGAGCAAGATACCATTTGGTTGAAAAAGAACACGATTCTGGCGAAGGATCTCATCAAAGTGGCTGTTCTGAAGATCGTACACCTGGCGCTATGGCGAGAGCGATTACCGTTCATGCTGACACCAAAAAAGTTATGTACTTTGCT
>Eristalis_pertinax_Hoverfly_DJOtrans_comp2302_c0_Ago1_SF2
ATCGAGACAATGGTCCATGCGTACAGTAAAATCTTTGGTGTATTGAAGCCGGTATTCGATGGCAGGAACAATTTATACACACGTGATCCATTGCCTATTGGCAATGATCGCTTAGAACTGGAGGTGACATTACCGGGCGAGGGAAAGGATCGAATATTCCGTGTGACAATCAAATGGATGGCCCAGGTGTCGTTGTTCAATTTGGAGGAGGCGCTTGAGGGTAGAACTCGTCAGATTCCATACGATGCGATTTTGGCCTTGGACGTTGTGATGCGTCATTTGCCGAGCATGACCTACACTCCGGTTGGACGGAGTTTCTTCAGCTCCCCGGATGGCTACTATCATCCGCTGGGTGGTGGCAGAGAGGTGTGGTTCGGTTTCCATCAAAGTGTACGTCCATCGCAGTGGAAAATGATGTTAAACATAGACGTGTCCGCAACGGCGTTCTACAAAGCTCAACCGGTGATTGATTTCATGTGTGAAGTGCTCGACATTAGGGACATCAACGAGCAACGCAAACCGCTCACCGATTCACAGCGCGTCAAGTTCACTAAAGAGATCAAGGGACTCAAGATTGAGATCACTCACTGCGGCCAGATGAGGCGCAAGTATCGTGTCTGTAATGTCACTCGGAGACCAGCTCAAATGCAATCGTTCCCACTTCAGCTGGAGAATGGACAAACTGTTGAATGCACTGTTGCCAAATACTTCCTCGATAAGTACCGCATGAAGTTGCGCTATCCACATTTGCCCTGCCTCCAAGTGGGGCAAGAGCACAAACACACATACCTTCCTTTGGAAGTTTGCAACATAGTTGCTGGACAGCGATGCATAAAGAAACTCACGGATATGCAAACATCCACGATGATAAAGGCTACTGCTCGCTCCGCTCCCGACCGTGAACGGGAGATCAACAACTTGGTGAAGCGCGCTGACTTCAATAACGACTCGTACGTCCAGGAGTTCGGTTTGACCATATCGAACTCGATGATGGAGGTGCGCGGTCGCGTCCTTCCACCGCCCAAGTTACAGTACGGCGGACGCGTTTCGAGTCAGAACAAGGTAAGCTTAGCCTCGCCAAATCAGGGGGTTTGGGACATGCGAGGCAAGCAATTCTTCACCGGTGTGGAGATCCGTGTTTGGGCCATAGCCTGCTTTGCTCCACAGAGGACCGTGCGAGAGGACGCCCTGCGCAACTTCACGCAGCAACTGCAGAAGATCTCAAACGACGCCGGAATGCCGATCATCGGGCAGCCGTGCTTCTGCAAATATGCCACAGGACCGGACCAGGTCGAGCCAATGTTCAAGTATCTGAAGAATTCGTTCAATTCGTTGCAACTGGTGGTCGTGGTGTTGCCGGGAAAAACACCAGTCTATGCGGAGGTGAAACGTGTCGGCGACACCGTCCTCGGGATGGCAACGCAGTGCGTTCAAGCGAAGAACGTGAACAAAACTTCACCGCAGACCCTGTCCAACTTGTGTCTCAAGATCAACGTCAAACTCGGCGGCATTAATTCCATTCTAGTCCCGTCAATCAGGCCGAAGGTCTTCAACGAGCCGGTGATTTTCTTGGGCGCCGATGTGACCCACCCACCAGCGGGTGACAATAAGAAGCCATCAATCGCAGCTGTTGTCGGTTCCATGGATGCCCATCCGTCACGCTATGCAGCTACAGTTCGTGTGCAGCAACACCGTCAGGAGATCATTCAAGAGCTCAGCAGCATGGTGCGTGAGCTGCTCATTATGTTCTACAAATCCACCGGCGGCTACAAGCCTCACCGCATCATCCTCTATCGTGATGGTGTGTCTGAGGGACAGTTCCCCCATGTCCTGCAACATGAGTTGACAGCCATACGTGAGGCTTGCATAAAATTGGAAGCCGAATACCGGCCGGGCATCACATTCATTGTCGTTCAAAAGAGACATCACACGAGACTCTTCTGTGCCGAGAAAAAGGAACAGAGTGGCAAGTCTGGCAACATCCCAGCCGGTACAACTGTGGACGTCGGCATTACGCATCCGACCGAATTCGATTTCTATCTTTGCAGTCACCAGGGCATACAGGGTACAAGTCGACCGTCCCACTATCACGTTCTCTGGGATGACAACCACTTCGATTCCGATGAATTGCAATGCTTGACATACCAACTATGCCACACGTACGTACGCTGCACACGTTCCGTCTCAATTCCAGCACCGGCATACTATGCTCACTTGGTCGCGTTCAGGGCAAGATATCACTTGGTTGAGAAAGAACACGACTCCGGCGAGGGATCACATCAAAGTGGCTGCTCTGAAGATCGCACTCCAGGCGCAATGGCTAGAGCGATCACCGTACATGCTGACACCAAAAAAGTTATGTATTTCGCT
>Tabanus_bromius_HorseFly_comp42502_c0_seq3_Ago1
ATTGAAACAATGGTGCATGCATATAGCAAAATATTTGGTGTTCTTAAGCCAGTGTTTGATGGACGAAATAATCTATACACACGTGATCCGTTGCCAATTGGCAACGATCGCCTGGAGTTGGAGGTAACATTGCCTGGTGAAGGCAAGGACAGAATATTCAGAGTGACAATCAAATGGATGGCACAAGTATCGCTTTTTAATCTGGAAGAGGCTCTTGAAGGAAGAACACGGCAAATTCCGTATGATGCGATTTTAGCTTTAGACGTTGTTATGAGACACTTGCCCAGTATGACTTATACGCCAGTGGGAAGAAGTTTCTTCAGTTCACCTGACGGCTATTATCATCCACTGGGTGGTGGTAGGGAAGTATGGTTTGGTTTTCATCAAAGCGTGCGACCCTCACAGTGGAAAATGATGTTAAACATCGACGTATCGGCTACCGCGTTCTACAAAGCTCAGCCTGTTATTGATTTTATGTGTGAAGTATTAGACATACGTGATATAAACGAGCAGAGAAAACCGTTGACGGATTCTCAGAGAGTTAAGTTTACCAAAGAAATTAAGGGGCTTAAGATTGAAATTACGCACTGCGGGCAAATGAGGCGAAAGTATCGAGTTTGCAATGTAACACGGAGACCAGCACAAATGCAATCATTTCCATTGCAATTGGAAAATGGGCAGACAGTGGAATGTACAGTAGCGAAATATTTCCTTGATAAATATCGAATGAAGCTCCGCTATCCACATCTTCCATGTTTACAAGTTGGTCAAGAGCACAAACATACATATCTGCCATTGGAAGTGTGCAATATAGTCGCAGGACAACGATGCATTAAAAAATTGACTGATATGCAGACATCAACCATGATAAAAGCAACTGCACGCTCGGCGCCAGATCGAGAACGTGAAATAAACAATTTAGTTAAAAGAGCTGACTTCAACAATGACTCCTACGTGCAAGAATTCGGATTAACGATTTCGAATAGTATGATGGAGGTTCGTGGACGTGTCCTTCCGCCACCAAAGCTTCAGTATGGCGGTCGCGTCTCCAGCCAGAACAAGGTGAGCCTTGCATCGCCCAATCAAGGTGTTTGGGATATGCGAGGCAAACAATTTTTCACCGGTGTTGAAATACGCGTCTGGGCGATTGCGTGTTTCGCACCACAACGAACCGTACGAGAGGATGCCCTCAGGAACTTCACACAGCAACTGCAGAAAATTTCAAACGACGCTGGAATGCCAATAATCGGACAACCTTGTTTTTGTAAATATGCAACTGGGCCGGATCAAGTGGAGCCAATGTTTCGTTATTTAAAAAATTCATTCAATGCATTACAACTTGTTGTTGTGGTTTTACCGGGAAAGACTCCAGTTTATGCTGAAGTAAAACGCGTAGGTGACACAGTTTTAGGAATGGCAACTCAGTGTGTTCAAGCAAAGAATGTAAATAAAACCTCGCCACAGACCTTATCAAATTTATGCTTAAAGATCAACGTGAAACTTGGTGGAATAAATTCAATTCTCGTACCTTCTATTCGGCCGAAGGTGTTCAATGAGCCCGTCATATTTTTGGGGGCTGATGTAACACACCCACCAGCAGGAGACAATAAGAAACCCTCAATTGCAGCTGTTGTCGGATCAATGGACGCACACCCTTCACGTTACGCAGCTACAGTTCGTGTGCAGCAACATCGACAAGAGATCATACAAGAATTAAGCAGCATGGTGCGTGAACTTTTAATCATGTTCTACAAATCAACTGGAGGTTACAAACCACATCGGATTATTTTGTATCGTGACGGGGTGTCGGAAGGGCAATTTCCTCATGTTCTTCAACATGAATTGACAGCTATTAGGGAAGCTTGTATTAAACTAGAGGCAGATTATAAACCTGGAATAACATTCATTGTAGTACAAAAAAGACATCATACCAGATTGTTTTGTGCTGATAAGAAGGAACAAAGTGGAAAGTCTGGAAATATTCCAGCTGGAACAACAGTGGATGTGGGAATAACACATCCAACAGAATTTGATTTTTATTTGTGCAGTCATCAAGGTATTCAGGGGACAAGTAGACCTTCACATTATCATGTGTTGTGGGATGACAACCATTTTGATTCGGATGAATTACAGTGTCTCACTTATCAGTTGTGCCACACATATGTTCGATGTACAAGATCAGTGTCTATTCCTGCACCAGCATACTATGCACATTTGGTAGCATTTAGGGCAAGATACCACTTAGTAGAAAAAGAGCATGACTCTGGCGAAGGATCTCATCAAAGTGGTTGTTCGGAAGATCGAACACCAGGAGCTATGGCTAGAGCAATAACAGTACATGCAGACACAAAGAAAGTCATGTACTTTGCT
>Phortica_variagata_Fly_scaffold12337_Ago1
ATCGAGACTATGGTGCATGCGTACAGCAAAATTTTTGGCGTGCTCAAACCGGTCTTCGATGGTCGTAATAATCTGTATACGCGTGATCCGTTGCCCATTGGCAATGATCGTCTCGAGTTGGAGGTAACGCTGCCCGGTGAGGGCAAAGATCGCATTTTCCGTGTAACGATCAAGTGGATGGCACAAGTATCGCTCTTCAATCTCGAGGAGGCGCTTGAGGGTCGCACACGTCAGATACCATACGATGCCATACTGGCATTGGACGTTGTTATGCGGCATCTGCCGAGCATGACGTACACGCCGGTGGGTCGCAGTTTCTTTAGCTCGCCCGATGGCTATTATCATCCCTTGGGCGGTGGCCGTGAAGTCTGGTTCGGTTTTCATCAGAGTGTGCGACCTTCGCAGTGGAAGATGATGTTGAATATTGATGTTTCGGCCACGGCTTTCTACAAGGCACAACCAGTAATTGATTTCATGTGCGAGGTTCTGGACATACGCGACATCAATGAGCAACGCAAACCGTTGACTGACTCGCAGCGCGTCAAGTTCACAAAGGAGATCAAGGGTCTTAAGATTGAGATTACACACTGTGGCCAAATGCGACGCAAGTATCGTGTTTGCAACGTGACACGACGACCAGCTCAAATGCAATCTTTTCCGCTCCAGCTGGAGAATGGACAGACAGTTGAATGCACTGTGGCTAAGTACTTCTTGGATAAGTATCGCATGAAGTTGCGTTATCCGCATTTGCCTTGCCTGCAAGTTGGTCAAGAGCATAAACATACTTATTTGCCGCTCGAGGTGTGCAATATTGTTGCCGGCCAGCGTTGCATTAAGAAACTCACGGATATGCAAACCTCAACCATGATCAAGGCAACTGCACGTTCAGCGCCTGATCGTGAACGTGAGATCAATAATCTGGTTAAGCGTGCCGACTTCAACAACGACTCGTATGTGCAGGAATTTGGTCTTACCATCTCCAATTCCATGATGGAAGTACGCGGCCGTGTGCTGCCGCCGCCTAAATTGCAATACGGCGGACGCGTCTCGAGCCAGAACAAGGTCAGTTTGGCCTCGCCCAATCAGGGCGTTTGGGATATGCGTGGCAAGCAGTTCTTCACCGGTGTCGAGATACGCGTCTGGGCCATTGCCTGCTTTGCGCCACAGCGCACTGTGCGTGAGGATGCCTTGCGTAACTTTACACAACAATTGCAAAAGATCTCAAATGATGCGGGCATGCCAATCATTGGACAGCCATGCTTCTGCAAATATGCCACTGGGCCCGATCAAGTGGAGCCAATGTTTCGTTATTTGAAAAATTCATTCGCCGCATTGCAGCTTGTCGTCGTGGTGCTGCCGGGTAAGACTCCAGTCTATGCGGAGGTGAAACGCGTCGGTGATACAGTTCTGGGAATGGCAACGCAATGTGTGCAGGCAAAGAACGTGAACAAGACATCGCCGCAGACGTTGTCCAATCTCTGTCTGAAGATCAATGTCAAACTGGGTGGCATTAACTCGATACTCGTGCCGTCCATACGTCCAAAGGTGTTCAATGAACCCGTCATATTCCTCGGTGCGGACGTAACACACCCACCAGCCGGTGACAATAAGAAACCATCGATTGCGGCCGTTGTTGGCTCAATGGATGCGCATCCGTCGCGTTACGCGGCCACTGTACGTGTACAACAGCATCGTCAGGAGATCATACAGGAGCTAAGCAGCATGGTACGTGAGCTGTTGATTATGTTCTACAAGTCCACCGGCGGTTATAAACCACATCGCATCATACTCTATCGTGATGGTGTCTCTGAGGGTCAGTTTCCGCATGTGCTGCAACATGAGTTGACTGCCATACGTGAGGCTTGCATCAAACTCGAGGCTGAGTACCGGCCGGGCATTACCTTCATTGTTGTACAGAAGCGTCATCACACACGTCTCTTCTGTGCGGAGAAGAAAGAACAGAGCGGCAAATCGGGCAATATACCCGCGGGCACAACCGTCGATGTGGGCATAACACATCCAACGGAATTCGATTTCTATCTGTGCAGTCATCAAGGCATACAGGGCACAAGTAGACCATCACACTATCATGTACTCTGGGACGACAATCATTTCGATTCGGATGAGCTGCAATGTTTGACGTATCAATTGTGCCACACTTATGTGCGTTGCACACGCTCCGTGAGCATACCGGCGCCGGCATATTATGCGCATCTGGTAGCCTTTAGGGCAAGATATCATTTAGTTGAAAAGGAACATGACTCCGGTGAAGGTTCTCATCAAAGCGGTTGCTCAGAGGATCGCACTCCTGGCGCCATGGCGCGTGCCATAACCGTGCACGCCGACACCAAGAAGGTTATGTACTTTGCC
>Themira_biloba_SepsidFly_gi_654231681_Ago1
ATCGAGACGATGGTGCACGCGTACAGCAAGATCTTCGGTGTGCTCAAGCCGGTCTTCGATGGGCGCAACAACCTGTATACGCGCGATCCGTTGCCCATTGGCAACGATCGGCTGGAGCTGGAGGTGACACTGCCCGGCGAGGGCAAGGATCGCATCTTCCGCGTCACCATCAAGTGGATGGCCCAGGTGTCGCTGTTCAACCTGGAGGAGGCGCTCGAGGGCCGCACACGCCAAATCCCCTACGACGCCATACTGGCCCTGGATGTGGTGATGCGCCATTTGCCCAGCATGACGTACACGCCGGTCGGCCGCAGTTTCTTCTCCTCCCCGGATGGCTACTATCATCCGTTGGGCGGCGGTCGCGAGGTGTGGTTCGGTTTCCATCAGAGCGTTAGGCCGTCCCAGTGGAAAATGATGCTCAACATTGATGTGTCGGCGACGGCTTTCTACAAGGCCCAGCCGGTGATTGACTTCATGTGCGAGGTGTTGGACATCAGAGACATCAACGAGCAGCGCAAACCACTGACCGATTCGCAGCGCGTCAAATTCACCAAGGAGATCAAGGGCCTCAAAATCGAGATCACGCATTGCGGCCAAATGCGTCGCAAATATCGCGTGTGCAACGTGACCCGACGGCCGGCGCAAATGCAATCGTTCCCGCTGCAGTTGGAGAACGGCCAAACGGTGGAGTGCACGGTGGCCAAGTATTTCCTGGACAAATACCGCATGAAATTGCGCTATCCGCACCTGCCGTGCCTGCAGGTCGGCCAAGAGCACAAGCACACCTATCTGCCGCTGGAGGTGTGCAACATTGTGGCCGGCCAGCGTTGCATCAAGAAACTGACCGACATGCAAACGTCGACCATGATCAAGGCGACCGCACGCTCCGCGCCCGACCGCGAACGCGAAATCAACAATCTGGTGAAGCGTGCCGACTTCAACAACGACTCGTACGTGCAAGAGTTCGGCCTGACCATATCCAATTCGATGATGGAGGTGCGTGGCCGCGTCTTGCCGCCACCGAAACTGCAGTACGGCGGCCGTGTGTCGGGCCAAAACAAGGTCAGCCTCGCCTCGCCGAACCAGGGCGTTTGGGATATGCGCGGCAAGCAGTTCTTCACCGGCGTCGAGATACGCGTGTGGGCGATCGCCTGCTTTGCACCGCAGCGCACGGTGCGCGAAGACGCGTTGCGCAATTTCACACAGCAGCTGCAGAAGATCTCCAACGATGCGGGCATGCCGATTATCGGTCAGCCGTGCTTCTGCAAGTACGCGACGGGGCCCGATCAAGTGGAGCCGATGTTCCGCTATCTGAAGAACTCGTTCAATTCGCTGCAACTGGTTGTGGTCGTGTTGCCCGGCAAGACGCCCGTTTACGCTGAGGTGAAACGTGTTGGCGACACTGTGCTCGGCATGGCCACCCAATGTGTGCAGGCGAAAAACGTCAACAAAACGTCGCCGCAGACGCTGTCCAATCTGTGTCTGAAGATCAACGTCAAGTTGGGCGGCATCAATTCGATACTGGTGCCGTCGATACGTCCGAAGGTCTTCAACGAGCCGGTCATCTTTCTGGGCGCCGACGTCACACATCCGCCGGCCGGCGACAACAAGAAACCGTCGATTGCGGCCGTTGTCGGCTCGATGGACGGCCATCCGTCACGGTATGCGGCCACAGTGCGTGTGCAACAGCATCGCCAGGAGATCATACAAGAGCTGAGCAGCATGGTGCGCGAGCTGCTGATAATGTTCTACAAGTCGACCGGCGGCTACAAGCCCCACCGCATCATACTGTATCGCGACGGCGTCTCCGAAGGGCAATTCCCGCATGTGCTGCAGCACGAGCTGACGGCCATACGCGAGGCGTGCATTAAGCTGGAGGCCGAGTACCGGCCGGGCATCACATTCATTGTGGTGCAGAAGCGTCATCACACGCGTCTCTTCTGCGCCGAGAAGAAGGAGCAGTCGGGCAAGTCCGGAAATATACCCGCCGGCACCACAGTCGATGTGGGCATTACACATCCCACCGAGTTTGATTTCTACTTGTGCAGTCATCAGGGCATTCAGGGCACAAGTCGTCCCTCGCACTATCATGTCCTGTGGGATGACAATCATTTCGACTCGGATGAGCTGCAGTGTCTGACATATCAGTTGTGCCACACGTATGTGCGTTGCACACGCTCGGTGTCCATACCGGCGCCGGCCTATTATGCACATTTGGTTGCTTTCCGTGCAAGATATCACTTGGTGGAGAAGGAGCACGATTCGGGTGAGGGTTCGCATCAGAGCGGTTGCTCGGAGGACCGCACACCGGGCGCCATGGCCCGAGCCATAACAGTGCATGCGGACACCAAGAAGGTTATGTACTTTGCT
>Glossina_austeni_Fly_JMRR01006289_1_Ago1
ATTGAGACAATGGTTCACGCGTACAGTAAAATTTTTGGGGTTTTAAAGCCAGTATTTGACGGTCGTAACAATTTGTACACCCGGGACCCGCTACCTATTGGTAACGATCGCCTTGAATTGGAGGTCACCCTTCCGGGGGAAGGCAAAGATCGTATATTTCGTGTTACTATCAAATGGATGGCTCAAGTTTCTTTATTCAACCTCGAAGAGGCCCTGGAAGGTCGTACGCGTCAAATACCGTACGATGCCATATTAGCTTTGGATGTGGTCATGCGACATTTGCCTAGCATGACCTACACTCCAGTTGGTCGCAGCTTTTTTAGTTCGCCCGATGGTTATTATCATCCGTTAGGTGGTGGTCGTGAGGTATGGTTTGGATTCCATCAAAGCGTACGCCCTTCTCAGTGGAAAATGATGTTGAATATTGACGTTTCAGCAACGGCTTTCTACAAATCACAGCCGGTTATTGATTTCATGTGTGAAGTTTTAGACATCAGAGATATAAATGAACAACGAAAACCGTTAACAGATTCTCAGCGTGTTAAATTTACTAAGGAGATTAAGGGTCTAAAAATTGAAATAACCCACTGTGGACAGATGAGACGTAAATACCGCGTTTGTAACGTTACACGGCGACCAGCACAAATGCAATCATTCCCTTTACAATTGGAAAATGGCCAAACTGTGGAGTGTACCGTAGCGAAATATTTCCTCGATAAATATCGCATCAAGCTACGTTTCCCTCATCTGCCATGTTTGCAAGTAGGCCAAGAACACAAGCACACCTATTTGCCTTTAGAAGTATGTCACATTGTTGCAGGCCAAAGGTGCATTAAAAAATTGACCGATATGCAAACTTCCACCATGATTAAGGCAACTGCTCGTTCGGCTCCAGATCGTGAGCGGGAAATCAATAATTTAGTCAAGAGAGCAGATTTCAATAACGATTCGTATGTTCAAGAATTCGGACTAACGATTTCTAATTCAATGATGGAAGTAAGAGGACGAGTTTTGCCACCGCCTAAATTGCAATACGGGGGTCGAGTCTCCAGCCAAAACAAAGTAAGCTTGGCGTCACCAAATCAAGGTGTTTGGGACATGCGGGGTAAGCAGTTCTTTACTGGGGTGGAGATACGTGTATGGGCTATAGCTTGTTTTGCTCCACAGCGCACAGTGCGTGAAGATGCTTTGCGTAATTTCACCGCTCAATTGCAAAAGATCTCGAACGATGCTGGCATGCCGATCATTGGCCAACCATGCTTCTGCAAGTATGCAACAGGACCCGATCAGGTGGAACCAATGTTTAAATATCTAAAGCAATCTTTCACAGCTTTGCAATTAGTTGTTGTGGTCTTACCTGGTAAAACACCAGTTTACGCTGAGGTTAAGCGTGTAGGCGATACCGTCTTGGGTATGGCAACCCAATGTGTGCAAGCCAAAAATGTGAATAAAACTTCTCCGCAAACGTTGTCAAATTTGTGTCTCAAAATAAATGTAAAGCTTGGTGGAATCAATTCTATTTTGGTACCATCCATACGCCCAAAGGTGTTTAATGAACCAGTAATATTTTTGGGAGCTGATGTCACGCATCCGCCTGCTGGTGACAATAAAAAACCTTCGATTGCAGCTGTTGTCGGTTCAATGGATGCACATCCTTCACGTTACGCTGCTACAGTGCGCGTTCAACAACATCGCCAGGAAATTATCCAGGAGCTCAGTAGCATGGTGCGGGAATTGCTGATAATGTTTTACAAATCAACAGGTGGTTACAAACCTCATCGCATTATTTTGTATAGGGATGGTGTATCGGAAGGGCAATTTCCTCATGTTCTACAGCATGAACTGACAGCCATAAGAGAGGCTTGTATTAAGTTGGAAGCCGAATATCGTCCGGGCATAACATTTATCGTCGTTCAAAAAAGGCATCACACTCGCTTATTTTGTGCCGAGAAGAAAGAACAAAGTGGCAAGTCCGGGAATATACCTGCTGGTACAACAGTAGATGTGGGCATTACCCATCCAACCGAATTCGATTTTTATTTGTGCAGTCATCAAGGCATACAGGGCACTAGTAGGCCATCCCACTATCATGTCTTATGGGACGACAATCACTTCGATTCCGATGAGTTGCAATGTCTAACATATCAACTTTGTCATACATATGTACGTTGCACCAGATCTGTGTCAATACCCGCACCGGCTTATTATGCTCATCTTGTGGCTTTCAGGGCAAGGTACCACCTTGTTGAAAAAGAACACGATTCTGGTGAGGGTTCTCATCAAAGCGGATGTTCAGAAGATCGTACACCTGGCGCAATGGCAAGAGCCATAACAGTTCATGCAGATACAAAAAAAGTTATGTATTTCGCC
>Glossina_mortisans_TMP012547_RA_Ago1
ATTGAGACAATGGTTCACGCGTACAGTAAAATTTTTGGGGTTTTAAAGCCAGTATTTGATGGTCGTAACAATTTGTACACCCGGGACCCGCTACCTATTGGTAACGATCGCCTTGAATTGGAGGTCACACTTCCGGGGGAAGGCAAAGATCGTATATTTCGTGTTACTATCAAATGGATGGCTCAAGTTTCTTTATTCAACCTCGAAGAGGCTCTGGAAGGTCGTACGCGTCAAATACCGTACGATGCCATATTAGCTTTGGATGTGGTCATGCGACATTTGCCTAGCATGACTTATACTCCAGTTGGTCGCAGTTTTTTTAGTTCGCCTGACGGTTATTATCATCCGTTAGGGGGTGGTCGTGAGGTATGGTTTGGATTCCATCAAAGCGTACGCCCTTCTCAGTGGAAAATGATGTTGAATATTGACGTTTCGGCAACGGCTTTCTACAAATCACAACCAGTTATTGATTTCATGTGCGAAGTTTTAGACATCAGAGATATAAATGAACAACGAAAACCGTTAACAGATTCTCAGCGTGTTAAATTTACTAAGGAGATTAAGGGTCTAAAAATTGAAATAACCCACTGTGGACAGATGAGGCGTAAATACCGCGTTTGTAACGTTACACGACGACCAGCACAAATGCAATCATTCCCTTTACAATTGGAGAATGGCCAAACTGTGGAGTGTACGGTAGCGAAATATTTCCTCGATAAATATCGCATCAAGCTACGTTTCCCTCATCTGCCATGTTTGCAAGTAGGCCAAGAACACAAGCACACCTATTTGCCTTTAGAAGTATGTCACATTGTTGCAGGCCAAAGGTGCATTAAAAAATTGACCGATATGCAAACTTCCACCATGATTAAGGCAACTGCTCGTTCGGCTCCAGATCGTGAACGGGAAATCAATAATTTAGTCAAGAGAGCAGATTTCAATAACGATTCGTATGTTCAAGAATTCGGACTAACGATTTCCAACTCAATGATGGAAGTAAGAGGACGAGTTTTGCCACCGCCCAAATTGCAATATGGGGGCCGAGTCTCCAGCCAAAACAAAGTAAGTTTGGCGTCACCAAATCAAGGTGTTTGGGACATGCGGGGTAAGCAGTTCTTTACAGGGGTGGAGATACGTGTATGGGCTATAGCTTGTTTTGCTCCGCAGCGCACAGTGCGTGAAGATGCTTTGCGTAATTTCACCGCTCAATTGCAAAAGATCTCGAACGATGCTGGCATGCCGATCATTGGCCAACCATGCTTCTGCAAGTATGCAACAGGACCCGATCAGGTGGAACCAATGTTTAAATATCTAAAGCAATCTTTCACAGCTTTGCAATTAGTGGTTGTGGTCTTGCCTGGTAAAACACCAGTTTACGCTGAGGTTAAGCGTGTAGGCGATACCGTCTTGGGTATGGCAACCCAATGTGTCCAAGCCAAAAATGTGAATAAAACTTCTCCGCAAACGTTGTCAAATTTGTGTCTCAAAATAAATGTAAAGCTTGGTGGAATCAATTCTATTTTGGTACCATCCATACGCCCAAAGGTGTTTAATGAACCAGTAATATTTTTAGGAGCTGATGTCACGCATCCGCCCGCTGGTGACAATAAAAAACCTTCGATTGCAGCTGTTGTCGGTTCAATGGATGCTCATCCTTCACGTTACGCTGCTACAGTGCGCGTTCAACAACATCGCCAGGAAATTATCCAGGAGCTCAGTAGCATGGTGCGGGAATTGCTGATAATGTTTTACAAATCGACAGGTGGTTACAAACCTCATCGCATTATTTTGTATAGGGATGGTGTATCGGAAGGGCAATTTCCTCATGTTCTACAGCATGAACTGACAGCAATAAGAGAGGCTTGTATTAAGTTGGAAGCCGAATATCGTCCGGGCATAACATTTATTGTCGTTCAAAAAAGGCATCACACTCGCTTATTTTGCGCTGAGAAGAAAGAACAAAGTGGCAAGTCTGGGAATATACCTGCTGGTACAACAGTAGATGTGGGCATTACCCATCCAACCGAATTCGATTTTTATTTGTGCAGTCATCAAGGCATACAGGGCACTAGTAGGCCATCTCACTATCATGTCTTATGGGACGACAATCACTTCGATTCCGATGAGTTGCAATGTCTAACATATCAACTTTGTCACACATATGTACGTTGCACCAGATCTGTGTCAATACCCGCACCGGCTTATTATGCTCATCTTGTGGCTTTCAGGGCAAGGTACCACCTTGTTGAAAAAGAACACGATTCTGGAGAAGGTTCTCATCAAAGCGGATGTTCAGAAGATCGTACACCTGGCGCCATGGCAAGAGCCATAACAGTTCATGCAGACACAAAAAAAGTTATGTATTTCGCC
>Glossina_fuscipes_Fly_KK352200_1_Ago1
ATTGAGACAATGGTTCATGCATACAGTAAAATTTTTGGGGTATTAAAGCCAGTATTTGATGGTCGCAACAATTTGTATACCCGGGATCCATTACCTATTGGTAACGATCGCCTTGAATTGGAGGTCACGCTTCCAGGGGAAGGCAAAGATCGTATATTTCGTGTTACTATCAAATGGATGGCTCAAGTTTCTTTATTCAACCTCGAAGAGGCTCTGGAAGGTCGTACGCGTCAAATACCTTACGATGCCATATTAGCTTTGGATGTTGTCATGCGGCATTTGCCTAGCATGACCTATACTCCAGTTGGTCGCAGCTTTTTTAGTTCGCCTGATGGCTATTATCATCCGTTAGGCGGTGGTCGTGAGGTATGGTTTGGATTCCACCAAAGCGTACGCCCTTCTCAATGGAAAATGATGTTGAATATTGATGTGTCAGCAACGGCTTTCTACAAATCACAGCCAGTTATTGATTTCATGTGCGAAGTTCTAGACATCAGAGATATAAATGAACAACGAAAACCGTTAACAGATTCTCAGCGTGTTAAATTTACTAAGGAAATTAAGGGTCTAAAAATCGAAATAACCCATTGTGGACAGATGAGACGTAAATACCGCGTTTGTAACGTTACACGACGACCAGCACAAATGCAATCATTCCCTTTACAATTGGAGAATGGCCAAACTGTGGAGTGTACGGTAGCGAAATATTTCCTCGATAAATATCGCATCAAGCTACGTTTTCCTCATCTGCCATGTTTGCAAGTAGGCCAAGAACATAAGCACACCTATTTGCCTTTAGAAGTGTGCCACATCGTTGCAGGCCAAAGGTGCATTAAAAAATTGACCGATATGCAAACTTCCACCATGATTAAGGCAACTGCTCGTTCAGCTCCAGATCGTGAGAGGGAAATCAATAATTTAGTCAAGAGAGCAGATTTTAATAACGATTCGTATGTCCAAGAATTTGGATTAACGATTTCCAATTCAATGATGGAAGTAAGAGGACGAGTTTTGCCACCGCCTAAGTTGCAATATGGGGGTCGAGTCTCCAGCCAAAACAAAGTAAGCTTGGCTTCACCAAATCAAGGCGTTTGGGACATGCGGGGTAAGCAGTTCTTTACTGGGGTGGAGATACGTGTGTGGGCTATAGCTTGTTTTGCTCCACAGCGCACAGTGCGTGAAGATGCTTTGCGTAATTTCACCGCTCAATTGCAAAAGATCTCGAACGATGCTGGCATGCCCATCATTGGCCAACCATGCTTCTGCAAGTACGCAACAGGGCCCGATCAGGTGGAACCAATGTTTAAATATCTAAAGCAATCTTTCACAGCTTTGCAATTAGTTGTTGTGGTCTTACCTGGTAAAACACCAGTTTACGCTGAGGTGAAGCGTGTAGGGGACACCGTCTTGGGTATGGCAACCCAATGTGTCCAAGCCAAAAATGTGAATAAAACTTCTCCGCAAACGTTGTCAAATTTGTGTCTCAAAATAAATGTAAAGCTTGGTGGAATCAATTCTATTTTGGTACCATCTATACGCCCAAAGGTGTTTAATGAGCCGGTAATATTTTTAGGAGCTGATGTCACTCATCCGCCCGCTGGTGACAATAAGAAACCTTCGATTGCTGCTGTTGTCGGTTCAATGGATGCTCATCCTTCACGTTACGCTGCTACAGTGCGCGTTCAACAACATCGCCAGGAAATTATCCAGGAGCTCAGTAGCATGGTGCGGGAATTGCTGATAATGTTTTACAAATCGACAGGTGGTTACAAACCTCATCGCATTATTTTGTATAGGGATGGTGTATCCGAGGGGCAATTTCCTCATGTTCTACAGCATGAACTGACAGCCATAAGAGAGGCTTGTATTAAGTTGGAAGCCGAATATCGTCCGGGCATAACATTTATTGTCGTTCAAAAAAGGCATCATACTCGCTTATTTTGTGCCGAGAAGAAAGAACAAAGCGGCAAGTCTGGGAATATACCGGCTGGTACGACAGTAGATGTGGGCATTACCCATCCAACCGAATTTGATTTTTATTTGTGCAGTCATCAAGGCATACAGGGTACTAGTAGGCCATCGCACTATCACGTCTTATGGGATGACAATCACTTCGATTCCGATGAATTGCAATGTCTAACATATCAACTTTGTCATACTTATGTACGTTGCACCAGATCTGTGTCAATACCCGCACCGGCTTATTATGCTCATCTTGTGGCTTTCAGAGCAAGGTACCATCTTGTTGAAAAAGAACACGATTCTGGTGAAGGGTCTCATCAAAGCGGATGTTCAGAAGATCGTACACCCGGCGCAATGGCAAGAGCAATTACAGTTCATGCAGACACAAAAAAAGTTATGTATTTCGCC
>Glossina_pallidipes_Fly_KK500025_1_Ago1
ATTGAGACAATGGTTCATGCGTACAGTAAAATTTTTGGGGTTTTAAAGCCAGTATTTGATGGTCGTAACAATTTGTACACCCGGGACCCGCTACCTATTGGTAACGATCGCCTTGAATTGGAGGTTACCCTTCCGGGGGAAGGCAAAGATCGTATATTTCGTGTTACTATCAAGTGGATGGCTCAAGTTTCTTTATTCAACCTCGAAGAGGCTCTGGAAGGCCGTACGCGTCAAATACCGTACGATGCCATATTAGCTTTGGATGTGGTCATGCGACATTTGCCTAGCATGACCTATACTCCAGTTGGTCGCAGTTTTTTTAGTTCGCCTGATGGTTATTATCATCCGTTAGGCGGTGGTCGTGAGGTATGGTTCGGATTCCATCAAAGCGTACGTCCTTCTCAGTGGAAAATGATGTTGAATATTGACGTTTCGGCAACGGCTTTCTACAAATCACAGCCAGTTATTGATTTCATGTGCGAAGTTTTAGACATCAGAGATATAAATGAACAACGAAAACCGTTAACAGATTCTCAGCGTGTTAAATTTACCAAGGAGATTAAAGGTCTAAAAATTGAAATAACCCACTGTGGACAGATGAGGCGTAAATACCGCGTTTGTAACGTTACACGACGACCAGCACAAATGCAATCATTCCCTTTACAATTGGAGAATGGCCAAACTGTGGAGTGTACGGTAGCGAAATATTTCCTCGATAAATATCGCATTAAGCTACGTTTCCCTCATCTGCCATGTTTGCAAGTAGGCCAAGAACACAAGCACACCTATTTGCCTTTAGAAGTATGTCACATTGTTGCAGGCCAAAGGTGCATTAAAAAATTGACCGATATGCAAACTTCCACCATGATTAAGGCAACTGCTCGTTCGGCTCCAGATCGTGAGCGGGAAATCAATAATTTAGTCAAGAGAGCAGATTTCAATAACGATTCGTATGTTCAAGAATTCGGGCTAACGATTTCCAATTCAATGATGGAAGTAAGAGGACGAGTTTTGCCACCGCCTAAATTGCAATATGGGGGTCGAGTCTCCAGCCAAAACAAAGTAAGCTTGGCTTCACCAAATCAAGGTGTTTGGGACATGCGGGGTAAGCAGTTCTTTACTGGGGTGGAGATACGTGTATGGGCTATAGCTTGTTTTGCTCCGCAGCGCACTGTGCGTGAAGATGCTTTGCGTAATTTCACCGCTCAATTGCAAAAGATCTCGAACGATGCTGGCATGCCGATCATTGGCCAACCATGCTTCTGCAAGTATGCAACAGGACCCGATCAGGTGGAACCAATGTTTAAATATCTAAAGCAATCTTTCACAGCTTTGCAATTAGTTGTTGTGGTCTTACCTGGTAAAACACCAGTTTACGCTGAGGTTAAGCGTGTAGGCGATACCGTCTTGGGTATGGCAACCCAATGTGTCCAAGCCAAAAATGTGAATAAAACTTCTCCGCAAACGTTGTCAAATTTGTGTCTCAAAATAAATGTAAAGCTTGGTGGAATCAATTCTATTTTGGTACCATCCATACGCCCAAAGGTGTTTAATGAACCAGTAATATTTTTAGGAGCTGATGTCACGCATCCGCCCGCTGGTGACAATAAGAAACCTTCGATTGCAGCTGTTGTCGGTTCAATGGATGCCCATCCTTCACGTTACGCTGCTACGGTGCGCGTTCAACAACATCGCCAGGAAATTATCCAGGAGCTCAGTAGCATGGTGCGGGAATTGCTGATAATGTTTTACAAATCGACAGGTGGTTACAAACCTCATCGCATTATTTTGTATAGAGATGGTGTATCGGAAGGCCAATTTCCTCATGTTCTACAGCATGAACTGACAGCCATAAGAGAGGCTTGTATTAAGTTGGAAGCCGAATATCGTCCGGGCATAACATTTATTGTCGTTCAAAAGAGGCATCACACTCGCTTATTTTGTGCCGAGAAGAAAGAACAAAGTGGCAAGTCTGGGAATATACCTGCTGGTACAACAGTAGATGTGGGCATTACCCATCCAACCGAATTCGATTTTTATTTGTGCAGTCATCAAGGCATACAGGGTACTAGTAGGCCATCTCACTATCATGTCTTATGGGACGACAATCACTTCGATTCCGATGAGTTGCAATGTCTAACATATCAACTTTGTCACACATATGTACGTTGCACCAGATCTGTGTCAATACCCGCACCGGCTTATTATGCCCATCTTGTGGCTTTCAGGGCAAGGTACCACCTTGTTGAAAAAGAACACGATTCTGGTGAGGGTTCTCATCAAAGCGGATGTTCAGAAGATCGTACACCTGGCGCAATGGCAAGAGCCATAACAGTTCATGCAGACACAAAAAAAGTTATGTATTTTGCC
>Glossina_brevipalpis_Fly_KK351103_1_Ago1
ATCGAAACGATGGTTCATGCGTATAGCAAAATATTTGGGGTTTTAAAGCCAGTATTTGATGGCCGTAACAATTTGTATACCCGTGATCCGTTACCTATTGGTAACGATCGTCTCGAATTAGAGGTTACCCTTCCGGGAGAAGGGAAAGATCGTATATTTCGCGTTACTATCAAATGGATGGCTCAAGTTTCTTTATTTAATCTCGAAGAGGCTCTCGAAGGTCGCACTCGCCAAATACCATATGATGCCATATTAGCTTTGGACGTTGTCATGCGACACTTGCCCAGTATGACTTATACTCCGGTCGGTCGTAGTTTTTTCAGTTCACCGGATGGTTATTATCATCCCTTAGGTGGCGGTCGTGAGGTATGGTTTGGTTTCCATCAAAGCGTACGTCCTTCTCAATGGAAAATGATGTTGAATATTGATGTGTCAGCGACGGCTTTCTATAAATCACAACCAGTTATTGATTTCATGTGCGAAGTTTTAGACATCAGAGATATAAATGAACAACGAAAACCGTTAACAGATTCGCAACGTGTTAAATTTACTAAGGAAATTAAGGGTCTAAAAATCGAAATAACTCATTGTGGACAAATGAGACGCAAATATCGCGTTTGTAACGTTACACGGCGACCAGCGCAAATGCAATCATTCCCTTTACAATTGGAGAATGGGCAAACTGTGGAGTGCACGGTAGCGAAATATTTTTTGGATAAATATCGTATAAAGCTTCGTTTTCCTCATCTGCCATGTTTGCAAGTAGGACAAGAACACAAACACACTTATTTGCCGTTAGAAGTATGCCACATTGTTGCAGGCCAAAGATGCATTAAGAAGCTGACTGATATGCAAACTTCTACCATGATTAAGGCGACTGCTCGTTCAGCACCAGATCGTGAACGAGAAATTAATAATTTAGTTAAGAGAGCAGATTTCAATAATGATTCGTATGTTCAAGAATTCGGATTAACCATATCGAATTCGATGATGGAAGTGAGAGGACGCGTTTTACCACCGCCCAAATTGCAATATGGGGGACGAGTTTCCAGCCAAAATAAAGTGAGTTTGGCATCGCCAAATCAAGGCGTTTGGGATATGCGAGGCAAGCAATTCTTTACTGGGGTAGAGATACGTGTATGGGCTATAGCTTGTTTTGCACCACAGCGTACAGTCCGTGAAGATGCATTACGCAATTTTACGGCTCAATTGCAAAAGATCTCGAACGATGCTGGCATGCCTATAATTGGTCAACCATGTTTCTGCAAATATGCAACTGGACCCGATCAAGTGGAGCCAATGTTTAAATATCTAAAGCAGTCTTTTACGGCTTTGCAATTAGTTGTTGTAGTTTTGCCCGGAAAAACTCCAGTTTATGCCGAAGTGAAAAGGGTAGGTGATACGGTATTGGGTATGGCAACTCAATGTGTCCAAGCTAAAAATGTGAATAAAACTTCGCCGCAAACGTTATCAAATTTATGTCTCAAAATAAATGTGAAACTTGGTGGCATCAATTCTATTCTGGTACCCTCCATACGTCCGAAGGTATTTAATGAGCCAGTAATATTTTTAGGAGCTGATGTTACGCATCCGCCTGCTGGTGACAATAAAAAACCATCGATTGCAGCCGTTGTCGGTTCGATGGATGCACATCCTTCACGTTACGCTGCTACTGTACGTGTTCAACAACATCGCCAAGAAATTATTCAGGAACTTAGCAGCATGGTGCGAGAATTACTGATAATGTTTTACAAATCGACAGGTGGTTACAAACCTCATCGCATTATATTGTATAGAGATGGTGTATCAGAAGGACAATTTCCGCATGTTTTGCAGCATGAATTGACAGCCATAAGAGAGGCTTGCATTAAATTGGAAGCTGAATATCGTCCGGGTATAACATTTATTGTTGTTCAAAAGCGTCATCATACTCGCTTGTTTTGTGCCGAGAAAAAAGAGCAAAGTGGTAAATCCGGTAATATTCCGGCTGGTACAACAGTAGACGTAGGCATTACCCATCCAACTGAATTTGATTTCTATTTGTGCAGTCATCAAGGCATACAGGGCACTAGTCGACCATCTCACTATCATGTTTTATGGGATGATAATCATTTTGATTCCGATGAATTGCAATGTCTAACATATCAACTTTGTCATACCTATGTACGTTGTACCAGATCTGTTTCAATACCCGCTCCGGCTTATTATGCTCATCTTGTCGCTTTTAGAGCAAGGTATCATCTTGTTGAAAAGGAACACGATTCAGGTGAAGGTTCTCATCAAAGTGGTTGTTCAGAGGATCGTACACCCGGAGCAATGGCAAGAGCTATAACAGTTCATGCAGACACAAAAAAAGTTATGTATTTTGCT
>Teleopsis_dalmanni_StalkEyedFly_gi_615172741_Ago1
ATAGAAACTATGGTACATGCATATAGTAAAATATTTGGTGTGCTGAAGCCAGTCTTTGATGGTCGAAATAATTTATACACACGTGATCCATTACCTATTGGTAATGACCGCTTGGAACTCGAAGTTACGTTACCTGGCGAGGGTAAAGATCGCATTTTTCGCGTTACTATAAAATGGATGGCTCAAGTATCGCTTTTTAATTTGGAGGAAGCCCTTGAAGGCCGCACACGCCAGATACCCTATGATGCTATATTGGCGCTTGATGTAGTGATGCGGCATTTGCCAAGCATGACATATACACCTGTCGGAAGAAGTTTCTTTAGTTCTCCTGATGGGTATTATCATCCTTTAGGTGGTGGACGTGAAGTTTGGTTTGGTTTTCACCAAAGTGTGCGTCCGTCTCAGTGGAAAATGATGCTAAATATTGACGTGTCTGCTACCGCTTTTTATAAAGCTCAACCCGTAATCGATTTTATGTGTGAAGTTCTCGATATCAGAGACATAAACGAACAACGTAAACCACTTACCGACTCACAGCGTGTTAAATTTACTAAAGAAATTAAGGGACTCAAAATAGAAATAACCCATTGTGGGCAAATGCGTAGGAAATATCGTGTTTGCAATGTAACACGTCGACCGGCACAAATGCAATCATTTCCTTTACAGCTGGAGAACGGACAAACAGTTGAATGCACAGTTGCAAAGTACTTCCTCGATAAATATCGTATAAAACTGCGCTATCCACATTTACCGTGCTTACAAGTAGGCCAAGAGCACAAACACACTTACTTGCCGTTGGAAGTTTGCAATATAGTTGCAGGTCAGCGTTGCATCAAAAAACTCACTGATATGCAAACTTCTACTATGATCAAAGCTACAGCGAGGTCAGCTCCTGACCGAGAGCGTGAAATCAATACATTAGTGAAACGTGCTGATTTTAACAATGATTCTTATGTGCAAGAATTTGGTTTGACTATTTCAAATTCTATGATGGAAGTACGTGGTCGTGTGCTACCACCTCCAAAGCTGCAGTATGGTGGTCGTGTATCAAGCCAAAACAAAGTCAGTTTAGCGTCACCCAATCAAGGAGTATGGGATATGCGAGGTAAGCAGTTTTTTACTGGCGTAGAGATACGTGTTTGGGCCATAGCTTGCTTTGCACCACAGCGCACGGTGCGTGAAGATGCTCTACGAAATTTCACCCAACAATTACAAAAGATCTCGAATGATGCTGGCATGCCGATAATTGGGCAACCTTGCTTCTGTAAATATGCTACTGGACCTGATCAAGTGGAACCAATGTTTAGATACTTAAAGAATTCATTTGTAGCATTACAATTGGTTGTTGTTGTGTTACCCGGAAAAACACCAGTATATGCTGAAGTAAAACGCGTTGGCGATACTGTGCTCGGCATGGCAACACAATGCGTTCAAGCCAAAAATGTGAACAAAACTTCACCACAAACTCTCTCAAATCTTTGCCTCAAAATCAATGTTAAATTAGGTGGCATTAACTCAATACTTGTACCCTCCATACGTCCAAAAGTCTTTAACGAGCCTGTAATATTTTTGGGCGCTGATGTTACTCACCCACCGGCTGGTGACAATAAAAAACCTTCTATTGCTGCTGTAGTCGGCTCAATGGATGCTCATCCTTCACGTTATGCAGCGACAGTACGTGTACAACAGCATCGTCAAGAAATCATACAGGAGTTAAGCAGTATGGTGCGTGAATTACTTGTTATGTTCTACAAATCAACTGGTGGCTACAAACCACATCGTATTATTTTATATCGTGACGGTGTCTCTGAAGGTCAATTTCCGCATGTATTACAATACGAATTGACGGCTATACGTGAAGCATGCATTAAATTAGAGGCTGAATATCGTCCTGGTATAACTTTTATAGTCGTACAGAAACGTCATCATACACGTCTGTTTTGTGCTGAGAAAAAAAGAACAAAGNNTAAATCTGGTAATATACCAGCTGGAACTACAGTGGATGTCGGAATTACACATCCCACAGAATTTGATTTTTATCTTTGCAGTCACCAGGGTATACAAGGTACTAGCAGACCATCTCATTACCATGTTCTTTGGGATGACAATCATTTCGATTCTGATGAGCTCCAATGTCTCACATATCAATTATGCCACACCTACGTGCGATGCACACGTTCTGTATCAATACCAGCACCCGCTTATTATGCTCATCTGGTTGCCTTCAGAGCTAGATATCACTTGGTAGAAAAGGAACATGATTCTGGTGAAGGTTCGCACCAAAGTGGTTGCTCTGAAGATCGTACTCCTGGAGCTATGGCACGAGCTATAACTGTACATGCAGATACGAAAAAGGTTATGTACTTTGCT
>Teleopsis_whitei_StalkEyedFly_gi_619785545_Ago1
ATAGAAACTATGGTACATGCATATAGTAAAATATTTGGTGTGCTGAAACCAGTCTTCGATGGTCGAAATAATTTATACACACGTGATCCATTACCGATTGGTAATGACCGTTTGGAACTCGAAGTTACGTTACCTGGCGAGGGTAAAGATCGCATTTTTCGCGTAACTATAAAATGGATGGCTCAAGTGTCGCTTTTTAATTTGGAGGAAGCACTTGAAGGCCGCACACGTCAAATACCCTATGATGCTATATTGGCGCTTGATGTAGTGATGCGGCATTTGCCGAGCATGACATATACACCTGTCGGACGCAGTTTCTTTAGTTCTCCTGATGGGTATTATCATCCTTTAGGTGGTGGACGTGAAGTTTGGTTTGGTTTTCACCAAAGTGTACGTCCGTCTCAGTGGAAAATGATGCTAAACATAGACGTGTCTGCTACCGCTTTTTATAAAGCTCAACCCGTAATCGATTTTATGTGTGAAGTTCTCGATATAAGAGACATAAACGAACAACGTAAACCACTCACCGACTCACAGCGTGTTAAATTTACTAAAGAAATTAAGGGACTCAAAATAGAAATAACCCATTGTGGGCAAATGCGTAGGAAATATCGTGTTTGCAATGTAACACGTCGACCGGCACAAATGCAATCATTTCCTTTACAGCTGGAGAACGGACAAACTGTTGAATGCACAGTTGCGAAGTACTTCCTTGATAAATACCGTATAAAATTGCGCTATCCACATTTACCGTGCTTACAAGTAGGCCAAGAGCACAAACATACTTACTTGCCGCTGGAAGTTTGCAATATAGTTGCAGGTCAGCGTTGCATCAAAAAACTCACCGATATGCAAACTTCTACTATGATCAAAGCTACAGCGAGGTCAGCTCCTGACCGAGAGCGTGAAATCAATACATTAGTGAAGCGTGCTGATTTTAACAATGATTCTTATGTGCAGGAATTTGGTTTGACTATTTCAAACTCTATGATGGAAGTTCGTGGCCGTGTGCTACCACCTCCAAAGCTGCAGTATGGTGGTCGTGTATCAAGCCAAAACAAAGTAAGCTTAGCGTCACCCAATCAAGGAGTGTGGGATATGAGAGGTAAGCAGTTTTTTACTGGCGTTGAGATACGTGTTTGGGCCATTGCTTGCTTTGCACCACAGCGCACGGTGCGTGAAGATGCGCTACGAAATTTCACCCAACAATTACAAAAGATCTCGAATGATGCTGGCATGCCGATAATTGGGCAACCTTGCTTCTGTAAATATGCTACTGGACCTGATCAAGTGGAACCAATGTTTAGATACTTAAAGAATTCCTTTGTAGCATTACAATTGGTTGTTGTTGTGTTACCCGGAAAAACACCAGTATATGCTGAAGTAAAACGCGTTGGCGATACTGTGCTAGGCATGGCAACGCAATGTGTTCAAGCCAAAAATGTGAACAAAACTTCACCACAAACTCTCTCAAATCTTTGCCTCAAAATCAATGTTAAATTAGGTGGCATTAACTCAATACTTGTGCCCTCCATACGTCCAAAGGTCTTTAACGAACCTGTAATATTTTTGGGCGCTGATGTTACTCACCCACCGGCTGGTGACAATAAAAAACCATCTATTGCTGCTGTAGTCGGCTCAATGGATGCTCATCCTTCACGTTATGCAGCGACAGTACGTGTACAACAACATCGCCAAGAAATCATACAGGAGTTAAGTAGCATGGTGCGTGAATTACTTGTTATGTTCTACAAATCCACTGGGGGCTATAAACCACATCGTATTATTTTATATCGTGACGGTGTCTCTGAAGGTCAATTTCCGCATGTATTACAATATGAATTGACGGCTATACGTGAAGCATGCATTAAATTAGAGGCTGAATATCGCCCTGGTATAACTTTTATAGTAGTACAGAAACGTCATCATACACGTCTGTTTTGTGCTGAAAAAAAAGAACAAAGTGGTAAATCTGGTAATATACCAGCTGGAACTACAGTGGATGTCGGAATTACACATCCCACAGAATTTGATTTCTATCTTTGCAGTCACCAGGGTATACAGGGTACTAGCAGACCATCTCATTATCATGTTCTTTGGGATGACAATCATTTCGATTCTGATGAGCTCCAGTGTCTCACATATCAATTATGCCACACTTACGTACGATGCACACGTTCTGTATCAATACCAGCACCCGCTTATTATGCTCATCTGGTTGCCTTCAGAGCTAGATATCACTTGGTAGAAAAGGAACATGATTCTGGTGAAGGTTCGCACCAAAGTGGTTGCTCTGAAGATCGTACTCCTGGAGCTATGGCACGAGCTATAACTGTACATGCAGATACAAAAAAGGTTATGTACTTTGCT
>Drosophila_affinis_Fly_Clark_545_Ago1
ATCGAGACCATGGTGCAGGCCTACAGCAAGATCTTTGGCGTTCTTAAACCGGTATTCGACGGACGCAACAATCTGTACACCCGCGATCCTCTGCCGATTGGTAACGAGCGCCTCGAGCTGGAGGTGACACTGCCTGGCGAGGGCAAGGACCGCATCTTTCGCGTGACGATCAAGTGGCAGGCCCAGGTCTCATTATTCAATCTGGAGGAGGCTCTGGAGGGTCGTACGCGTCAAATACCATACGACGCCATCCTGGCCCTGGACGTGGTCATGCGCCATCTGCCGAGCATGACCTATACGCCAGTCGGACGCAGCTTCTTCAGCTCGCCGGATGGCTACTATCATCCCCTGGGTGGTGGACGTGAGGTCTGGTTCGGTTTCCATCAGAGTGTGAGGCCCTCGCAGTGGAAAATGATGCTGAACATTGATGTCTCGGCCACCGCATTCTACAAGGCTCAGCCCGTGATTGACTTTATGTGCGAGGTGCTGGACATACGCGACATCATGGAGCAGCGCAAGCCGCTCACAGACTCTCAGCGGGTCAAGTTCACCAAGGAGATCAAGGGACTCAAGATCGAGATCACGCACTGTGGCCAGATGCGGCGCAAGTATCGTGTCTGCAATGTAACCCGCCGACCGGCTCAAATGCAATCATTTCCACTCCAGTTGGAGAATGGTCAGACTGTGGAGTGCACTGTGGCCAAGTATTTCCTGGACAAGTATCGAATGAAGTTGCGCTACCCCCATCTGCCTTGCCTGCAGGTGGGACAGGAGCACAAGCACACCTATCTGCCGCTCGAGGTGTGCAACATTGTGGCTGGCCAGCGCTGCATCAAAAAGCTCACCGATATGCAGACCTCGACGATGATCAAGGCCACCGCACGCTCGGCACCCGATCGCGAGCGTGAGATCAACAATCTGGTGAAGCGGGCGGACTTCAACAATGACTCGTATGTCCAGGAGTTCGGTCTGGCCATCTCCAATTCGATGATGGAGGTGAGGGGACGAGTGTTACCGCCGCCCAAGCTTCAGTATGGGGGACGTGTGTCCACTCAGAATAAGGTGAGCCTGGCCTCGCCCAACCAGGGCGTCTGGGACATGCGCGGCAAGCAGTTCTTCACGGGCGTGGAGATCAGGATCTGGGCCATTGCCTGTTTCGCCCCGCAGCGAACAGTGCGCGAGGATGCATTGAGGAACTTCACTCAGCAGCTGCAGAAGATCTCAAATGATGCCGGTATGCCGATCATAGGGCAGCCCTGCTTCTGCAAATATGCCACGGGGCCGGATCAAGTGGAGCCGATGTTCCGCTACCTGAAAATCACCTTCCCGGGCCTGCAGCTCGTCGTGGTTGTGCTGCCCGGCAAGACCCCGGTCTATGCGGAGGTGAAGCGCGTGGGCGACACCGTTTTGGGCATGGCCACCCAGTGTGTGCAGGCGAAGAACGTGAACAAGACATCGCCTCAGACGCTGTCCAATCTGTGTCTGAAGATCAATGTCAAGCTGGGCGGCATCAATTCGATTCTGGTGCCCTCTATCCGACCCAAGGTCTTTAACGAGCCCGTTATCTTCCTGGGAGCTGACGTCACACACCCACCAGCCGGCGATAACAAGAAGCCATCGATTGCTGCTGTTGTTGGTTCAATGGACGCCCATCCGTCGCGATATGCGGCCACCGTGCGCGTGCAGCAACACCGCCAGGAGATCATCCAGGAGCTGAGCAGTATGGTGCGCGAGCTGCTAATTATGTTCTACAAGTCGACGGGTGGCTACAAGCCCCACCGAATCATCCTGTACCGGGATGGCGTCTCCGAGGGACAGTTCCCGCATGTTCTGCAGCACGAGCTGACCGCCATAAGGGAGGCGTGCATCAAGCTAGAGCCCGAGTACAGGCCAGGCATCACATTCATCGTTGTCCAGAAGCGCCATCACACACGCCTCTTCTGCGCCGAGAAGAAGGAGCAGAGCGGCAAGTCCGGCAATATACCGGCCGGTACCACTGTCGATGTGGGCATCACGCATCCAACCGAGTTCGATTTCTATCTGTGCAGCCATCAGGGCATCCAGGGCACCAGCCGACCCTCGCACTACCACGTGCTCTGGGATGACAATCACTTCGACTCCGACGAGCTGCAGTGCCTCACTTACCAGCTGTGCCACACCTATGTGAGGTGCACACGTTCCGTCAGCATACCAGCTCCAGCCTACTATGCCCACTTGGTGGCTTTTCGTGCCAGGTATCATCTGGTGGAGAAGGAGCACGACTCGGGCGAGGGCTCACACCAGAGCGGCTGCTCAGAGGATCGGACACCGGGAGCCATGGCCAGAGCCATCACGGTCCATGCGGACACCAAGAAGGTCATGTACTTTGCC
>Drosophila_miranda_Fly_FBpp0276545_neoX_Ago1
ATCGAGACCATGGTGCAGGCCTACAGCAAGATCTTTGGCGTTCTGAAACCGGTATTCGACGGACGCAACAATCTGTACACCCGCGATCCTCTGCCGATCGGTAACGAGCGCCTCGAGCTGGAGGTGACACTGCCCGGCGAGGGCAAGGACCGCATCTTTCGCGTGACGATCAAGTGGCAGGCCCAGGTCTCGTTATTCAACCTGGAGGAGGCTCTGGAGGGTCGCACGCGTCAAATACCCTACGACGCCATCCTTGCCCTGGACGTGGTCATGCGTCATCTGCCGAGCATGACCTATACGCCAGTCGGACGGAGCTTTTTCAGCTCGCCGGATGGCTACTATCATCCTCTGGGTGGTGGACGTGAGGTCTGGTTCGGTTTCCATCAAAGCGTGAGGCCCTCGCAATGGAAAATGATGCTGAACATTGATGTCTCGGCCACTGCTTTCTACAAGGCTCAACCCGTGATTGACTTTATGTGCGAGGTGCTGGATATACGCGACATCATGGAGCAGCGCAAGCCGCTCACAGACTCGCAGCGGGTCAAGTTCACCAAGGAGATCAAGGGACTCAAGATTGAGATCACGCACTGTGGCCAGATGCGGCGCAAGTATCGTGTCTGCAATGTAACCCGCCGACCGGCTCAAATGCAATCATTCCCACTGCAGTTGGAGAATGGTCAAACTGTGGAGTGCACTGTGGCCAAGTATTTCCTGGACAAGTATCGAATGAAGTTGCGCTACCCCCATCTGCCGTGCCTGCAGGTGGGACAGGAGCACAAGCACACCTATCTGCCGCTCGAGGTGTGCAACATTGTGGCTGGCCAGCGATGCATCAAAAAGCTCACCGATATGCAGACATCGACGATGATCAAGGCCACTGCACGCTCGGCACCGGATCGCGAGCGTGAGATCAACAATCTGGTGAAGCGTGCGGACTTTAACAACGACTCGTATGTCCAGGAGTTCGGTCTGGCCATCTCCAATTCGATGATGGAGGTGAGGGGACGAGTGCTACCGCCGCCCAAGCTTCAGTATGGGGGACGTGTGTCCACTCAGAATAAGGTGAGCCTTGCCTCGCCCAACCAAGGTGTCTGGGACATGCGCGGCAAGCAGTTCTTCACGGGCGTGGAGATCAGGATCTGGGCCATTGCCTGCTTTGCCCCGCAGCGAACAGTGCGCGAGGATGCCTTGAGGAACTTCACCCAGCAGCTGCAGAAGATCTCAAACGACGCCGGTATGCCGATAATAGGCCAGCCCTGCTTCTGCAAATATGCTACGGGGCCGGATCAAGTGGAGCCGATGTTCCGATACCTGAAAATCACCTTCCCGGGGCTGCAGCTCGTCGTTGTTGTGCTGCCCGGCAAGACCCCGGTCTATGCGGAGGTCAAGCGCGTGGGCGACACCGTCTTGGGCATGGCCACCCAGTGTGTGCAGGCGAAGAACGTGAACAAGACATCGCCCCAGACGCTGTCCAATCTGTGTCTGAAGATAAACGTCAAGCTGGGCGGCATCAATTCGATTCTGGTGCCCTCCATCCGGCCCAAGGTCTTTAACGAGCCCGTTATCTTCCTGGGAGCTGACGTCACACACCCACCAGCCGGCGATAACAAGAAGCCATCGATTGCCGCTGTTGTTGGTTCAATGGACGCCCATCCGTCACGATATGCGGCCACTGTGCGAGTACAGCAACACCGCCAGGAGATCATCCAGGAGCTGAGCAGCATGGTGCGCGAGCTACTGATTATGTTCTACAAGTCGACGGGTGGCTACAAGCCCCACCGAATCATCCTGTACCGGGACGGCGTCTCCGAGGGACAGTTCCCGCATGTGCTGCAGCACGAGTTGACCGCCATAAGGGAGGCGTGCATCAAGCTAGAGCCCGAATACAGGCCAGGCATCACATTCATCGTTGTCCAGAAGCGCCATCATACGCGACTCTTCTGCGCCGAGAAGAAGGAGCAGAGCGGCAAGTCTGGCAATATACCGGCCGGCACCACCGTCGATGTGGGCATCACGCATCCAACCGAATTTGATTTCTATCTGTGCAGTCATCAGGGCATTCAAGGCACCAGCCGTCCCTCGCACTATCACGTGCTCTGGGATGACAATCACTTTGACTCCGACGAGCTTCAGTGCCTCACGTATCAGCTGTGCCACACCTATGTGAGGTGCACGCGCTCCGTCAGTATACCAGCTCCAGCCTACTATGCCCACTTGGTGGCTTTTCGTGCAAGGTATCATCTGGTGGAGAAGGAGCACGACTCCGGCGAGGGCTCACACCAGAGCGGATGCTCAGAGGATCGGACACCGGGAGCCATGGCCAGAGCCATCACGGTCCATGCAGACACGAAGAAGGTCATGTACTTTGCC
>Drosophila_obscura_Fly_DJOtransc_comp19700_8297_5402_Ago1
ATCGAGACCATGGTGCAGGCCTACAGCAAGATCTTTGGCGTTCTGAAACCGGTATTCGATGGACGCAACAATCTCTACACACGCGATCCCCTGCCGATTGGCAACGAGCGCCTGGAGCTGGAGGTGACCCTGCCCGGCGAGGGCAAGGACCGCATCTTCCGCGTGACGATCAAGTGGCAGGCGCAGGTCTCGTTATTCAACCTGGAGGAGGCTCTGGAGGGTCGTACGCGTCAAATACCCTACGACGCCATCCTGGCCCTGGACGTGGTCATGCGACATTTGCCGAGCATGACTTATACGCCAGTCGGACGCAGCTTCTTCAGCTCTCCGGATGGCTACTACCATCCTCTGGGTGGTGGACGTGAGGTCTGGTTCGGTTTCCATCAGAGCGTGAGGCCCTCGCAGTGGAAGATGATGCTGAACATTGATGTTTCGGCCACCGCATTCTACAAGGCTCAACCCGTGATTGACTTTATGTGCGAGGTGCTGGACATACGCGACATCATGGAGCAGCGCAAACCGCTCACCGACTCCCAGCGGGTGAAGTTCACCAAGGAGATCAAGGGACTCAAGATTGAGATCACACACTGTGGCCAGATGCGGCGCAAGTATCGTGTCTGCAATGTAACCCGCCGACCGGCTCAAATGCAATCATTCCCACTGCAGTTGGAGAATGGTCAGACCGTGGAGTGTACCGTGGCCAAGTATTTCCTGGACAAGTATCGAATGAAGCTGCGCTACCCTCATCTGCCCTGCTTGCAGGTGGGACAGGAGCATAAGCACACCTATCTGCCGCTCGAGGTGTGCAACATTGTGGCTGGACAGCGATGCATCAAGAAGCTGACCGACATGCAGACCTCGACGATGATCAAGGCCACCGCACGTTCGGCACCGGATCGCGAGCGTGAGATCAACAACCTGGTGAAGCGGGCGGACTTCAACAATGACTCGTATGTGCAGGAGTTCGGACTGGCCATCTCCAATTCGATGATGGAGGTGAGGGGACGAGTGCTGCCCCCGCCGAAGCTTCAGTATGGGGGACGTGTGTCCACTCAGAATAAGGTGAGCCTGGCCTCGCCCAACCAGGGCGTCTGGGACATGCGCGGCAAGCAGTTCTTCACGGGCGTAGAGATCAGAATCTGGGCCATTGCCTGTTTCGCCCCGCAGCGAACGGTGCGCGAGGATGCACTGAGGAACTTCACCCAGCAGCTGCAGAAGATCTCAAATGATGCCGGTATGCCGATCATAGGGCAGCCCTGCTTCTGCAAATATGCCACGGGGCCGGATCAAGTGGAGCCGATGTTCCGCTACCTGAAAATCACCTTCCCGGGTCTTCAGCTCGTCGTGGTTGTGCTGCCCGGCAAGACCCCTGTCTATGCGGAGGTAAAGCGCGTGGGCGACACCGTCCTGGGCATGGCCACCCAGTGTGTGCAGGCGAAGAACGTGAACAAGACATCGCCACAGACGCTGTCCAATCTGTGTCTGAAGATCAACGTCAAGCTGGGCGGCATCAATTCGATTCTGGTGCCCTCCATCCGGCCCAAGGTCTTCAACGAGCCCGTTATCTTTCTGGGAGCTGACGTCACCCACCCACCAGCCGGCGATAACAAGAAGCCCTCGATTGCGGCTGTTGTTGGTTCAATGGACGCCCATCCGTCGCGATATGCAGCCACCGTGCGCGTGCAGCAACACCGCCAGGAGATCATCCAGGAGCTGAGCAGCATGGTGCGCGAGCTGCTGATCATGTTCTACAAATCGACGGGTGGCTACAAGCCCCACCGAATCATACTGTACCGCGACGGCGTCTCCGAGGGACAGTTCCCGCATGTGCTGCAGCACGAGCTGACCGCCATCCGAGAGGCGTGCATCAAGCTGGAGCCCGAGTACCGGCCAGGCATCACATTCATCGTTGTTCAGAAGCGCCATCACACGCGACTCTTCTGCGCCGAGAAGAAGGAGCAGAGCGGCAAATCCGGCAACATACCGGCCGGCACCACCGTCGATGTGGGCATCACGCATCCAACCGAGTTTGATTTCTATCTGTGCAGCCATCAGGGCATCCAGGGCACCAGTCGACCCTCGCACTACCACGTTCTCTGGGATGACAATCACTTTGACTCCGACGAGCTGCAGTGCCTCACGTATCAGCTGTGCCACACCTATGTGCGGTGCACACGGTCCGTCAGCATACCAGCTCCAGCCTACTATGCCCACTTGGTGGCTTTTCGTGCCAGGTATCATCTGGTGGAGAAGGAGCACGACTCCGGCGAGGGCTCACACCAGAGCGGCTGCTCAGAGGATCGGACACCGGGAGCCATGGCCAGAGCCATCACGGTCCATGCGGACACTAAGAAGGTCATGTACTTTGCC
>Drosophila_persimilis_Fly_FBgn0154681_Ago1
ATCGAGACCATGGTGCAGGCGTACAGCAAGATCTTTGGCGTTCTGAAACCTGTATTCGACGGACGGAACAACCTGTACACCCGCGATCCTCTGCCGATTGGCAACGAGCGCCTCGAGCTGGAGGTGACACTGCCCGGCGAGGGCAAGGACCGCATCTTTCGCGTGACGATCAAGTGGCAGGCCCAGGTCTCGTTATTCAACCTGGAGGAGGCTCTGGAGGGTCGCACGCGTCAAATACCCTACGACGCCATCCTTGCCCTGGACGTGGTCATGCGACATCTGCCGAGCATGACCTATACGCCAGTTGGACGCAGCTTTTTCAGCTCGCCGGATGGCTATTATCATCCTCTGGGTGGTGGCCGTGAGGTCTGGTTCGGTTTCCATCAAAGCGTGAGGCCCTCGCAATGGAAAATGATGCTGAACATTGATGTCTCGGCCACTGCTTTCTACAAGGCTCAACCCGTGATTGACTTTATGTGCGAGGTGCTGGATATACGCGACATCATGGAGCAGCGCAAGCCGCTCACAGACTCGCAGCGGGTCAAGTTCACCAAGGAGATCAAGGGACTCAAGATTGAGATCACGCACTGCGGCCAGATGCGGCGCAAGTATCGTGTCTGCAATGTAACCCGCCGACCGGCTCAAATGCAATCATTCCCACTGCAGTTGGAGAATGGTCAAACTGTGGAGTGCACTGTGGCCAAGTATTTCCTGGACAAGTATCGAATGAAGTTGCGCTACCCCCATCTGCCGTGCCTGCAGGTGGGACAGGAGCACAAGCACACCTATCTGCCCCTCGAGGTGTGCAACATTGTGGCTGGCCAGCGATGCATCAAAAAGCTCACGGATATGCAGACCTCGACGATGATCAAGGCCACTGCACGCTCGGCACCGGATCGCGAGCGTGAGATCAACAACCTGGTGAAGCGTGCGGACTTTAACAATGACTCGTATGTCCAGGAGTTCGGTCTGGCCATCTCCAATTCGATGATGGAGGTGAGGGGACGAGTGCTACCGCCGCCCAAGCTTCAGTATGGGGGACGTGTGTCCACTCAGAATAAGGTGAGCCTTGCCTCGCCCAACCAAGGTGTCTGGGACATGCGCGGCAAGCAGTTCTTCACGGGCGTGGAGATCAGGATCTGGGCCATTGCCTGCTTTGCCCCGCAGCGAACAGTGCGCGAGGATGCCTTGAGGAACTTCACCCAGCAGCTGCAGAAGATCTCAAACGACGCCGGTATGCCGATAATAGGCCAGCCCTGCTTCTGCAAATATGCTACGGGGCCGGATCAAGTGGAGCCTATGTTCCGATACCTGAAAATCACCTTCCCGGGGCTGCAGCTCGTAGTGGTTGTGCTGCCCGGCAAGACCCCGGTCTATGCGGAGGTCAAGCGCGTGGGCGACACCGTCTTGGGCATGGCCACCCAGTGTGTACAGGCGAAGAACGTGAACAAGACATCGCCCCAGACGCTGTCCAATCTGTGTCTGAAGATCAACGTCAAGCTGGGCGGCATCAATTCGATTCTGGTGCCCTCCATCCGGCCCAAGGTATTTAACGAGCCCGTTATCTTCCTGGGAGCTGACGTCACACACCCACCAGCCGGCGATAACAAGAAGCCATCGATTGCTGCTGTTGTTGGTTCAATGGACGCCCATCCGTCGCGATATGCGGCCACTGTGCGAGTACAGCAACACCGCCAGGAGATCATCCAGGAGCTGAGCAGCATGGTGCGCGAGCTACTGATTATGTTCTACAAGTCGACGGGTGGCTACAAACCCCACCGAATCATCCTGTACCGGGACGGCGTCTCCGAGGGACAGTTCCCGCATGTGCTGCAGCACGAGTTGACCGCCATAAGGGAGGCGTGCATCAAGCTAGAGCCCGAATACAGGCCAGGCATCACATTCATCGTAGTCCAGAAGCGCCATCACACGCGACTCTTCTGCGCCGAGAAGAAGGAGCAGAGCGGCAAGTCTGGCAATATACCGGCCGGCACCACCGTCGACGTGGGCATCACGCATCCAACCGAATTTGATTTCTATCTGTGCAGTCATCAGGGCATTCAAGGCACCAGCCGGCCCTCGCACTACCACGTGCTCTGGGATGACAATCACTTTGACTCCGACGAGCTTCAGTGCCTCACGTATCAGCTGTGCCACACCTATGTGAGGTGCACGCGCTCCGTCAGTATACCAGCTCCAGCCTACTATGCCCACTTGGTGGCTTTTCGTGCAAGGTATCATCTGGTGGAGAAGGAGCACGACTCCGGCGAGGGCTCACACCAGAGCGGATGCTCAGAGGATCGGACACCGGGAGCTATGGCCAGAGCCATCACGGTCCATGCGGACACGAAGAAGGTCATGTACTTTGCC
>Drosophila_pseudoobscura_Fly_FBgn0079763_Ago1
ATCGAGACCATGGTGCAGGCCTACAGCAAGATATTTGGCGTTCTGAAACCTGTATTCGACGGACGGAACAACCTGTACACCCGCGATCCTCTGCCGATTGGCAATGAGCGCCTCGAGCTGGAGGTGACACTGCCCGGCGAGGGCAAGGACCGCATCTTTCGCGTGACGATTAAGTGGCAGGCCCAGGTCTCGTTATTCAACCTGGAGGAGGCTCTGGAGGGTCGCACGCGTCAAATACCCTACGACGCCATCCTTGCCCTGGACGTGGTCATGCGTCATCTGCCGAGCATGACCTATACGCCAGTTGGACGCAGCTTCTTCAGCTCGCCGGATGGCTACTATCATCCTCTGGGTGGTGGCCGTGAGGTCTGGTTCGGTTTCCATCAAAGCGTGAGGCCCTCGCAATGGAAAATGATGCTGAACATTGATGTCTCGGCCACTGCTTTCTACAAGGCTCAACCCGTGATTGACTTTATGTGCGAGGTGCTGGATATACGCGACATCATGGAGCAGCGCAAGCCGCTCACAGACTCGCAGCGGGTCAAGTTCACCAAGGAGATCAAGGGACTCAAGATTGAGATCACGCACTGCGGCCAGATGCGGCGCAAGTATCGTGTCTGCAATGTAACCCGCCGACCGGCTCAAATGCAATCATTCCCACTGCAGTTGGAGAATGGTCAAACTGTGGAGTGCACTGTGGCCAAGTATTTCCTGGACAAGTATCGAATGAAGTTGCGCTACCCCCATCTGCCGTGCCTGCAGGTGGGACAGGAGCACAAGCACACCTATCTTCCGCTCGAGGTGTGCAACATTGTGGCTGGCCAGCGATGCATCAAAAAGCTCACCGATATGCAGACCTCGACGATGATCAAGGCCACTGCACGCTCGGCACCGGATCGCGAGCGTGAGATCAACAACCTGGTGAAGCGTGCGGACTTTAACAATGACTCGTATGTCCAGGAGTTCGGTCTGGCCATCTCCAATTCGATGATGGAGGTGAGGGGACGAGTGCTACCGCCGCCCAAGCTTCAGTATGGGGGACGTGTGTCCACTCAGAATAAGGTGAGCCTTGCCTCGCCCAACCAAGGTGTCTGGGACATGCGCGGCAAGCAGTTCTTCACGGGCGTGGAGATCAGGATCTGGGCCATTGCCTGCTTTGCCCCGCAGCGAACAGTGCGCGAGGATGCCTTGAGGAACTTCACCCAGCAGCTGCAGAAGATCTCAAACGACGCCGGTATGCCGATAATAGGCCAGCCCTGCTTCTGCAAATATGCAACGGGGCCGGATCAAGTGGAGCCGATGTTCCGATACCTGAAAATCACCTTCCCGGGGCTGCAGCTCGTAGTGGTTGTGCTGCCCGGCAAGACCCCGGTCTATGCGGAGGTCAAGCGCGTGGGCGACACCGTCTTGGGCATGGCCACCCAGTGTGTACAGGCGAAGAACGTGAACAAGACATCGCCCCAGACGCTGTCCAATCTGTGTCTGAAGATCAATGTCAAGCTGGGCGGCATCAATTCGATTCTGGTGCCCTCCATCCGGCCCAAGGTATTTAACGAGCCCGTTATCTTCCTGGGAGCTGACGTCACACACCCACCAGCCGGCGATAACAAGAAGCCATCGATTGCTGCTGTTGTTGGTTCAATGGACGCCCATCCGTCGCGATATGCGGCCACTGTGCGAGTACAGCAACACCGCCAGGAGATCATCCAGGAGCTGAGCAGCATGGTGCGCGAGCTACTGATTATGTTCTACAAGTCGACGGGTGGCTACAAACCCCACCGAATCATCCTGTACCGGGACGGCGTCTCCGAGGGACAGTTCCCGCATGTGCTGCAGCACGAGTTGACCGCCATAAGGGAGGCGTGCATCAAGCTAGAGCCCGAATACAGGCCAGGCATCACATTCATCGTAGTCCAGAAGCGCCATCACACGCGACTCTTCTGCGCCGAGAAGAAGGAGCAGAGCGGCAAGTCTGGCAATATACCGGCAGGCACCACCGTCGACGTGGGCATCACGCATCCAACCGAATTTGATTTCTATCTGTGCAGTCATCAGGGCATTCAAGGCACCAGCCGGCCCTCGCACTACCACGTGCTCTGGGATGACAATCACTTTGACTCCGACGAGCTTCAGTGCCTCACGTATCAGCTGTGCCACACCTATGTGAGGTGCACGCGCTCCGTCAGTATACCAGCTCCAGCCTACTATGCCCACTTGGTGGCTTTTCGTGCAAGGTATCATCTGGTGGAGAAGGAGCACGACTCCGGCGAGGGCTCACACCAGAGCGGATGCTCAGAGGATCGGACACCGGGAGCCATGGCCAGAGCCATCACGGTCCATGCGGACACGAAGAAGGTCATGTACTTTGCC
>Drosophila_subobscura_Fly_DJOtransc_comp20735_2622_Ago1
ATCGAGACCATGGTCCAGGCCTACAGCAAGATCTTTGGCGTTCTGAAACCGGTGTTCGACGGACGCAACAATCTGTACACCCGCGATCCCCTGCCCATTGGCAACGAGCGCCTGGAGCTGGAGGTGACACTGCCCGGTGAGGGCAAGGACCGCATCTTTCGCGTGACCATCAAGTGGCAGGCGCAAGTCTCGCTATTCAACCTGGAGGAGGCTCTAGAGGGTCGAACGCGTCAAATTCCCTACGACGCCATCCTGGCCCTGGACGTGGTCATGCGGCATTTGCCGAGCATGACCTATACGCCCGTCGGGCGCAGCTTCTTCAGCTCTCCGGATGGCTACTATCATCCTCTGGGTGGTGGACGTGAGGTCTGGTTCGGTTTCCATCAGAGCGTGAGGCCATCGCAGTGGAAGATGATGCTGAACATTGATGTTTCGGCCACCGCATTCTACAAGGCTCAACCCGTTATTGACTTTATGTGCGAGGTGCTGGACATACGCGACATCATGGAGCAGCGCAAACCGCTCACCGACTCCCAGCGAGTCAAGTTCACCAAGGAGATCAAGGGACTCAAGATTGAGATCACGCACTGTGGCCAGATGCGGCGCAAGTATCGTGTCTGCAATGTAACCCGCCGACCGGCTCAAATGCAATCATTCCCACTGCAGTTGGAGAATGGTCAGACCGTGGAGTGTACTGTGGCCAAGTATTTCTTGGACAAGTATCGAATGAAGCTGCGCTACCCGCATCTGCCCTGCCTGCAGGTGGGACAGGAGCACAAGCACACCTATCTACCGCTCGAGGTGTGCAACATTGTGGCTGGCCAGCGGTGCATCAAGAAGCTCACCGACATGCAGACCTCGACGATGATCAAGGCCACCGCACGCTCGGCACCGGATCGCGAGCGTGAGATCAACAACCTGGTGAAGCGGGCGGACTTCAACAATGACTCGTATGTGCAGGAGTTCGGCCTGGCCATCTCCAATTCGATGATGGAGGTGAGGGGACGAGTGCTGCCCCCGCCCAAGCTTCAGTATGGGGGACGTGTGTCCACTCAGAATAAGGTGAGCCTGGCCTCGCCCAATCAGGGCGTCTGGGACATGCGCGGCAAGCAGTTCTTCACGGGCGTCGAGATCAGAATCTGGGCCATTGCCTGCTTCGCTCCGCAGCGAACGGTGCGCGAGGATGCCCTGAGGAACTTCACCCAGCAGCTGCAGAAGATCTCAAATGATGCCGGTATGCCGATCATAGGGCAGCCCTGCTTCTGCAAATATGCCACGGGGCCGGATCAGGTGGAGCCGATGTTCCGCTACCTGAAAATCACCTTCCCGGGCCTGCAGCTCGTCGTGGTTGTGCTGCCCGGCAAGACGCCCGTCTATGCAGAGGTCAAGCGCGTGGGCGACACCGTCTTGGGCATGGCCACCCAGTGTGTACAGGCGAAGAACGTGAACAAGACATCGCCACAGACGCTGTCCAATCTGTGTCTGAAGATCAACGTCAAGCTGGGCGGCATCAATTCGATTCTGGTGCCCTCCATCCGGCCCAAGGTCTTCAACGAGCCCGTTATCTTTCTGGGAGCTGACGTCACCCACCCACCAGCCGGCGATAACAAGAAGCCCTCGATTGCGGCTGTTGTTGGTTCAATGGACGCCCATCCGTCGCGATATGCGGCCACCGTGCGCGTACAGCAACACCGCCAGGAGATCATCCAGGAGCTGAGCAGCATGGTGCGCGAGCTGCTGATTATGTTCTACAAGTCGACGGGTGGCTACAAGCCCCACCGAATCATCCTGTACCGTGACGGCGTCTCCGAGGGACAGTTCCCGCATGTGCTGCAGCACGAGCTGACCGCCATCCGAGAGGCGTGCATCAAGCTGGAGCCCGAGTACCGGCCGGGCATCACATTCATCGTTGTCCAGAAGCGCCATCACACGCGACTCTTCTGCGCCGAGAAGAAGGAGCAGAGCGGCAAGTCCGGCAACATACCGGCCGGCACCACCGTCGATGTGGGCATCACGCATCCAACCGAGTTTGATTTCTATCTGTGCAGCCATCAGGGCATCCAGGGCACCAGTCGACCCTCGCACTACCATGTGCTCTGGGATGACAACCACTTTGACTCCGACGAGCTGCAGTGCCTCACGTACCAGCTGTGCCACACCTATGTGCGGTGCACACGGTCCGTCAGCATACCAGCTCCAGCCTACTATGCCCACTTGGTGGCATTCCGTGCCAGGTATCATCTGGTGGAGAAGGAGCACGACTCGGGCGAGGGTTCACACCAGAGCGGCTGCTCAGAGGATCGGACACCAGGAGCCATGGCCAGAGCCATCACGGTCCATGCGGACACCAAGAAGGTCATGTACTTTGCC
>Drosophila_lowei_Fly_Ago1
ATCGAGACCATGGTGCAGGCCTACAGCAAGATCTTTGGGGTTCTGAAACCGGTATTCGACGGACGCAACAATCTGTACACCCGCGACCCTCTGCCGATTGGCAACGAGCGCCTTGAGCTGGAGGTGACACTGCCCGGCGAGGGCAAGGACCGCATCTTTCGCGTGACGATCAAATGGCAGGCCCAGGTCTCGTTATTCAACCTGGAGGAGGCTCTGGAGGGTCGCACGCGTCAAATACCCTACGACGCCATCCTTGCCCTGGACGTGGNCATGCGTCATCTGCCGAGCATGACCTATACGCCAGTCGGACGCAGCTTCTTCAGCTCGCCGGATGGCTACTATCATCCTCTGGGTGGTGGACGAGAGGTCTGGTTCGGTTTCCATCAAAGCGTGAGGCCCTCGCAGTGGAAAATGATGCTGAACATTGATGTCTCGGCCACTGCTTTTNACAAGGCTCAACCCGTGATTGACTTTATGTGCGAGGTGCTAGACATACGCGACATCATGGAGCAGCGCAAGCCGCTCACAGACTCGCAACGGGTCAAGTTCACCAAGGAGATCAAGGGACTCAAGATTGAGATCACGCACTGTGGCCAGATGCGGCGCAAGTATCGTGTCTGCAATGTAACCCGCCGACCGGCTCAAATGCAATCATTCCCACTGCAGTTGGAGAATGGTCAAACTGTGGAATGCACTGTGGCCAAGTATTTCCTGGACAAGTATCGAATGAAGTTGCGCTACCCCCATCTGCCGTGCCTGCAGGTGGGACAGGAGCACAAGCACACCTATCTGCCGCTCGAGGTGTGCAACATTGTGGCTGGCCAGCGATGCATCAAAAAGCTCACCGATATGCAGACCTCGACGATGATCAAGGCCACCGCACGCTCGGCACCGGATCGCGAGCGTGAGATCAACAATCTGGTGAAGCGTGCGGACTTTAACAATGACTCGTATGTCCAGGAGTTCGGTCTGGCCATCTCCAATTCGATGATGGAGGTGAGGGGACGAGTGCTACCGCCGCCCAAGCTTCAGTATGGGGGACGTGTGTCCACTCAGAATAAAGTGAGCCTGGCCTCGCCCAACCAAGGTGTCTGGGACATGCGCGGCAAGCAGTTCTTCACGGGCGTGGAGATCAGGATCTGGGCCATTGCCTGCTTTGCCCCGCAGCGAACAGTGCGCGAGGATGCCTTAAGGAACTTCACCCAGCAGCTGCAGAAGATCTCAAATGACGCCGGTATGCCGATAATAGGCCAGCCCTGCTTCTGCAAATATGCTACGGGGCCGGATCAAGTGGAGCCCATGTTCCGATACCTGAAAATCACCTTCCCAGGGCTGCAGCTCGTCGTGGTTGTCNTGCCCGGCAAGACCCCGGTCTATGCGGAGGTCAAGCGCGTGGGCGACACCGTCTTGGGCATGGCCACCCAGTGTGTGCAGGCGAAGAACGTGAACAAGACATCGCCCCAGACGCTGTCCAATCTGTGTCTGAAGATCAACGTCAAGCTGGGCGGCATCAATTCGATTCTGGTGCCCTCCATCCGGCCCAAGGTCTTTAACGAGCCCGTTATCTTCTTGGGAGCTGACGTCACACACCCACCAGCCGGCGATAACAAGAAGCCATCCATTGCTGCTGTTGTTGGTTCAATGGACGCCCATCCGTCGCGATATGCGGCCACCGTGCGAGTGCAGCAACACCGCCAGGAGATCATCCAGGAGCTGAGCAGCATGGTGCGCGAGCTGCTGATTATGTTCTACAAGTCGACGGGTGGCTACAAGCCCCACCGAATCATCCTGTACCGGGACGGCGTCTCCGAGGGACAGTTCCCGCATGTGCTGCAGCACGAGTTGACCGCCATAAGGGAGGCGTGCATCAAGCTAGAGCCCGAATACAGGCCAGGCATCACATTCATCGTTGTCCAGAAGCGCCATCACACGCGACTCTTCTGCGCCGAGAAGAAGGAGCAGAGCGGCAAGTCCGGCAATATACCGGCCGGCACCACCGTCGATGTGGGCATCACGCATCCAACCGAATTTGATTTCTATCTGTGCAGCCATCAGGGCATTCAGGGCACCAGCCGACCCTCGCACTACCACGTGCTCTGGGATGACAATCACTTTGACTCCGACGAGCTGCAGTGCCTCACGTATCAGCTGTGCCACACCTATGTGAGGTGCACGCGCTCCGTCAGCATACCAGCTCCAGCCTACTATGCCCACTTGGTGGCTTTTCGTGCAAGGTATCATCTGGTGGAGAAGGAGCACGACTCCGGCGAGGGCTCACACCAGAGCGGATGCTCAGAGGATCGGACACCGGGAGCCATGGCCAGAGCCATAACGGTCCATGCGGACACGAAGAAGGTCATGTACTTTGCT
>Drosophila_tristis_Fly_comp_6171_2049_c0_seq1_Ago1
ATCGAGACCATGGTGCAGGCCTACAGTAAGATCTTTGGCGTTTTGAAACCGGTATTCGACGGACGCAACAATCTCTACACACGCGACCCCCTGCCGATTGGAAACGAGCGCCTTGAGCTGGAGGTGACGTTGCCCGGCGAGGGCAAGGACCGCATCTTCCGCGTGACGATCAAGTGGCAGGCGCAGGTCTCGTTATTCAACCTGGAGGAGGCTCTGGAGGGTCGCACGCGTCAAATACCCTACGACGCCATCCTGGCCCTGGATGTGGTCATGCGGCATTTGCCGAGCATGACTTATACGCCAGTCGGACGCAGCTTCTTCAGCTCTCCGGATGGCTACTATCATCCTCTGGGTGGTGGACGTGAGGTCTGGTTCGGTTTCCATCAGAGCGTGAGGCCCTCGCAGTGGAAGATGATGCTGAACATTGATGTTTCGGCCACCGCATTCTACAAGGCTCAACCCGTGATTGACTTTATGTGCGAGGTGCTGGACATACGCGACATCATGGAGCAGCGCAAACCGCTCACCGACTCCCAGCGGGTGAAGTTCACCAAGGAGATCAAGGGACTCAAGATTGAGATCACGCACTGTGGCCAGATGCGGCGCAAGTATCGTGTCTGCAATGTAACCCGCCGACCGGCTCAAATGCAATCATTCCCACTGCAGTTGGAAAATGGTCAGACCGTGGAGTGTACCGTGGCCAAGTATTTCCTGGACAAGTATCGAATGAAGCTGCGCTATCCTCATCTGCCCTGCTTGCAGGTGGGACAGGAGCATAAGCACACCTATCTTCCGCTCGAGGTGTGCAACATTGTGGCTGGACAGCGGTGCATCAAGAAGCTTACCGACATGCAGACCTCGACGATGATCAAGGCCACCGCACGGTCGGCACCGGATCGCGAGCGTGAGATCAACAACCTGGTGAAGCGTGCGGACTTCAACAATGACTCGTATGTGCAGGAGTTCGGACTGGCCATCTCCAATTCGATGATGGAGGTGAGGGGACGAGTGCTGCCCCCGCCAAAGCTTCAGTATGGGGGACGTGTGTCCACTCAGAATAAGGTGAGCCTGGCCTCGCCCAACCAGGGCGTCTGGGACATGCGCGGCAAGCAGTTCTTCACTGGCGTAGAGATCAGAATCTGGGCCATTGCCTGCTTCGCCCCGCAGCGAACAGTGCGCGAGGATGCCCTGAGGAACTTCACCCAGCAGCTGCAGAAGATCTCAAATGATGCCGGTATGCCGATCATAGGGCAGCCCTGCTTCTGCAAATATGCCACGGGGCCGGATCAAGTGGAGCCGATGTTCCGCTACCTGAAAATCACCTACCCGGNNNNNNNNNNNNNNNTGGTTGTGCTGCCCGGCAAGACCCCCGTCTATGCGGAGGTCAAGCGCGTGGGCGACACCGTCCTGGGCATGGCCACCCAGTGTGTGCAGGCGAAGAACGTGAACAAGACATCGCCACAGACGCTGTCCAATCTGTGTCTGAAGATCAACGTCAAGCTTGGCGGCATCAATTCGATTCTGGTGCCCTCCATCCGGCCCAAGGTCTTTAACGAGCCCGTTATCTTTCTGGGAGCTGACGTCACCCACCCACCAGCCGGCGATAACAAGAAGCCCTCGATTGCGGCTGTTGTTGGTTCAATGGACGCCCATCCGTCGCGATATGCAGCCACCGTGCGCGTGCAGCAACACCGCCAGGAGATCATCCAGGAGCTTAGCAGCATGGTGCGCGAGCTGCTGATCATGTTCTACAAATCGACGGGTGGCTACAAGCCCCACCGAATCATACTGTACCGCGACGGCGTCTCCGAGGGACAGTTCCCGCACGTGCTGCAGCACGAGCTGACCGCCATCCGAGAGGCGTGCATCAAGCTGGAGCCCGAGTACCGGCCAGGCATCACATTCATCGTGGTCCAGAAGCGCCATCACACGCGACTCTTCTGCGCCGAGAAGAAGGAGCAGAGCGGCAAATCCGGCAACATACCGGCCGGCACCACCGTCGATGTGGGCATCACGCATCCAACCGAGTTTGATTTCTATCTGTGCAGCCATCAGGGCATCCAGGGCACCAGCCGACCCTCGCACTACCACGTGCTCTGGGATGACAATCACTTTGACTCCGACGAGCTGCAGTGCCTCACGTATCAGCTGTGCCACACCTATGTGCGGTGCACACGGTCCGTCAGCATACCAGCTCCAGCCTACTATGCCCATTTGGTGGCTTTTCGTGCCAGGTATCATCTGGTGGAGAAGGAGCACGACTCGGGCGAGGGCTCACACCAGAGCGGCTGCTCAGAGGATCGGACACCGGGAGCCATGGCCAGAGCCATCACGGTCCATGCGGATACCAAGAAGGTCATGTACTTTGCC
>Drosophila_annanassae_Fly_FBgn0088193_Ago1
ATCGAGACTATGGTCCATGCCTACAGCAAGATCTTCGGGGTGCTGAAGCCCGTGTTCGATGGCCGGAATAACTTGTACACCCGTGACCCCTTGCCCATTGGCAACGAACGGCTGGAGCTGGAGGTCACCCTGCCCGGCGAGGGCAAGGATCGCATCTTTCGCGTGACGATCAAGTGGCAGGCTCAGGTCTCTCTCTTCAACCTGGAGGAGGCGCTCGAGGGTCGCACCCGCCAGATACCCTATGACGCCATCTTGGCGCTCGACGTGGTGATGCGTCATCTGCCCAGTATGACGTACACTCCAGTGGGACGCAGTTTCTTCAGCTCACCCGACGGCTACTACCATCCTCTTGGCGGTGGTCGCGAGGTGTGGTTCGGTTTCCATCAGAGTGTGAGGCCTTCGCAGTGGAAGATGATGCTCAACATCGATGTATCGGCTACTGCTTTCTACAAGTCCCAACCCGTGATTGACTTCATGTGTGAGGTGCTGGACATTCGCGACATCAACGAACAGCGCAAGCCGCTCACCGACTCCCAGCGCGTCAAGTTCACCAAGGAGATCAAGGGCCTGAAGATCGAGATCACCCACTGTGGTCAGATGCGTCGCAAGTACCGGGTGTGCAACGTCACCCGTCGTCCAGCCCAGATGCAATCCTTCCCATTGCAACTGGAGAACGGCCAGACCGTGGAGTGCACTGTGGCCAAGTATTTCCTGGACAAGTACCGCATGAAGCTGCGCTACCCGCATCTGCCCTGCCTCCAGGTGGGCCAGGAGCACAAGCACACCTATCTGCCCCTGGAGGTGTGCCACATCGTCGCCGGCCAGCGCTGCATCAAGAAACTGACCGATATGCAAACTTCGACGATGATCAAGGCCACCGCCCGCTCGGCTCCCGATCGGGAGCGCGAAATCAACAATCTGGTGAAGCGCGCCGACTTTAACAACGACTCCTATGTGCAGGAGTTCGGCTTAACCATCTCCAATTCGATGATGGAGGTGCGCGGACGCGTCCTCCCACCACCCAAGCTGCAGTACGGCGGACGTGTGTCCACGCAGAACAAAGTGAGTCTCGCGTCGCCCAACCAGGGTGTTTGGGATATGCGCGGCAAGCAGTTCTTCACCGGAGTGGAGATCCGCATTTGGGCCATTGCCTGCTTTGCTCCGCAGCGTACTGTGCGCGAGGATGCGCTGCGCAACTTTACTCAGCAGCTGCAGAAGATTTCCAATGACGCCGGCATGCCCATTATCGGCCAGCCGTGCTTCTGCAAATATGCCACCGGACCGGATCAGGTCGAGCCGATGTTCCGCTACCTGAAGATCACCTTCCCGGGACTGCAACTCGTTGTGGTAGTGCTTCCCGGCAAGACACCTGTCTATGCCGAGGTTAAGCGCGTGGGCGACACTGTCCTGGGCATGGCCACCCAGTGCGTCCAGGCCAAGAACGTGAACAAGACATCGCCGCAGACGCTGTCCAATCTCTGTCTCAAGATCAACGTCAAGCTGGGCGGCATCAATTCGATCCTGGTGCCCTCCATTCGGCCGAAGGTATTCAACGAGCCGGTTATCTTCCTGGGAGCGGACGTAACTCACCCGCCGGCTGGCGACAACAAGAAACCATCGATTGCCGCAGTCGTTGGGTCCATGGATGCTCATCCGTCCCGGTATGCGGCCACCGTGCGAGTGCAGCAGCATCGCCAGGAGATCATCCAGGAGTTGAGCAGCATGGTGAGGGAGTTGCTCATCATGTTCTACAAGTCAACGGGCGGCTACAAGCCCCACCGCATCATACTCTACCGCGACGGCGTCTCCGAAGGCCAGTTCCCCCACGTTCTGCAGCACGAGCTGACCGCCATTCGGGAGGCGTGCATCAAGCTGGAGCCGGAATATCGGCCGGGCATCACGTTCATTGTGGTGCAGAAACGCCACCACACGCGTCTCTTCTGTGCCGAGAAGAAGGAGCAGAGCGGCAAGTCGGGCAACATACCCGCCGGCACCACCGTCGATGTGGGCATCACCCATCCCACCGAGTTCGACTTCTACCTATGCAGTCACCAGGGTATCCAGGGCACCAGTCGTCCCTCGCACTACCATGTGCTCTGGGACGACAACCACTTTGACTCGGACGAGCTGCAGTGCCTCACGTACCAGCTGTGTCACACCTATGTGCGCTGCACCCGATCCGTCAGTATACCAGCGCCGGCGTACTATGCCCACTTGGTGGCCTTCCGTGCCAGATATCATCTTGTTGAAAAGGAACACGACTCGGGCGAGGGATCGCACCAGAGCGGCTGCTCAGAGGATCGCACACCAGGTGCCATGGCCAGGGCCATCACTGTGCATGCGGACACCAAGAAGGTCATGTACTTTGCC
>Drosophila_kikkawai_Fly_gi_343973510_Ago1
ATCGAGACCATGGTGCATGCCTACAGCAAGATATTCGGCGTGCTCAAGCCCGTGTTCGATGGTCGCAACAATCTGTACACCCGCGATCCCCTGCCCATTGGCAACGAACGGCTAGAGCTAGAAGTGACACTGCCCGGCGAGGGCAAGGATCGCATATTCCGCGTGACGATCAAGTGGCAGGCGCAGGTCTCGCTCTTCAATCTGGAAGAGGCTCTCGAAGGCCGCACCCGGCAGATACCGTACGATGCCATTTTGGCATTGGACGTGGTCATGCGTCATCTGCCCAGCATGACGTACACTCCGGTGGGACGGAGCTTCTTCAGCTCCCCAGATGGTTACTACCATCCCCTGGGCGGTGGACGTGAGGTGTGGTTCGGTTTCCATCAGAGCGTGAGGCCCTCGCAGTGGAAGATGATGCTCAATATTGATGTTTCGGCCACCGCTTTCTACAAGGCGCAACCCGTCATTGATTTTATGTGCGAGGTGTTGGACATACGCGATATCAACGAGCAACGCAAGCCGCTCACTGATTCGCAGCGCGTCAAGTTCACCAAGGAGATCAAGGGCCTCAAGATCGAGATTACGCACTGCGGCCAAATGCGTCGCAAGTATCGCGTGTGCAATGTCACCCGTCGTCCCGCCCAGATGCAATCCTTCCCACTGCAGCTGGAGAACGGCCAGACCGTGGAGTGCACCGTCGCCAAGTATTTCCTGGACAAGTACCGCATGAAGCTGCGCTATCCGCACTTGCCCTGCTTGCAGGTTGGCCAGGAGCACAAGCACACTTACCTGCCCCTGGAGGTGTGCAACATTGTGGCTGGGCAGCGATGCATCAAGAAGCTGACCGATATGCAGACCTCGACCATGATCAAGGCCACCGCTCGCTCGGCTCCGGATCGTGAGCGCGAAATCAACAACCTGGTCAAGCGGGCCGACTTCAACAACGACTCCTATGTGCAGGAGTTCGGCCTGACCATCTCCAATTCAATGATGGAAGTGCGCGGCCGGGTGTTGCCGCCACCCAAGCTTCAGTATGGGGGACGTGTGTCCACCCAGAACAAGGTGAGCCTGGCCTCGCCCAATCAGGGTGTCTGGGATATGCGTGGCAAGCAGTTCTTCACCGGCGTAGAGATCCGTATTTGGGCTATCGCCTGCTTCGCCCCACAGCGTACGGTGCGCGAGGATGCGCTGCGCAACTTTACCCAGCAGCTGCAGAAGATCTCAAACGATGCCGGCATGCCGATCATTGGACAGCCTTGCTTCTGCAAGTACGCCACCGGGCCGGATCAGGTGGAGCCGATGTTCCGTTACCTAAAGATCACCTTCCCTGGACTGCAGCTCGTTGTGGTAGTGCTGCCCGGCAAGACGCCGGTGTATGCTGAAGTGAAGCGCGTCGGAGACACCGTTCTTGGCATGGCCACACAATGCGTGCAGGCGAAGAACGTGAACAAGACATCGCCGCAGACGCTGTCCAATCTGTGTCTCAAGATCAACGTCAAGTTGGGCGGTATCAACTCGATCCTGGTGCCCTCCATCCGGCCCAAGGTCTTCAACGAGCCCGTCATCTTCCTGGGCGCCGATGTGACCCATCCGCCAGCTGGCGACAATAAGAAACCATCGATTGCTGCCGTCGTTGGCTCTATGGATGCACATCCGTCGCGCTATGCTGCCACCGTGCGGGTGCAGCAGCATCGCCAGGAGATCATCCAGGAGCTGAGCAGCATGGTGCGTGAGCTGCTGATCATGTTCTACAAATCGACGGGCGGCTACAAGCCCCACCGCATCATCCTGTATCGCGACGGCGTCTCCGAGGGTCAGTTCCCGCATGTCCTGCAGCACGAACTGACGGCCATTAGGGAGGCGTGCATCAAGCTGGAGCCGGAGTACCGGCCGGGCATTACGTTCATCGTGGTGCAAAAGCGACATCACACACGTCTCTTCTGCGCCGAGAAGAAGGAGCAGAGCGGCAAGTCGGGCAACATACCCGCTGGCACCACCGTCGACGTGGGCATCACACATCCCACCGAATTCGATTTCTATCTGTGCAGCCACCAGGGCATCCAGGGCACCAGTCGCCCCTCGCATTATCACGTCCTCTGGGATGACAATCACTTCGACTCGGACGAGCTGCAGTGCCTGACGTACCAGCTCTGTCACACGTATGTTCGCTGCACCCGTTCCGTCAGCATACCGGCGCCAGCCTACTACGCCCATCTGGTGGCCTTCCGGGCCAGATACCATTTGGTGGAGAAGGAGCACGACTCGGGCGAGGGATCGCACCAGAGCGGCTGCTCCGAGGATCGTACGCCTGGCGCCATGGCCAGGGCCATCACAGTGCATGCGGACACCAAGAAGGTCATGTACTTTGCC
>Drosophila_rhopaloa_Fly_gi_358405385_Ago1
ATCGAGACAATGGTGCATGCTTATAGCAAGATCTTCGGCGTGCTCAAGCCGGTGTTTGATGGTCGCAACAATCTATACACCCGCGATCCATTGCCCATCGGCAACGAACGTCTGGAGCTGGAGGTGACTTTGCCCGGCGAGGGCAAGGATCGCATCTTTCGCGTGACGATCAAGTGGCAGGCTCAGGTCTCTCTATTTAATCTGGAAGAGGCTCTGGAAGGTCGAACCCGGCAGATACCCTACGATGCCATTCTGGCTCTGGACGTGGTCATGCGCCATCTGCCCAGCATGACGTACACTCCTGTAGGGCGCAGCTTCTTTAGCTCTCCGGATGGTTATTACCATCCTTTGGGCGGTGGACGAGAGGTGTGGTTCGGTTTCCATCAGAGCGTGAGGCCCTCGCAGTGGAAGATGATGCTGAACATTGATGTTTCGGCCACTGCTTTCTACAAGGCACAACCAGTCATTGACTTTATGTGCGAGGTGCTGGACATACGCGATATCAACGAGCAGCGTAAACCACTTACTGACTCGCAACGCGTGAAGTTTACTAAGGAGATAAAAGGCCTGAAGATCGAAATTACCCATTGCGGCCAAATGCGTCGGAAGTATCGTGTGTGCAACGTCACCCGGCGTCCCGCACAGATGCAATCTTTCCCACTGCAGCTGGAAAATGGACAGACCGTCGAGTGCACAGTCGCAAAGTATTTCCTGGATAAATACCGCATGAAGCTGCGTTATCCGCATTTGCCCTGCCTGCAAGTGGGTCAAGAGCACAAACACACCTACCTTCCCTTGGAAGTGTGCAACATTGTGGCCGGACAGCGGTGTATTAAGAAGCTGACAGATATGCAGACCTCGACCATGATCAAGGCCACCGCCCGTTCAGCACCCGATCGCGAGCGTGAGATCAACAATCTGGTGAAGCGTGCCGACTTCAACAACGACTCATATGTACAGGAGTTCGGCCTGACCATTTCCAACTCGATGATGGAGGTGCGCGGACGCGTTTTGCCCCCGCCCAAGCTTCAGTATGGGGGACGTGTGTCTACCCAGAACAAGGTGAGCTTGGCCTCGCCGAACCAGGGTGTGTGGGATATGCGAGGCAAGCAGTTCTTCACCGGCGTTGAGATCCGTATATGGGCCATCGCCTGCTTTGCCCCCCAGCGCACTGTGCGCGAAGATGCACTGCGTAACTTCACCCAGCAGCTGCAGAAGATCTCAAACGATGCCGGCATGCCGATCATTGGCCAGCCGTGCTTCTGCAAATACGCCACTGGACCGGATCAGGTCGAGCCAATGTTCCGCTACCTGAAAATTACCTTCCCGGGGCTGCAGCTTGTCGTGGTAGTGCTACCAGGGAAGACTCCGGTTTATGCTGAGGTGAAGCGCGTGGGCGACACCGTCCTGGGCATGGCTACCCAGTGTGTGCAGGCCAAGAACGTGAACAAGACTTCGCCGCAGACGCTGTCCAATCTTTGTCTCAAGATCAACGTCAAGTTGGGCGGCATCAATTCGATCCTGGTGCCTTCCATCAGGCCAAAGGTCTTTAACGAGCCGGTAATTTTTTTGGGTGCTGATGTAACCCACCCACCAGCTGGCGACAACAAGAAACCATCGATTGCCGCCGTGGTGGGCTCAATGGATGCTCATCCTTCGCGGTACGCCGCCACCGTTCGGGTGCAACAGCATCGCCAGGAGATCATCCAGGAGTTAAGCAGCATGGTGCGCGAGCTGCTTATCATGTTCTACAAGTCGACGGGCGGCTATAAGCCCCACCGCATCATACTCTATCGCGACGGTGTCTCCGAGGGCCAATTCCCCCATGTCCTCCAGCACGAGTTGACCGCCATTCGGGAGGCCTGCATCAAGCTGGAGCCGGAATACCGACCGGGCATTACGTTCATCGTAGTGCAAAAGCGTCATCACACGCGTCTTTTCTGCGCGGAGAAGAAGGAGCAGAGCGGCAAGTCGGGCAACATTCCCGCAGGCACCACCGTCGATGTGGGCATCACACATCCCACCGAATTCGATTTCTATCTGTGCAGCCATCAAGGCATCCAGGGCACCAGTCGCCCGTCGCACTACCACGTTCTGTGGGACGACAATCACTTTGACTCGGACGAGTTACAGTGTCTCACGTATCAGCTGTGCCACACGTACGTGCGGTGCACCCGCTCCGTCAGCATACCGGCGCCAGCGTACTACGCCCATCTAGTGGCCTTCCGTGCCAGATACCATCTGGTGGAAAAGGAGCACGATTCGGGCGAGGGCTCGCACCAGAGCGGCTGTTCCGAGGACCGCACGCCAGGCGCCATGGCCAGAGCCATCACTGTGCACGCGGACACCAAGAAGGTCATGTACTTTGCC
>Drosophila_takahashii_Fly_gi_343975292_Ago1
ATCGAGACCATGGTGCATGCCTACAGCAAGATATTCGGCGTGCTCAAGCCGGTGTTCGATGGTCGTAACAATCTGTACACACGCGACCCGCTGCCAATTGGCAACGAGCGCCTGGAGCTGGAGGTTACTCTGCCCGGCGAGGGCAAGGATCGCATCTTTCGCGTGACGATCAAGTGGCAGGCTCAGGTCTCGCTCTTCAATCTGGAGGAGGCTCTCGAAGGCCGCACTCGGCAGATACCCTATGATGCCATCTTGGCCCTGGACGTGGTCATGCGCCATCTCCCCAGCATGACGTACACGCCGGTGGGACGCAGCTTCTTCAGCTCCCCGGATGGTTACTACCATCCACTGGGCGGTGGACGCGAGGTTTGGTTCGGTTTCCATCAGAGCGTGAGGCCCTCACAGTGGAAGATGATGCTCAATATTGACGTTTCGGCCACCGCTTTCTACAAGGCTCAACCAGTCATTGACTTTATGTGCGAGGTGTTGGACATTCGCGATATTAACGAGCAGCGCAAACCGCTCACCGACTCGCAGCGCGTGAAGTTTACCAAGGAGATCAAGGGCCTGAAGATTGAGATCACCCACTGCGGCCAGATGCGTCGCAAGTATCGCGTGTGCAATGTCACCCGACGTCCCGCTCAGATGCAATCATTCCCACTGCAGCTGGAGAACGGACAGACCGTAGAGTGCACCGTGGCCAAGTATTTCCTGGACAAATACCGCATGAAGCTGCGCTATCCGCATTTGCCCTGCCTGCAGGTGGGTCAGGAGCACAAGCACACCTATCTGCCTCTGGAGGTGTGCAACATTGTGGCTGGACAGCGGTGTATCAAGAAGCTTACGGACATGCAGACCTCGACCATGATCAAGGCCACCGCTCGTTCTGCTCCGGACCGCGAGCGTGAGATCAATAATCTGGTGAAGCGCGCCGACTTCAACAACGATTCGTATGTGCAGGAGTTCGGCCTGACCATCTCCAATTCGATGATGGAGGTGCGCGGACGCGTTCTGCCGCCACCCAAGCTTCAGTATGGGGGACGTGTGTCCACCCAGAACAAGGTGAGCCTGGCCTCGCCCAACCAGGGCGTTTGGGATATGCGCGGCAAGCAGTTCTTCACCGGCGTCGAGATCCGTATCTGGGCCATAGCCTGCTTTGCCCCACAGCGCACTGTGCGCGAGGATGCGCTGCGTAACTTCACCCAGCAGCTGCAGAAGATCTCAAACGATGCCGGCATGCCGATAATTGGACAGCCGTGCTTCTGCAAGTACGCCACTGGGCCGGATCAGGTGGAGCCGATGTTCCGTTACCTGAAGATCACATTCCCAGGACTGCAGCTCGTCGTGGTGGTCTTGCCGGGCAAGACGCCGGTGTATGCCGAGGTTAAGCGCGTGGGCGATACCGTATTGGGCATGGCGACCCAGTGTGTGCAGGCCAAGAACGTCAACAAGACATCGCCGCAGACGCTGTCCAATTTGTGTCTCAAGATCAACGTCAAGTTGGGCGGCATTAATTCGATCCTGGTTCCCTCGATTCGGCCAAAGGTCTTCAACGAGCCGGTTATCTTTTTGGGTGCCGACGTTACCCACCCACCGGCTGGCGACAACAAGAAACCATCGATCGCCGCCGTCGTGGGCTCCATGGATGCCCATCCGTCGCGCTACGCAGCCACCGTTCGGGTGCAGCAGCATCGCCAGGAGATCATCCAGGAGCTAAGCAGCATGGTGCGCGAGCTGCTGATCATGTTCTACAAGTCGACGGGCGGCTACAAGCCCCACCGCATCATCCTTTACCGTGACGGTGTCTCCGAGGGCCAGTTTCCGCATGTCCTGCAGCACGAATTGACAGCCATTCGGGAGGCTTGCATTAAACTCGAACCGGAGTACCGGCCGGGCATCACATTCATCGTCGTGCAGAAGCGCCATCACACACGTCTCTTCTGCGCCGAGAAGAAGGAGCAGAGCGGCAAATCGGGCAACATACCCGCTGGCACCACCGTCGATGTGGGCATCACACATCCCACCGAATTCGATTTCTATCTATGCAGCCACCAGGGCATCCAGGGCACCAGTCGCCCCTCGCACTACCACGTTCTGTGGGACGACAATCACTTTGACTCGGACGAGCTGCAGTGCCTCACGTACCAGCTGTGCCACACGTACGTGCGCTGCACCCGTTCCGTCAGCATACCGGCGCCAGCCTACTACGCCCATCTAGTGGCCTTCCGTGCCAGATACCATCTGGTGGAGAAGGAGCACGATTCGGGCGAGGGCTCGCACCAGAGCGGCTGCTCCGAGGATCGCACGCCTGGCGCCATGGCCAGGGCCATCACTGTGCACGCGGACACCAAGAAGGTCATGTACTTTGCC
>Drosophila_eugracilis_Fly_gi_358409243_Ago1
ATCGAGACTATGGTGCATGCCTACAGCAAGATCTTCGGTGTGCTGAAGCCTGTGTTTGATGGTCGCAACAATCTGTACACACGCGATCCCCTGCCCATTGGCAATGAACGTCTGGAGCTGGAGGTGACTCTGCCTGGTGAGGGCAAGGATCGCATCTTTCGAGTGACGATTAAATGGCAGGCTCAGGTGTCGCTCTTCAATCTGGAGGAAGCACTCGAAGGCCGTACCCGGCAGATACCATACGATGCTATTTTGGCCTTAGATGTGGTTATGCGTCATCTGCCCAGCATGACGTACACGCCAGTGGGACGGAGCTTTTTCAGTTCTCCGGAGGGTTACTACCATCCTCTGGGCGGTGGACGTGAGGTTTGGTTCGGTTTCCATCAGAGCGTGAGGCCTTCGCAGTGGAAGATGATGCTTAACATTGATGTCTCGGCCACCGCTTTCTATAAGTCTCAGCCAGTCATTGACTTTATGTGCGAGGTGCTGGATATTCGCGACATCAACGAGCAGCGCAAACCCCTCACCGACTCGCAGCGCGTCAAATTCACCAAGGAGATCAAGGGTTTGAAGATCGAGATCACTCACTGCGGACAGATGCGTCGCAAGTATCGCGTGTGCAACGTCACCCGGCGACCCGCCCAGATGCAATCTTTCCCACTGCAGCTGGAGAACGGACAGACCGTGGAGTGCACTGTGGCCAAGTATTTCCTGGACAAGTATCGCATGAAATTGCGCTATCCGCATTTGCCCTGCCTCCAGGTGGGCCAAGAGCACAAGCACACCTACCTCCCTCTGGAGGTGTGCAACATTGTGGCTGGACAGCGTTGCATCAAGAAGCTGACCGATATGCAGACGTCGACCATGATCAAAGCCACCGCCCGTTCTGCTCCCGATCGCGAGCGTGAGATCAATAATTTGGTAAAGCGCGCCGACTTCAACAACGATTCGTATGTGCAGGAGTTCGGTCTGACCATCTCAAATTCCATGATGGAAGTGAGAGGACGCGTTTTGCCGCCACCCAAACTTCAGTATGGGGGACGTGTGTCTACCCAGAACAAGGTTAGCCTGGCCTCGCCCAATCAGGGTGTATGGGATATGCGCGGCAAGCAGTTCTTCACTGGCGTTGAGATCCGTATCTGGGCAATCGCCTGTTTTGCCCCACAGCGCACAGTGCGCGAAGATGCGCTGCGTAACTTTACCCAGCAGCTGCAGAAGATCTCAAACGACGCCGGCATGCCGATCATTGGCCAGCCGTGCTTCTGCAAGTACGCCACCGGGCCGGACCAGGTGGAGCCAATGTTCCGCTACCTGAAGATTACCTTCCCAGGTCTGCAGCTCGTCGTGGTTGTATTGCCTGGCAAGACTCCAGTATATGCAGAGGTAAAACGCGTCGGCGACACTGTTCTGGGTATGGCTACCCAGTGTGTGCAGGCTAAGAACGTGAATAAGACATCGCCGCAGACGCTGTCCAACCTGTGTCTCAAGATTAACGTCAAGTTGGGCGGTATCAATTCCATCCTGGTGCCCTCCATCAGGCCGAAGGTCTTTAACGAACCGGTTATCTTTTTGGGTGCTGATGTTACCCACCCACCAGCTGGGGACAACAAGAAACCATCGATTGCCGCGGTCGTTGGCTCCATGGATGCTCATCCGTCGCGCTACGCCGCAACTGTTCGGGTGCAGCAGCATCGTCAAGAAATCATCCAGGAGCTGAGCAGCATGGTGCGTGAGCTGCTGATCATGTTTTACAAGTCAACGGGTGGCTATAAGCCCCACCGCATCATACTCTATCGGGACGGAGTCTCCGAGGGCCAGTTCCCGCATGTTCTGCAGCACGAGCTGACCGCTATTCGCGAGGCCTGTATTAAGCTGGAACCAGAATATCGACCAGGCATTACGTTCATTGTAGTACAGAAGCGCCATCATACACGTCTTTTCTGCGCCGAGAAGAAGGAGCAAAGCGGCAAATCGGGCAACATTCCCGCTGGCACCACCGTCGATGTGGGCATCACACATCCCACCGAATTCGATTTCTATTTGTGCAGCCATCAGGGCATCCAGGGCACCAGTCGCCCCTCACACTACCACGTTCTGTGGGACGACAATCACTTTGACTCGGACGAGCTACAGTGCCTCACGTACCAGCTATGCCACACGTACGTGCGGTGCACCCGTTCCGTCAGTATACCGGCGCCAGCCTATTATGCCCATTTAGTAGCCTTCCGTGCTAGATACCATCTGGTGGAGAAGGAGCATGATTCGGGCGAGGGATCGCACCAGAGCGGCTGCTCCGAGGATCGTACACCAGGTGCCATGGCCAGGGCCATCACTGTGCACGCGGACACCAAGAAGGTTATGTACTTTGCC
>Drosophila_bipectinata_Fly_scf_7180000396735_AGO1
ATCGAGACCATGGTCCACGCCTACAGCAAGATCTTCGGCGTGCTGAAGCCTGTGTTTGATGGCCGCAACAACTTGTACACCCGGGACCCGCTGCCCATTGGCAACGAGCGTCTGGAGCTGGAGGTCACCCTGCCCGGCGAGGGCAAGGACCGCATCTTCCGCGTGACGATCAAGTGGCAGGCGCAGGTCTCGCTCTTCAACCTGGAGGAGGCTCTCGAGGGTCGCACCCGCCAGATACCATATGATGCCATCCTGGCGCTCGACGTGGTGATGCGTCATCTTCCCAGCATGACGTACACGCCAGTGGGACGCAGTTTCTTCAGCTCCCCCGACGGCTACTACCATCCCTTGGGCGGTGGTCGGGAGGTGTGGTTCGGTTTCCATCAGAGTGTGAGGCCTTCGCAGTGGAAGATGATGCTCAACATCGATGTCTCGGCTACGGCTTTCTACAAGTCCCAGCCCGTGATTGATTTCATGTGCGAGGTTCTGGACATTCGCGACATCAATGAGCAGCGAAAGCCCCTCACCGACTCCCAGCGAGTGAAGTTCACCAAGGAGATCAAGGGCCTGAAGATCGAGATCACCCACTGCGGCCAGATGCGCCGCAAGTACCGCGTGTGCAACGTCACCCGTCGTCCTGCCCAGATGCAATCATTCCCATTGCAACTGGAGAACGGCCAGACCGTGGAGTGCACTGTGGCCAAGTACTTCCTGGACAAGTACCGCATGAAGCTGCGCTACCCGCATCTGCCCTGCCTCCAGGTGGGTCAGGAGCACAAGCACACCTACCTACCGCTGGAGGTGTGCCACATCGTCGCCGGCCAGCGCTGCATCAAGAAGCTGACCGACATGCAGACCTCGACGATGATCAAGGCCACCGCCCGCTCGGCCCCCGACCGCGAGCGCGAGATCAACAACCTGGTGAAGCGCGCCGACTTTAACAACGACTCCTATGTGCAGGAGTTCGGCTTAACCATCTCCAATTCCATGATGGAGGTGCGCGGACGCGTTCTCCCGCCCCCGAAGCTTCAGTATGGGGGACGTGTGTCCACGCAGAACAAAGTGAGTCTCGCGTCACCCAACCAGGGTGTTTGGGATATGCGCGGCAAGCAGTTCTTCACCGGAGTGGAGATCCGTATCTGGGCCATTGCCTGCTTCGCTCCCCAGCGTACCGTGCGCGAGGACGCGCTGCGTAACTTCACTCAGCAACTCCAGAAGATTTCCAACGACGCCGGCATGCCGATAATTGGCCAGCCCTGCTTCTGCAAGTACGCCACCGGACCGGATCAGGTGGAGCCCATGTTCCGCTACCTGAAGATCACTTTCCCGGGGCTGCAGCTCGTCGTTGTGGTGCTTCCCGGCAAGACCCCAGTCTATGCAGAGGTGAAGCGCGTGGGCGACACTGTCCTGGGCATGGCCACCCAGTGCGTGCAGGCCAAGAACGTGAACAAGACGTCGCCGCAGACGCTGTCCAATCTCTGTCTCAAGATCAACGTCAAGCTGGGCGGCATCAACTCGATCCTGGTGCCCTCCATTCGGCCGAAGGTCTTCAACGAGCCGGTTATCTTCTTGGGAGCGGACGTCACTCACCCGCCGGCTGGCGACAACAAGAAGCCATCGATTGCCGCCGTCGTCGGGTCCATGGATGCTCATCCGTCCCGCTACGCGGCCACAGTGCGAGTGCAGCAGCATCGCCAGGAGATCATCCAGGAGCTGAGCAGCATGGTTCGGGAGCTGCTCATAATGTTCTACAAGTCAACGGGCGGCTACAAGCCCCACCGCATCATACTCTACCGCGACGGCGTCTCCGAGGGCCAGTTCCCCCACGTGCTGCAGCACGAGCTGACCGCCATCCGGGAGGCCTGCATCAAGCTGGAGCCGGAGTATCGGCCGGGCATCACGTTCATTGTGGTGCAAAAGCGTCATCACACGCGTCTCTTCTGCGCCGAGAAGAAGGAGCAGAGCGGCAAGTCGGGCAACATACCCGCCGGCACCACCGTCGACGTGGGCATCACCCATCCCACCGAGTTCGACTTTTACCTTTGCAGTCACCAGGGCATCCAAGGCACCAGTCGTCCCTCGCACTACCACGTGTTGTGGGACGACAACCACTTTGACTCGGACGAGTTGCAGTGCCTCACGTACCAGCTGTGTCACACCTACGTGCGCTGCACCCGATCCGTCAGTATACCGGCCCCGGCGTACTATGCGCACTTGGTGGCCTTCCGTGCCAGATATCATCTCGTTGAGAAGGAGCACGACTCGGGCGAGGGATCGCACCAGAGCGGCTGCTCGGAGGACCGCACACCCGGCGCCATGGCCAGGGCCATCACTGTGCATGCGGACACCAAGAAGGTCATGTACTTTGCC
>Drosophila_biarmipes_Fly_scf_7180000302291_AGO1
ATCGAGACCATGGTGCATGCCTACAGTAAAATTTTCGGCGTGCTTAAGCCTGTGTTCGATGGGCGTAATAATTTGTACACCCGCGATCCCCTGCCAATTGGCAACGAGCGTCTGGAACTGGAGGTAACTCTTCCCGGCGAGGGCAAGGATCGCATCTTTCGCGTTACGATAAAGTGGCAGGCTCAGGTCTCGCTCTTCAATCTGGAGGAGGCTCTCGAAGGCCGCACCCGGCAAATACCCTATGATGCCATTCTGGCTCTAGACGTGGTTATGCGCCATCTCCCTAGCATGACGTACACACCGGTGGGGCGCAGCTTTTTTAGCTCCCCAGATGGTTACTACCATCCTCTGGGAGGTGGACGCGAGGTTTGGTTCGGTTTCCATCAGAGCGTGAGGCCCTCACAGTGGAAAATGATGCTCAATATTGATGTCTCGGCCACCGCTTTCTATAAGGCTCAACCAGTCATTGATTTTATGTGCGAAGTGTTGGACATTCGCGATATCAACGAGCAGCGTAAGCCGCTAACCGACTCGCAGCGTGTTAAGTTTACTAAGGAGATTAAAGGTCTGAAGATCGAGATCACCCACTGCGGCCAGATGCGTCGCAAGTACCGCGTGTGCAACGTCACCCGCCGTCCCGCCCAAATGCAATCCTTCCCGCTGCAGCTGGAGAACGGACAGACAGTTGAGTGCACTGTGGCCAAGTACTTCTTGGACAAATACCGCATGAAACTGCGCTACCCGCATTTGCCCTGCCTGCAAGTGGGCCAGGAGCACAAGCACACATACCTTCCTCTTGAAGTGTGCAACATTGTGGCTGGACAACGGTGCATAAAGAAGCTTACCGACATGCAGACCTCGACCATGATCAAGGCCACCGCCCGTTCCGCTCCGGATCGCGAGCGAGAGATCAACAATTTGGTGAAACGCGCCGACTTCAACAACGATTCATACGTTCAGGAGTTCGGCCTGACCATTTCCAATTCCATGATGGAAGTGCGGGGACGCGTTTTGCCGCCTCCCAAGCTTCAGTACGGGGGACGAGTGTCCACCCAGAACAAGGTTAGCTTGGCCTCGCCCAACCAGGGCGTATGGGATATGCGTGGCAAGCAGTTCTTCACTGGCGTGGAGATCCGTATCTGGGCTATCGCCTGTTTTGCCCCACAGCGAACTGTTCGCGAGGATGCACTGCGTAACTTCACTCAGCAGCTGCAGAAGATCTCAAACGATGCCGGGATGCCGATCATTGGCCAACCGTGTTTCTGCAAGTATGCCACAGGGCCGGATCAGGTGGAGCCAATGTTCCGCTACCTGAAGATCACATTTCCGGGACTGCAGCTAGTCGTGGTGGTCTTGCCGGGCAAGACTCCGGTATACGCCGAAGTTAAGCGCGTGGGCGACACAGTACTCGGTATGGCCACTCAGTGTGTGCAGGCCAAGAATGTAAACAAGACATCGCCACAGACGTTGTCAAACCTGTGTCTTAAGATCAACGTCAAGTTGGGTGGCATTAATTCGATCTTGGTGCCGTCCATCCGGCCAAAGGTCTTTAACGAGCCGGTTATATTTTTGGGTGCTGATGTGACCCACCCACCAGCTGGCGACAACAAGAAACCATCGATTGCCGCAGTTGTGGGATCGATGGATGCCCATCCATCGCGCTACGCAGCCACCGTTCGAGTGCAGCAGCATCGCCAGGAGATTATCCAGGAGCTCAGCAGTATGGTGCGTGAGCTGCTGATCATGTTCTACAAGTCGACGGGCGGCTACAAGCCCCACCGCATCATACTATACCGGGACGGTGTATCCGAGGGCCAGTTCCCGCATGTTCTGCAGCACGAGTTGACCGCCATCCGGGAGGCCTGCATTAAGCTAGAGCCAGAGTACCGGCCGGGCATCACGTTCATCGTGGTCCAGAAGCGCCATCACACGCGTCTTTTCTGCGCCGAGAAGAAGGAGCAGAGCGGTAAATCGGGTAATATTCCCGCAGGCACCACTGTTGATGTGGGCATCACACATCCCACCGAATTCGATTTCTATCTGTGCAGCCATCAGGGCATCCAAGGCACCAGCCGCCCTTCGCATTACCACGTTCTGTGGGACGACAATCACTTTGATTCGGACGAGCTGCAGTGCCTCACGTACCAGCTCTGCCACACATACGTGCGGTGCACTCGTTCCGTCAGTATACCGGCGCCGGCCTACTACGCCCATCTTGTGGCATTCCGTGCTAGGTACCATCTGGTGGAGAAGGAGCACGATTCGGGCGAGGGTTCGCATCAGAGCGGCTGTTCGGAGGATCGCACTCCGGGCGCCATGGCGAGGGCCATCACTGTACATGCGGACACCAAGAAGGTCATGTACTTTGCC
>Drosophila_suzukii_Fly_comp59240_c0_seq5_Ago1
ATCGAGACTATGGTGCATGCCTACAGCAAAATTTTCGGCGTGCTCAAGCCGGTGTTCGATGGTCGTAATAATCTGTACACCCGCGATCCGCTGCCAATTGGCAACGAGCGTCTGGAACTCGAGGTGACTCTACCCGGCGAGGGCAAGGATCGCATCTTTCGCGTGACGATCAAGTGGCAGGCTCAGGTCTCGCTCTTCAATCTGGAGGAGGCTCTCGAAGGCCGCACCCGGCAGATACCCTATGATGCCATTCTGGCTCTGGACGTGGTTATGCGCCATCTCCCCAGCATGACGTATACGCCGGTGGGACGCAGTTTTTTCAGCTCCCCTGATGGTTACTACCATCCTTTGGGAGGCGGACGCGAGGTTTGGTTCGGTTTCCATCAGAGCGTGAGGCCCTCACAGTGGAAAATGATGCTCAATATTGATGTCTCGGCCACCGCTTTCTACAAGGCTCAACCAGTCATTGATTTTATGTGCGAGGTGTTGGACATTCGCGACATTAACGAGCAACGTAAACCGCTCACCGACTCGCAGCGTGTCAAGTTTACCAAGGAGATAAAGGGTCTTAAGATCGAGATCACCCACTGCGGGCAGATGCGTCGCAAGTACCGCGTGTGCAACGTCACCAGGCGTCCTGCCCAGATGCAATCCTTCCCCCTGCAGCTGGAGAACGGACAGACCGTAGAGTGCACTGTGGCCAAGTATTTCTTGGACAAATACCGCATGAAACTGCGCTATCCGCATTTGCCCTGCCTGCAGGTGGGTCAGGAGCACAAGCATACGTACCTCCCTCTGGAAGTGTGCAACATTGTGGCTGGACAGCGGTGCATAAAGAAGCTCACCGACATGCAGACCTCGACCATGATCAAGGCCACCGCCCGTTCTGCTCCGGATCGCGAGCGTGAGATCAACAATTTGGTGAAACGCGCCGACTTCAACAACGATTCATACGTGCAGGAGTTCGGCCTGACCATTTCCAATTCGATGATGGAAGTGCGAGGACGCGTTCTACCGCCGCCCAAGCTTCAGTATGGGGGACGTGTGTCCACCCAGAACAAGGTGAGCTTGGCCTCGCCCAACCAGGGCGTATGGGATATGCGCGGCAAGCAGTTCTTCACTGGCGTGGAGATCCGGATCTGGGCCATCGCCTGTTTTGCCCCACAGCGAACTGTGCGCGAGGATGCACTGCGTAACTTCACCCAGCAGCTGCAGAAGATCTCAAACGATGCCGGCATGCCGATCATTGGCCAGCCGTGCTTCTGCAAGTATGCCACTGGGCCGGATCAGGTGGAGCCAATGTTCCGCTACCTGAAGATCACATTTCCGGGACTGCAGCTCGTCGTGGTGGTCTTGCCGGGCAAGACTCCGGTGTATGCCGAAGTAAAGCGCGTGGGCGACACAGTGCTCGGCATGGCCACCCAGTGTGTGCAGGCCAAGAACGTGAACAAGACATCGCCGCAGACACTGTCTAACCTGTGTCTTAAGATCAACGTCAAGTTGGGTGGCATTAATTCGATCCTGGTGCCGTCCATCCGACCAAAGGTCTTTAACGAGCCGGTTATATTTTTGGGTGCTGATGTGACCCACCCACCAGCTGGCGACAACAAGAAACCATCGATTGCAGCCGTCGTGGGGTCCATGGATGCCCATCCATCGCGCTACGCAGCCACCGTTCGGGTGCAGCAGCACCGCCAGGAGATCATCCAGGAGCTGAGCAGCATGGTGCGCGAACTGCTAATCATGTTCTACAAGTCGACGGGCGGCTACAAGCCCCACCGCATCATACTATACCGCGACGGTGTCTCCGAGGGCCAGTTCCCTCATGTTTTGCAGCACGAGTTGACCGCCATCCGGGAGGCTTGCATTAAGCTTGAACCAGAGTACCGACCAGGCATCACGTTCATCGTGGTCCAGAAGCGCCATCACACGCGTCTATTCTGCGCCGAGAAAAAGGAGCAGAGCGGCAAATCGGGCAATATTCCCGCAGGCACCACCGTCGATGTGGGCATCACACATCCCACCGAATTCGATTTCTATCTGTGCAGCCATCAGGGCATCCAGGGCACCAGTCGCCCCTCGCATTACCACGTTCTGTGGGACGACAATCACTTTGACTCGGACGAGCTGCAGTGCCTGACGTATCAGCTGTGCCACACGTACGTTCGCTGCACCCGTTCCGTCAGTATACCGGCGCCGGCCTACTATGCCCATCTAGTGGCCTTCCGTGCCAGGTACCATCTGGTGGAGAAGGAGCACGACTCGGGCGAGGGCTCGCACCAGAGCGGCTGTTCGGAGGATCGCACGCCGGGCGCCATGGCCAGGGCCATCACTGTGCACGCGGACACCAAGAAGGTTATGTACTTTGCC
>Drosophila_elegans_Fly_scf_7180000491271_AGO1
ATCGAGACCATGGTGCATGCTTACAGCAAGATCTTCGGCGTGCTCAAGCCGGTGTTTGATGGTCGCAACAATCTCTACACCCGCGATCCATTGCCCATTGGCAACGAACGTCTGGAGTTGGAAGTGACTCTGCCCGGCGAGGGAAAGGATCGCATCTTTCGCGTTACGATCAAGTGGCAGGCTCAGGTCTCGCTATTTAATCTGGAGGAGGCTCTGGAAGGCCGTACCCGGCAGATACCCTACGACGCCATTCTCGCCCTGGACGTGGTCATGCGTCATCTGCCCAGTATGACGTACACGCCGGTAGGACGCAGCTTCTTCAGCTCTCCCGATGGTTATTACCATCCCTTGGGTGGCGGTCGCGAGGTGTGGTTCGGTTTCCATCAGAGCGTTAGGCCCTCGCAGTGGAAGATGATGCTCAACATTGATGTCTCGGCCACCGCTTTTTACAAGGCTCAACCTGTCATTGACTTTATGTGCGAGGTGCTGGACATTCGCGACATCAACGAGCAGCGCAAACCGCTCACTGACTCCCAGCGCGTCAAGTTCACCAAGGAGATAAAGGGCCTGAAGATCGAAATTACCCACTGCGGCCAGATGCGTCGCAAGTATCGTGTGTGCAACGTCACCCGGCGTCCCGCACAGATGCAATCTTTCCCACTGCAGCTGGAGAACGGACAGACCGTAGAGTGCACCGTGGCCAAGTATTTCCTGGACAAGTACCGCATGAAGCTGCGATATCCGCATTTGCCCTGCCTTCAGGTGGGACAGGAGCACAAACACACCTATCTGCCCCTGGAAGTGTGCAACATTGTGGCCGGGCAGCGGTGCATCAAGAAGCTGACCGATATGCAGACCTCGACCATGATCAAGGCCACCGCCCGTTCAGCTCCGGATCGCGAGCGTGAGATTAACAATTTGGTCAAGCGGGCCGACTTCAACAACGACTCGTATGTGCAGGAGTTCGGCCTGACCATTTCCAATTCGATGATGGAGGTGCGAGGACGCGTTTTGCCGCCGCCAAAGCTTCAGTATGGGGGACGTGTGTCAACCCAGAACAAGGTGAGCTTGGCTTCGCCCAACCAGGGTGTATGGGATATGCGAGGCAAGCAGTTCTTCACCGGCGTGGAGATTCGTATCTGGGCCATCGCCTGCTTTGCTCCCCAGCGCACTGTGCGCGAAGACGCGCTGCGTAACTTTACCCAGCAACTGCAGAAGATCTCAAACGATGCCGGCATGCCGATCATTGGCCAGCCGTGCTTCTGCAAATACGCCACTGGGCCGGATCAGGTGGAGCCGATGTTCCGCTACCTGAAAATTACCTTTCCGGGGCTGCAGCTCGTCGTGGTGGTGCTACCGGGCAAGACTCCGGTTTATGCAGAGGTAAAGCGCGTGGGAGACACCGTCCTGGGCATGGCTACCCAGTGTGTGCAGGCCAAAAATGTGAACAAGACGTCGCCGCAGACGCTGTCAAATCTTTGCCTTAAGATCAACGTTAAGTTGGGCGGCATCAATTCGATCCTCGTGCCGTCCATCAGGCCGAAGGTTTTCAACGAACCGGTCATTTTCTTGGGTGCTGATGTAACACACCCACCGGCTGGCGACAACAAAAAACCATCGATTGCCGCCGTCGTGGGCTCAATGGATGCCCATCCGTCTCGCTACGCCGCTACCGTTCGGGTGCAACAGCACCGCCAAGAAATTATCCAGGAGCTGAGCAGCATGGTGCGCGAACTTCTGATCATGTTCTACAAGTCAACAGGCGGCTATAAGCCCCACCGCATCATTCTCTATCGCGACGGTGTCTCCGAGGGTCAGTTCCCGCATGTTCTGCAGCACGAGTTGACCGCCATTCGGGAGGCCTGCATCAAGCTGGAGCCCGAATACCGGCCAGGCATCACGTTCATTGTGGTGCAGAAGCGCCATCACACGCGTCTGTTCTGCGCCGAGAAGAAGGAGCAGAGCGGCAAGTCGGGCAACATTCCCGCAGGCACCACCGTCGATGTGGGCATCACACATCCCACCGAATTCGATTTCTATCTGTGCAGCCATCAGGGCATCCAGGGCACCAGTCGTCCGTCTCACTACCACGTGCTGTGGGACGACAATCACTTTGACTCGGACGAGCTGCAGTGCCTCACGTACCAGCTGTGCCACACCTACGTGCGGTGCACCCGCTCCGTCAGCATACCGGCGCCAGCCTACTACGCCCATTTAGTGGCCTTCCGTGCCAGATACCATCTGGTGGAAAAGGAGCACGACTCCGGCGAAGGTTCGCACCAGAGCGGCTGCTCCGAGGATCGCACGCCAGGCGCCATGGCCAGAGCCATCACTGTGCACGCCGACACCAAGAAGGTCATGTACTTTGCC
>Drosophila_melanogaster_Fly_FBgn0262739_Ago1_PA_full_length
ATCGAGACTATGGTGCATGCCTATAGCAAGATCTTCGGAGTGCTCAAGCCGGTGTTCGATGGTCGCAACAATCTGTATACCCGCGATCCCCTGCCCATTGGCAACGAGCGTCTAGAGCTGGAGGTTACTCTACCCGGCGAGGGCAAAGATCGAATCTTTCGCGTGACGATCAAGTGGCAGGCTCAGGTCTCGCTCTTCAATTTGGAGGAAGCTCTCGAAGGCCGCACGCGGCAGATACCCTATGATGCCATTTTGGCGCTCGATGTGGTCATGCGCCATCTGCCCAGCATGACGTACACGCCAGTGGGACGTAGCTTCTTCAGTTCCCCGGAGGGTTACTACCATCCCCTGGGTGGTGGACGCGAGGTTTGGTTCGGTTTCCATCAGAGCGTAAGGCCCTCGCAGTGGAAGATGATGCTCAATATCGATGTCTCGGCCACCGCTTTCTACAAGGCTCAACCAGTCATTGACTTCATGTGCGAGGTGCTGGACATTCGCGACATCAACGAGCAGCGCAAACCGCTCACCGATTCGCAGCGCGTCAAGTTCACGAAGGAGATCAAGGGTTTGAAGATCGAGATCACCCACTGCGGCCAGATGCGTCGCAAGTATCGTGTGTGCAACGTCACTCGCCGCCCCGCTCAGATGCAATCATTCCCACTGCAGCTGGAGAACGGACAGACCGTAGAGTGCACCGTGGCCAAGTACTTCCTGGACAAGTACCGCATGAAATTGCGCTACCCGCACTTGCCCTGCCTGCAGGTTGGCCAAGAGCACAAGCACACTTACCTGCCTCTAGAGGTGTGCAACATTGTGGCCGGACAGCGGTGCATTAAAAAGCTGACCGATATGCAGACGTCGACCATGATCAAGGCCACAGCTCGTTCAGCTCCGGATCGTGAGCGTGAGATTAACAACTTGGTAAAGCGCGCCGACTTCAACAACGATTCGTATGTGCAAGAGTTTGGCCTGACCATCTCCAATTCGATGATGGAGGTACGAGGACGCGTCTTGCCTCCTCCCAAGCTTCAGTATGGGGGACGTGTGTCTACCCAGAACAAGGTGAGCTTGGCCTCGCCCAACCAGGGTGTATGGGATATGCGAGGCAAGCAGTTCTTCACTGGCGTCGAGATCCGCATCTGGGCCATCGCCTGTTTTGCCCCACAGCGCACGGTGCGCGAGGATGCGCTGCGTAATTTCACCCAGCAGCTGCAGAAGATCTCAAACGATGCAGGCATGCCGATAATTGGACAGCCGTGCTTCTGTAAGTACGCCACCGGGCCGGATCAAGTGGAACCCATGTTCCGTTACCTGAAGATCACCTTCCCCGGCCTGCAACTCGTCGTGGTTGTGCTGCCCGGCAAGACTCCAGTATACGCCGAGGTGAAGCGTGTAGGTGACACCGTTCTGGGTATGGCCACCCAGTGTGTGCAGGCCAAGAACGTGAACAAGACATCGCCACAGACGCTCTCTAATCTGTGTCTGAAGATCAACGTCAAGTTGGGCGGCATCAATTCAATTCTGGTCCCCTCCATTCGGCCAAAGGTCTTCAATGAGCCGGTCATCTTTTTGGGTGCCGATGTGACACACCCACCAGCTGGCGACAACAAGAAACCATCGATTGCCGCCGTCGTGGGCTCCATGGATGCCCATCCATCGCGGTATGCCGCCACCGTTCGCGTACAGCAGCACCGACAGGAGATCATCCAGGAGCTGAGCAGCATGGTGCGCGAGCTGTTGATCATGTTCTACAAGTCGACGGGCGGCTACAAGCCCCACCGCATCATACTCTATCGTGACGGAGTCTCCGAGGGACAATTCCCACATGTCCTGCAACACGAATTGACCGCCATTCGCGAGGCCTGCATTAAGCTAGAGCCAGAGTATCGGCCGGGCATCACATTCATTGTGGTGCAGAAGCGCCATCACACTCGACTCTTCTGCGCGGAGAAGAAGGAGCAGAGCGGCAAATCGGGCAATATTCCCGCAGGCACCACCGTCGATGTGGGCATCACACATCCCACCGAATTTGATTTCTATCTATGCAGCCATCAGGGCATCCAGGGCACCAGTCGCCCCTCGCACTACCACGTTCTGTGGGACGACAATCACTTTGACTCGGACGAGCTGCAGTGCCTCACGTATCAGCTATGCCATACGTACGTGCGCTGCACCCGATCCGTCAGTATACCGGCGCCAGCCTACTACGCCCATTTAGTGGCCTTCCGTGCCAGATATCATCTGGTGGAGAAGGAGCACGATTCGGGCGAGGGTTCGCACCAGAGCGGCTGCTCAGAGGATCGTACGCCAGGTGCCATGGCCAGGGCCATCACTGTGCACGCGGATACCAAGAAGGTCATGTACTTTGCC
>Drosophila_ficusphila_Fly_gi_343464559_Ago1
ATCGAGACCATGGTGCATGCCTACAGCAAGATCTTCGGCGTGCTCAAGCCGGTGTTCGATGGCCGTAACAATCTGTACACCCGCGATCCCCTGCCGATTGGCAATGAGCGTCTGGAACTGGAGGTGACTCTGCCCGGCGAGGGCAAGGATCGCATCTTTCGCGTGACGATCAAGTGGCAGGCTCAGGTCTCTCTCTTCAATCTGGAGGAGGCACTCGAAGGCCGCACCCGGCAGATTCCATACGATGCCATCCTGGCCCTCGACGTGGTCATGCGGCATTTGCCCAGCATGACGTACACGCCGGTGGGACGCAGCTTCTTCAGCTCCCCGGAAGGCTACTACCATCCGCTGGGCGGTGGACGCGAGGTGTGGTTCGGTTTCCACCAGAGCGTGCGACCCTCGCAGTGGAAGATGATGCTCAACATTGATGTTTCGGCCACCGCTTTCTACAAGTCTCAACCAGTCATTGACTTTATGTGCGAGGTGCTGGACATTCGTGACATCAATGAGCAGCGCAAACCGCTCACTGATTCGCAGCGCGTCAAGTTCACCAAGGAGATCAAGGGCCTGAAGATCGAGATTACCCACTGCGGCCAGATGCGTCGCAAGTATCGTGTGTGCAATGTCACTAGGCGTCCCGCCCAAATGCAATCCTTTCCACTTCAATTGGAGAACGGACAGACGGTGGAGTGCACCGTGGCCAAGTATTTCCTGGACAAGTACCGCATGAAGCTGCGCTATCCGCATTTGCCCTGCCTGCAGGTGGGCCAAGAGCACAAGCACACCTACCTGCCACTGGAGGTGTGCAACATTGTGGCCGGACAGCGATGCATCAAGAAGCTGACCGACATGCAGACCTCGACGATGATCAAGGCCACCGCTCGTTCGGCTCCGGATCGCGAGCGCGAGATCAACAATCTGGTGAAGCGCGCCGACTTCAACAACGATTCGTATGTGCAGGAGTTCGGCCTGACCATCTCCAATTGCATGATGGAGGTGCGCGGACGCGTCTTGCCGCCGCCCAAGCTTCAGTATGGGGGACGTGTGTCCACGCAGAACAAGGTCAGCTTGGCATCGCCCAACCAGGGTGTCTGGGATATGCGCGGCAAGCAGTTCTTCACCGGCGTGGAGATCCGCATCTGGGCCATAGCCTGCTTTGCTCCACAGCGCACCGTGCGCGAGGATGCACTGCGCAACTTCACCCAGCAGCTGCAGAAGATCTCGAACGATGCCGGCATGCCGATCATTGGACAGCCGTGCTTCTGCAAGTACGCCACTGGACCGGATCAGGTGGAGCCGATGTTCCGCTACCTGAAGATCACTTTCCCGGGACTCCAGCTCGTCGTGGTGGTTCTGCCCGGCAAGACGCCCGTTTATGCCGAGGTTAAGCGCGTGGGCGACACCGTTTTGGGCATGGCCACCCAGTGTGTGCAGGCCAAGAATGTGAACAAAACATCGCCGCAGACGCTGTCCAATCTGTGTCTCAAGATCAACGTCAAGTTGGGCGGCATCAATTCAATTCTGGTGCCCTCCATCCGGCCGAAGGTCTTCAACGAGCCGGTCATCTTCTTGGGTGCTGATGTGACCCACCCACCGGCTGGCGATAACAAAAAGCCCTCGATTGCCGCCGTCGTTGGCTCCATGGATGCCCATCCGTCGCGCTACGCGGCCACCGTTCGAGTGCAGCAGCATCGCCAGGAGATCATCCAGGAGCTGAGCAGCATGGTGCGCGAGCTGCTGATCATGTTCTACAAGTCGACCGGCGGCTACAAGCCCCACCGCATCATACTCTATCGCGACGGTGTGTCCGAGGGTCAGTTCCCGCACGTGCTGCAGCACGAGTTGACCGCCATTCGCGAGGCGTGCATCAAGCTGGAACCGGAATACCGGCCGGGCATCACGTTCATCGTTGTCCAGAAGCGCCATCATACGCGTCTCTTCTGCGCGGAGAAGAAGGAACAGAGCGGCAAGTCGGGCAACATTCCCGCTGGCACCACCGTCGACGTGGGCATCACCCATCCCACCGAATTCGATTTCTATCTGTGCAGCCATCAGGGCATCCAGGGCACCAGTCGCCCGTCGCACTACCACGTTCTGTGGGACGACAATCACTTTGACTCCGATGAGCTGCAGTGCCTCACGTACCAGCTGTGCCACACGTATGTGCGATGCACCCGATCCGTGAGCATACCGGCGCCGGCCTACTACGCCCATTTGGTGGCCTTCCGAGCCAGATACCATCTGGTGGAGAAGGAGCACGACTCGGGCGAGGGATCGCACCAGAGCGGCTGCTCCGAGGATCGCACGCCAGGTGCCATGGCCAGGGCCATCACTGTGCACGCGGACACCAAGAAGGTCATGTACTTTGCT
>Drosophila_mauritiana_Fly_2R_Ago1
ATCGAGACCATGGTGCATGCCTATAGCAAGATCTTCGGAGTGCTCAAGCCTGTGTTCGATGGTCGCAACAATCTGTACACCCGCGATCCCCTGCCCATTGGCAACGAGCGTCTGGAGCTGGAGGTTACTCTACCCGGCGAGGGCAAGGATCGAATCTTTCGCGTGACGATCAAGTGGCAGGCTCAGGTCTCGCTCTTCAATTTGGAGGAAGCTCTCGAAGGCCGCACGCGGCAGATACCTTATGATGCCATTTTGGCGCTCGATGTGGTCATGCGCCATCTGCCCAGCATGACGTACACGCCAGTGGGACGCAGCTTCTTCAGTTCCCCGGAGGGTTACTACCATCCGCTGGGTGGTGGACGCGAAGTTTGGTTCGGTTTCCATCAGAGCGTAAGGCCCTCGCAGTGGAAGATGATGCTCAATATCGATGTCTCGGCCACCGCTTTCTACAAGGCTCAACCAGTCATTGACTTCATGTGCGAGGTGCTGGACATTCGCGACATCAACGAGCAGCGAAAACCGCTCACCGATTCGCAGCGCGTCAAGTTCACCAAGGAGATCAAGGGTCTCAAGATCGAGATCACCCACTGCGGCCAGATGCGTCGCAAGTATCGTGTGTGCAACGTCACTCGCCGCCCCGCTCAGATGCAATCATTCCCACTGCAGCTGGAGAACGGACAGACCGTAGAGTGCACCGTGGCCAAGTACTTCCTGGACAAGTACCGCATGAAGTTGCGTTACCCGCACTTGCCCTGCCTGCAGGTTGGCCAAGAGCACAAGCACACTTACCTGCCTCTGGAGGTATGCAACATTGTGGCCGGACAGCGGTGCATCAAGAAGCTGACCGATATGCAGACGTCGACCATGATCAAGGCCACAGCTCGTTCTGCTCCGGATCGCGAGCGTGAGATTAACAACTTGGTTAAGCGCGCCGACTTCAACAACGATTCGTATGTGCAGGAGTTTGGCCTGACCATCTCCAATTCGATGATGGAGGTACGAGGACGCGTCTTGCCTCCTCCCAAGCTTCAGTATGGGGGACGTGTGTCCACCCAGAACAAGGTGAGCTTGGCCTCGCCCAACCAGGGTGTATGGGATATGCGCGGCAAGCAGTTCTTCACTGGCGTCGAGATCCGCATCTGGGCCATCGCCTGTTTCGCCCCACAGCGCACGGTGCGCGAGGATGCGCTGCGTAATTTCACCCAGCAGCTGCAGAAGATCTCAAACGATGCCGGCATGCCGATAATTGGACAGCCGTGCTTCTGCAAGTACGCCACAGGGCCGGATCAAGTGGAACCGATGTTCCGTTACCTGAAGATCACCTTCCCCGGCCTGCAGCTCGTCGTGGTTGTGCTGCCCGGCAAGACTCCGGTGTACGCCGAGGTGAAGCGTGTGGGTGACACCGTTCTGGGCATGGCCACCCAGTGTGTGCAGGCCAAGAACGTGAACAAGACGTCGCCACAAACGCTCTCTAATCTGTGTCTGAAGATCAACGTCAAGTTGGGCGGCATCAATTCAATTCTGGTACCCTCTATTCGGCCAAAGGTCTTCAATGAGCCGGTCATCTTTTTGGGTGCCGATGTGACACACCCACCAGCTGGCGACAACAAGAAACCATCGATTGCCGCCGTCGTGGGCTCCATGGATGCCCATCCATCGCGCTATGCCGCCACCGTTCGCGTCCAGCAGCACCGACAGGAGATCATCCAGGAGCTGAGCAGCATGGTGCGCGAGCTGTTGATCATGTTCTACAAGTCGACGGGCGGCTACAAGCCCCACCGCATCATACTCTATCGTGACGGAGTCTCCGAGGGACAATTCCCACATGTCCTGCAACACGAATTGACCGCCATTCGAGAGGCCTGCATCAAGCTGGAGCCAGAATATCGGCCGGGCATCACATTCATCGTGGTGCAGAAGCGCCATCACACTCGACTCTTCTGCGCGGAGAAGAAGGAGCAGAGCGGCAAGTCGGGCAATATTCCCGCAGGCACCACCGTCGATGTGGGCATTACACATCCCACCGAATTCGATTTCTATCTGTGCAGCCATCAGGGCATCCAGGGCACCAGTCGCCCCTCGCACTACCACGTTCTGTGGGACGACAATCACTTTGACTCGGACGAGCTGCAGTGCCTCACGTATCAGCTATGCCATACGTACGTGCGCTGCACCCGATCCGTCAGTATACCGGCGCCAGCCTACTACGCCCATCTAGTGGCCTTCCGTGCCAGATACCATCTGGTGGAGAAGGAGCACGATTCGGGCGAGGGCTCGCACCAGAGCGGCTGCTCAGAGGATCGCACGCCAGGTGCCATGGCCAGGGCCATCACTGTGCACGCGGATACCAAGAAGGTCATGTACTTTGCC
>Drosophila_willistoni_Fly_FBgn0219850_Ago1
ATTGAGACAATGGTGCACGCATATAGCAAGATATTTGGTGTCCTTAAACCAGTATTCGATGGACGTAACAATCTATATACACGTGATCCGTTGCCCATTGGTAATGAGCGCCTGGAATTGGAGGTTACTCTGCCCGGTGAGGGCAAAGATCGTATCTTCCGGGTGACCATCAAGTGGCAAGCTCAAGTCTCACTCTTCAATCTGGAAGAGGCTTTAGAGGGACGAACACGTCAAATTCCGTATGATGCCATTTTAGCTCTCGATGTGGTTATGCGTCATTTGCCAAGCATGACCTATACACCAGTTGGTCGGAGTTTCTTTAGCTCACCCGATGGCTATTATCATCCCTTGGGTGGTGGTCGTGAGGTCTGGTTTGGTTTCCATCAAAGTGTCAGGCCATCGCAATGGAAAATGATGCTCAATATAGATGTTTCGGCTACGGCTTTCTATAAGGCTCAACCCGTCATTGATTTCATGTGCGAAGTCTTGGATATACGTGACATAAACGAGCAACGTAAACCTCTGACCGATTCGCAGCGTGTTAAATTCACCAAGGAGATCAAGGGACTCAAAATTGAGATTACTCATTGTGGTTCAATGCGACGCAAATATCGCGTTTGTAATGTTACCCGTCGTCCAGCACAAATGCAATCCTTCCCACTGCAGCTCGATAATGGTCAGACTGTGGAATGTACTGTGGCCAAATATTTCTTGGATAAATATCGCATGAAATTACGTTATCCACATTTGCCCTGCCTTCAGGTGGGCCAAGAGCACAAGCACACATATCTACCCTTGGAGGTGTGCAACATTGTCGCCGGACAGAGATGCATTAAGAAATTAACCGATATGCAAACATCGACCATGATCAAGGCCACTGCACGCTCGGCTCCCGATCGTGAGCGTGAGATTAATAATCTGGTGAAACGTGCCGATTTCAATAATGATTCGTATGTCCAGGAGTTTGGTCTAACCATATCCAATTCGATGATGGAAGTCCGTGGTCGTGTCTTGCCGCCACCAAAACTTCAATATGGGGGACGTGTGTCCACTCAAAATAAGGTTAGCCTTGCGTCGCCCAATCAAGGTGTTTGGGATATGCGAGGCAAACAATTCTTCACTGGCGTCGAGATACGCATATGGGCCATTGCCTGTTTTGCTCCACAGCGTACAGTGCGCGAGGATGCGTTGAGAAATTTTACCCAACAGCTGCAGAAGATCTCCAATGATGCGGGCATGCCGATAATTGGCCAACCATGCTTCTGTAAATATGCCACTGGGCCAGATCAGGTGGAACCAATGTTCCGTTACCTGAAGATAACATTCCCGGGACTTCAATTGGTGGTCGTTGTCTTGCCAGGCAAGACTCCCGTCTATGCTGAGGTGAAACGTGTCGGTGACACTGTCTTGGGCATGGCCACACAGTGTGTGCAGGCCAAGAATGTGAATAAGACGTCACCGCAAACATTGTCCAATCTATGTCTCAAGATCAATGTTAAATTGGGTGGCATCAATTCGATACTGGTACCCTCAATACGTCCAAAGGTCTTCAATGAGCCCGTCATATTCCTGGGTGCCGATGTTACACACCCGCCAGCTGGCGACAACAAGAAGCCATCGATAGCCGCCGTTGTCGGTTCCATGGATGGCCATCCGTCACGCTATGCGGCCACCGTACGCGTCCAACAACATCGCCAGGAGATTATCCAAGAGTTGAGCAGCATGGTGCGTGAGCTTCTCATTATGTTCTATAAATCCACCGGTGGCTATAAGCCACATCGTATTATACTCTATCGCGATGGCGTATCCGAAGGACAATTTCCACACGTTCTGCAGCATGAATTGACGGCCATTCGGGAGGCTTGCATTAAACTGGAACCCGATTATCGTCCCGGCATCACATTCATTGTGGTCCAGAAACGTCATCACACACGCCTCTTCTGTGCCGAGAAACGGGAGCAGAGTGGCAAATCGGGCAATATCCCAGCAGGCACCACAGTCGATGTGGGCATCACCCATCCAACCGAATTCGATTTCTATTTGTGCAGTCATCAAGGCATTCAAGGCACCAGTCGGCCATCCCACTATCATGTCCTCTGGGATGACAATCATTTCGATTCGGATGAGCTGCAATGCCTTACATATCAATTGTGTCACACTTATGTGCGTTGCACTCGATCGGTTAGCATCCCTGCTCCGGCCTACTATGCCCATTTGGTGGCTTTCCGTGCCAGATACCATCTGGTTGAAAAAGAGCATGATTCTGGCGAAGGATCACATCAGAGTGGCTGCTCAGAGGATCGTACACCAGGAGCCATGGCCAGGGCCATAACTGTCCACGCTGACACCAAGAAGGTCATGTACTTTGCC
>Drosophila_erecta_Fly_XM_001975670_AGO1
AUCGAGACCAUGGUGCAUGCCUACAGCAAGAUCUUCGGAGUGCUCAAGCCUGUGUUCGAUGGUCGCAACAAUCUGUACACCCGCGAUCCCCUGCCCAUUGGCAAUGAGCGUCUGGAGCUGGAGGUGACUCUACCCGGCGAGGGCAAGGAUCGAAUCUUUCGCGUGACGAUCAAGUGGCAGGCUCAGGUCUCGCUCUUCAAUUUGGAGGAAGCACUCGAAGGCCGCACCCGGCAGAUACCCUAUGAUGCCAUUUUGGCGCUCGAUGUGGUCAUGCGUCAUCUGCCCAGCAUGACGUACACGCCAGUGGGACGCAGCUUCUUCAGUUCCCCAGAGGGCUACUACCAUCCCCUGGGUGGUGGACGCGAGGUUUGGUUCGGUUUCCAUCAGAGCGUUAGGCCCUCGCAGUGGAAGAUGAUGCUCAAUAUCGAUGUCUCGGCCACCGCUUUCUAUAAGGCUCAACCAGUCAUUGACUUCAUGUGCGAGGUGUUGGACAUUCGCGACAUCAACGAGCAACGCAAACCGCUCACCGAUUCGCAGCGUGUCAAGUUCACCAAGGAGAUCAAGGGUCUCAAGAUCGAGAUCACCCACUGCGGCCAGAUGCGUCGCAAGUAUCGUGUGUGCAACGUUACUCGCCGCCCCGCUCAGAUGCAAUCAUUCCCACUGCAGCUGGAGAACGGACAGACCGUUGAGUGCACCGUGGCCAAGUACUUCCUGGACAAGUACCGCAUGAAGCUGCGCUACCCGCACUUGCCCUGCCUGCAGGUGGGUCAAGAGCACAAGCAUACUUACCUGCCUUUGGAGGUGUGUAACAUUGUCGCUGGACAGCGGUGCAUCAAGAAGCUGACCGAUAUGCAGACGUCGACCAUGAUCAAGGCCACGGCCCGUUCUGCACCGGAUCGCGAGCGUGAAAUCAACAAUUUGGUUAAGCGCGCCGACUUCAACAACGAUUCGUAUGUGCAGGAGUUUGGCCUGACCAUCUCCAAUUCGAUGAUGGAGGUACGUGGACGCGUAUUGCCGCCUCCAAAGCUUCAGUAU---------------------AACAAGGUGAGCUUGGCCUCGCCCAACCAGGGUGUAUGGGAUAUGCGCGGCAAGCAGUUCUUCACUGGCGUAGAGAUCCGCAUCUGGGCCAUCGCCUGUUUUGCCCCACAGCGCACGGUGCGCGAGGAUGCGCUGCGCAAUUUCACCCAGCAGCUGCAGAAGAUCUCAAACGAUGCCGGCAUGCCGAUCAUUGGGCAGCCGUGCUUCUGCAAGUACGCCACCGGGCCGGAUCAAGUGGAACCCAUGUUCCGUUACCUGAAGAUCACCUUCCCAGGCCUGCAGCUCGUCGUGGUGGUGCUACCCGGCAAGACACCGGUGUACGCCGAGGUGAAGCGUGUGGGUGACACCGUUUUGGGCAUGGCCACCCAGUGUGUGCAGGCGAAGAACGUGAACAAGACGUCGCCACAGACGCUCUCGAAUCUGUGUCUCAAGAUCAACGUCAAGUUGGGCGGCAUCAAUUCAAUUCUGGUGCCCUCGAUCCGGCCAAAGGUCUUCAAUGAGCCGGUCAUCUUUUUGGGUGCCGAUGUAACACACCCACCAGCUGGCGACAACAAGAAACCAUCGAUUGCCGCCGUCGUCGGCUCCAUGGAUGCUCAUCCAUCGCGCUAUGCCGCCACCGUUCGGGUACAGCAGCACCGACAGGAGAUCAUCCAGGAGCUGAGCAGCAUGGUGCGCGAACUGUUGAUCAUGUUCUACAAGUCGACGGGCGGCUACAAGCCCCACCGCAUCAUACUCUAUCGUGACGGAGUCUCCGAGGGACAGUUCCCACAUGUCCUGCAACACGAGUUGACCGCCAUCCGGGAGGCCUGCAUUAAGCUGGAGCCCGAGUACCGGCCGGGCAUCACGUUUAUUGUGGUGCAGAAGCGCCAUCACACACGACUCUUCUGCGCCGAAAAGAAGGAGCAGAGCGGCAAGUCGGGCAAUAUUCCCGCAGGCACCACCGUCGAUGUGGGCAUCACACAUCCCACCGAAUUCGAUUUCUAUCUGUGCAGCCAUCAGGGCAUCCAGGGCACCAGUCGCCCCUCGCACUACCACGUCCUGUGGGACGACAAUCACUUUGACUCGGACGAGCUGCAGUGCCUCACGUACCAGCUAUGCCACACGUACGUGCGCUGCACCCGAUCCGUCAGUAUACCGGCGCCAGCCUACUACGCCCAUCUGGUGGCCUUCCGUGCCAGAUAUCAUCUGGUGGAGAAGGAGCACGAUUCGGGCGAGGGAUCGCACCAGAGCGGCUGCUCAGAGGAUCGCACGCCAGGUGCCAUGGCCCGGGCCAUCACUGUGCACGCGGAUACCAAGAAGGUCAUGUACUUUGCC
>Drosophila_sechellia_Fly_XM_002045287_AGO1
AUCGAGACCAUGGUGCAUGCCUAUAGCAAGAUCUUCGGAGUGCUCAAGCCGGUGUUCGAUGGUCGCAACAAUCUGUACACCCGUGAUCCCCUGCCCAUUGGCAACGAGCGUCUGGAACUGGAGGUUACUCUACCCGGCGAGGGCAAGGAUCGAAUCUUUCGCGUGACGAUCAAGUGGCAGGCUCAGGUCUCGCUCUUCAAUUUGGAGGAAGCUCUCGAAGGCCGCACGCGGCAGAUACCUUAUGAUGCCAUUUUGGCGCUCGAUGUGGUCAUGCGCCAUCUGCCCAGCAUGACGUACACGCCAGUGGGGCGCAGCUUCUUCAGUUCCCCGGAGGGUUACUACCAUCCCCUGGGUGGUGGACGCGAGGUUUGGUUCGGUUUCCAUCAGAGCGUAAGGCCCUCGCAGUGGAAGAUGAUGCUCAAUAUCGAUGUCUCGGCCACCGCUUUCUACAAGGCUCAACCAGUCAUUGACUUCAUGUGCGAGGUGCUGGACAUUCGCGACAUCAACGAGCAGCGAAAACCGCUCACCGAUUCGCAGCGCGUCAAGUUCACCAAGGAGAUCAAGGGUCUCAAGAUCGAGAUCACCCACUGCGGCCAGAUGCGUCGCAAGUAUCGUGUGUGCAACGUCACUCGCCGCCCCGCUCAGAUGCAAUCAUUCCCACUGCAGCUGGAGAACGGACAGACCGUAGAGUGCACCGUGGCCAAGUACUUCCUGGACAAGUACCGCAUGAAGUUGCGUUACCCGCACUUGCCCUGCCUGCAGGUUGGCCAAGAGCACAAGCACACUUACCUGCCUCUGGAGGUAUGCAACAUUGUGGCCGGACAGCGGUGCAUCAAGAAGCUGACCGAUAUGCAGACGUCGACCAUGAUCAAGGCCACAGCUCGUUCUGCUCCGGAUCGCGAGCGUGAGAUUAACAACUUGGUUAAGCGCGCCGACUUCAACAACGAUUCGUAUGUGCAGGAGUUUGGCCUGACCAUCUCCAAUUCGAUGAUGGAGGUACGAGGACGCGUCUUGCCGCCUCCCAAGCUUCAGUAU---------------------AACAAGGUGAGCUUGGCCUCGCCCAACCAGGGUGUAUGGGAUAUGCGCGGCAAGCAGUUCUUCACUGGCGUCGAGAUCCGCAUCUGGGCCAUCGCCUGUUUCGCCCCACAGCGCACGGUGCGCGAGGAUGCGCUGCGUAAUUUCACCCAGCAGCUGCAGAAGAUCUCAAACGAUGCCGGCAUGCCGAUAAUUGGACAGCCGUGCUUCUGCAAGUACGCCACCGGGCCGGAUCAAGUGGAACCCAUGUUCCGUUACCUGAAGAUCACCUUCCCCGGCCUGCAGCUCGUCGUGGUUGUGCUGCCCGGCAAGACACCGGUGUACGCCGAGGUGAAGCGUGUGGGUGACACCGUUCUGGGCAUGGCCACCCAGUGUGUGCAGGCCAAGAACGUGAACAAGACGUCGCCACAAACGCUCUCUAAUCUGUGUCUGAAGAUCAACGUCAAGUUGGGCGGCAUCAAUUCAAUUCUGGUCCCCUCUAUUCGGCCAAAGGUCUUCAAUGAGCCGGUCAUCUUUUUGGGUGCCGAUGUGACACACCCACCAGCUGGCGACAACAAGAAACCAUCGAUUGCCGCCGUCGUGGGCUCCAUGGAUGCCCAUCCAUCGCGCUAUGCCGCCACCGUUCGCGUACAGCAGCACCGACAGGAGAUCAUCCAGGAGCUGAGCAGCAUGGUGCGCGAGCUGUUGAUCAUGUUCUACAAGUCGACGGGCGGCUACAAGCCCCACCGCAUCAUACUCUAUCGUGACGGAGUCUCCGAGGGACAAUUCCCACAUGUCCUGCAACACGAACUGACCGCCAUUCGGGAGGCCUGCAUUAAGCUGGAGCCAGAAUAUCGGCCGGGCAUCACAUUCAUUGUGGUGCAGAAGCGCCAUCACACACGACUCUUCUGCGCGGAGAAGAAGGAGCAGAGCGGCAAGUCGGGCAAUAUUCCCGCAGGCACCACCGUCGAUGUGGGCAUCACACAUCCCACCGAAUUCGAUUUCUAUCUGUGCAGCCAUCAGGGCAUUCAGGGCACCAGUCGCCCCUCGCACUACCACGUUCUGUGGGACGACAAUCACUUUGACUCGGACGAGCUGCAGUGCCUCACGUAUCAGCUAUGCCAUACGUACGUGCGCUGCACCCGAUCCGUCAGUAUACCGGCGCCAGCCUACUACGCCCAUUUAGUGGCCUUCCGUGCCAGAUACCAUCUGGUGGAGAAGGAGCACGAUUCGGGCGAGGGCUCGCACCAGAGCGGCUGCUCAGAGGAUCGCACGCCAGGUGCCAUGGCCAGGGCCAUCACUGUGCACGCGGAUACCAAGAAGGUCAUGUACUUUGCC
>Drosophila_yakuba_Fly_FBgn0231010_Ago1
ATCGAGACCATGGTGCATGCCTACAGCAAGATCTTTGGAGTGCTCAAGCCGGTGTTTGATGGTCGCAACAATCTGTACACCCGCGATCCCCTGCCCATTGGCAACGAGCGTCTGGAGCTGGAGGTGACTCTTCCCGGCGAGGGCAAGGATCGAATCTTTCGTGTGACGATCAAGTGGCAGGCTCAGGTCTCGCTCTTCAATTTGGAGGAAGCACTCGAAGGCCGCACCCGGCAGATACCTTATGATGCCATTTTGGCGCTTGATGTCGTCATGCGCCATCTGCCCAGCATGACGTACACGCCAGTGGGACGGAGCTTCTTCAGTTCCCCGGAAGGCTATTACCATCCCCTGGGTGGTGGACGAGAGGTTTGGTTCGGTTTCCATCAGAGCGTGAGGCCCTCGCAGTGGAAGATGATGCTCAATATCGATGTCTCGGCCACCGCTTTCTACAAGGCTCAACCAGTCATTGACTTCATGTGCGAGGTGCTGGACATTCGCGATATCAACGAGCAGCGCAAACCGCTCACCGATTCGCAGCGCGTCAAGTTCACCAAGGAGATCAAGGGTCTCAAGATCGAGATCACCCACTGCGGACAGATGCGTCGCAAGTATCGTGTGTGCAACGTCACTCGCCGCCCCGCTCAGATGCAATCATTCCCACTGCAGCTGGAGAACGGACAGACCGTTGAGTGCACCGTGGCCAAGTACTTCCTGGACAAGTACCGCATGAAGCTGCGCTATCCGCACTTGCCCTGCCTGCAGGTGGGTCAGGAGCACAAGCACACTTACCTGCCCCTGGAGGTGTGCAACATCGTGGCCGGACAGCGGTGCATCAAGAAGCTGACCGATATGCAGACGTCGACCATGATCAAGGCCACGGCCCGTTCAGCTCCGGATCGCGAACGTGAGATCAACAATTTGGTTAAGCGCGCCGACTTCAACAACGATTCGTATGTGCAGGAGTTTGGCCTGACCATCTCCAATTCAATGATGGAGGTACGTGGACGCGTATTGCCACCTCCAAAGCTTCAGTAT---------------------AACAAGGTGAGCTTGGCCTCGCCCAACCAGGGTGTTTGGGATATGCGCGGCAAGCAGTTCTTCACTGGCGTAGAGATCCGCATCTGGGCCATCGCCTGTTTTGCCCCACAGCGCACGGTGCGCGAGGATGCGCTGCGCAATTTCACCCAGCAGCTGCAGAAGATCTCAAACGATGCCGGCATGCCGATCATTGGGCAGCCGTGCTTCTGCAAGTACGCCACCGGGCCGGATCAAGTGGAACCCATGTTCCGTTACCTGAAGATCACCTTCCCAGGCCTGCAGCTCGTCGTGGTGGTGCTGCCCGGCAAGACCCCGGTGTACGCCGAGGTGAAGCGTGTGGGTGACACCGTTCTGGGCATGGCCACCCAGTGTGTGCAGGCGAAGAACGTGAACAAGACGTCGCCACAGACGCTCTCTAATCTGTGTCTCAAGATCAACGTTAAGTTGGGCGGCATCAATTCAATTCTGGTACCGTCCATCCGGCCAAAGGTCTTCAATGAGCCGGTCATCTTCTTGGGTGCCGATGTAACACACCCACCAGCTGGCGACAACAAGAAACCATCGATTGCCGCCGTCGTGGGCTCCATGGATGCCCATCCATCGCGCTATGCCGCCACCGTTCGGGTACAGCAGCACCGACAGGAGATCATTCAGGAGCTGAGCAGCATGGTGCGCGAGCTGCTGATCATGTTCTACAAGTCGACGGGCGGCTACAAGCCCCACCGCATCATACTCTATCGTGACGGAGTCTCCGAGGGACAATTCCCACATGTCCTGCAACACGAATTGACGGCCATTCGGGAGGCCTGCATTAAGCTGGAGCCAGAGTACCGGCCGGGCATCACGTTCATCGTTGTCCAGAAGCGCCATCACACACGACTCTTCTGCGCCGAGAAGAAGGAGCAGAGCGGCAAGTCGGGCAATATTCCCGCAGGCACCACCGTCGATGTGGGCATCACACATCCCACCGAATTCGATTTCTATCTGTGCAGCCATCAGGGCATCCAGGGCACCAGTCGCCCCTCGCACTACCACGTCCTGTGGGACGACAATCACTTTGACTCGGACGAGCTGCAGTGCCTCACGTATCAGCTATGTCATACGTACGTGCGCTGCACCCGATCCGTCAGTATACCGGCGCCAGCATACTACGCCCATCTGGTGGCCTTCCGTGCCAGATATCATTTGGTGGAGAAGGAGCACGATTCGGGCGAGGGCTCGCACCAGAGCGGCTGCTCTGAGGATCGCACGCCAGGCGCCATGGCCAGAGCCATCACTGTGCATGCGGATACCAAGAAGGTCATGTACTTTGCC
>Drosophila_simulans_Fly_2R_Ago1
ATCGAGACCATGGTGCATGCCTATAGCAAGATCTTCGGAGTGCTCAAGCCGGTGTTCGATGGTCGCAACAATCTGTACACCCGCGATCCCCTGCCCATTGGCAACGAGCGTCTGGAGCTGGAGGTGACTCTACCCGGCGAGGGCAAGGATCGAATCTTTCGCGTGACGATCAAGTGGCAGGCTCAGGTCTCGCTCTTCAATTTGGAGGAAGCTCTCGAAGGCCGCACGCGGCAGATACCTTATGATGCCATTTTGGCGCTCGATGTGGTCATGCGCCATCTGCCCAGCATGACGTACACGCCAGTGGGACGCAGCTTCTTTAGTTCCCCGGAAGGTTACTACCATCCCCTGGGTGGTGGACGCGAGGTTTGGTTCGGTTTCCATCAGAGCGTAAGGCCCTCGCAGTGGAAGATGATGCTCAATATCGATGTCTCGGCCACCGCCTTCTACAAGGCTCAACCAGTCATTGACTTCATGTGCGAGGTGCTGGACATTCGCGACATCAACGAGCAGCGAAAACCGCTCACCGATTCGCAGCGCGTCAAGTTCACCAAGGAGATCAAGGGTCTCAAGATCGAGATCACCCACTGCGGCCAGATGCGTCGCAAGTATCGTGTGTGCAACGTCACTCGCCGCCCCGCTCAGATGCAATCATTCCCACTGCAGCTGGAGAACGGACAGACCGTAGAGTGCACCGTGGCCAAGTACTTCCTGGACAAGTACCGCATGAAGTTGCGTTACCCGCACTTGCCCTGCCTGCAGGTTGGCCAAGAGCACAAGCACACTTACCTGCCTCTGGAGGTATGCAACATTGTGGCCGGACAGTGGTGCATCAAGAAGCTGACCGATATGCAGACGTCCACCATGATCAAGGCCACAGCTCGTTCTGCTCCGGATCGCGAGCGTGAGATTAACAACTTGGTTAAGCGCGCCGACTTCAACAACGATTCGTATGTGCAGGAGTTTGGCCTGACCATCTCCAATTCGATGATGGAGGTACGAGGACGCGTCTTGCCGCCTCCCAAGCTTCAGTATGGGGGACGTGTGTCCACCCAGAACAAGGTGAGCTTGGCCTCGCCCAACCAGGGTGTATGGGATATGCGCGGCAAGCAGTTCTTCACTGGCGTCGAGATCCGCATCTGGGCCATCGCCTGTTTCGCCCCACAGCGCACGGTGCGCGAGGATGCGCTGCGCAATTTCACCCAGCAGCTGCAGAAGATCTCAAACGATGCCGGCATGCCGATAATTGGACAGCCGTGCTTCTGCAAGTACGCCACCGGGCCGGATCAAGTGGAACCCATGTTCCGTTACCTGAAGATCACCTTCCCCGGTCTGCAGCTCGTCGTCGTTGTGCTGCCCGGCAAGACTCCGGTGTACGCCGAGGTGAAGCGCGTGGGTGACACCGTTCTGGGCATGGCCACCCAGTGTGTGCAGGCCAAGAACGTGAACAAGACGTCGCCACAGACGCTCTCTAATCTGTGTCTGAAGATCAACGTCAAGTTGGGCGGCATCAATTCAATTCTGGTCCCCTCCATCCGGCCAAAGGTCTTCAATGAGCCGGTCATCTTTTTGGGTGCCGATGTGACACACCCACCAGCTGGCGACAACAAGAAACCATCGATTGCCGCCGTCGTGGGCTCCATGGATGCCCATCCATCGCGCTATGCCGCCACCGTTCGCGTACAGCAGCACCGGCAGGAGATCATTCAGGAGCTGAGCAGCATGGTGCGCGAGCTGTTGATCATGTTCTACAAGTCGACGGGCGGCTACAAGCCCCACCGCATCATACTCTATCGTGACGGAGTCTCCGAGGGACAATTCCCGCATGTCCTGCAACACGAATTGACCGCCATTCGAGAGGCCTGCATTAAGCTGGAGCCAGAATATCGGCCGGGCATCACATTCATCGTGGTGCAGAAGCGCCATCACACACGACTCTTCTGCGCGGAGAAGAAGGAGCAGAGCGGCAAGTCGGGCAATATTCCCGCAGGCACCACCGTCGATGTGGGCATCACACATCCCACCGAATTCGATTTCTATCTGTGCAGTCATCAGGGCATCCAGGGCACCAGTCGCCCCTCGCACTACCACGTTCTGTGGGACGACAATCACTTTGACTCGGACGAGCTGCAGTGCCTCACGTATCAGCTATGCCATACGTACGTGCGCTGCACTCGATCCGTCAGTATACCGGCGCCAGCCTACTACGCCCATCTGGTGGCCTTCCGTGCCAGATACCATCTGGTGGAGAAGGAGCACGATTCGGGCGAGGGCTCGCACCAGAGCGGCTGCTCAGAGGATCGCACGCCAGGTGCCATGGCCAGGGCCATCACTGTGCACGCGGATACCAAGAAGGTCATGTACTTTGCC
>Drosophila_americana_Fly_W11C1756_Ago1
ATTGAGACCATGGTGCATGCGTATAGCAAGATCTTTGGGGTGCTCAAGCCCGTGTTTGATGGACGCAATAATTTGTATACTCGCGATCCGCTGCCCATTGGCAATGAGCGTCTGGAGCTGGAGGTGACGCTGCCCGGCGAGGGCAAGGATCGCATTTTCCGTGTGACGATCAAGTGGCAGGCACAGGTGTCGCTCTTTAATCTGGAGGAGGCACTGGAGGGGCGTACTCGCCAAATACCCTACGATGCCATTTTGGCACTCGATGTGGTCATGCGTCACTTGCCCAGCATGACGTACACGCCCGTGGGACGCAGTTTCTTTAGCTCACCCGATGGCTATTATCATCCTCTGGGTGGCGGTCGTGAGGTCTGGTTTGGTTTCCATCAGAGCGTACGGCCATCGCAGTGGAAAATGATGCTCAACATTGATGTTTCGGCTACCGCCTTCTACAAGGCACAACCGGTCATTGATTTTATGTGCGAGGTCCTGGACATACGCGACATCAATGAGCAGCGCAAACCGCTCACCGACTCGCAGCGCGTCAAGTTTACCAAGGAGATCAAGGGACTCAAGATTGAGATTACACACTGTGGCCAAATGCGTCGCAAATATCGCGTCTGCAATGTCACACGACGACCAGCTCAAATGCAATCNTTCCCGCTGCAGCTAGAAAACGGTCAGACTGTGGAGTGCACCGTGGCCAAGTACTTTTTGGATAAGTATCGCATGAAGCTGCGCTATCCGCATTTGCCCTGCCTGCAGGTGGGTCAGGAGCACAAGCACACCTATCTCCCGCTCGAAGTGTGCAACATTGTGGCCGGCCAGCGTTGCATCAAGAAGCTCACCGATATGCAGACATCAACAATGATCAAGGCCACCGCACGCTCGGCACCAGATCGCGAACGCGAGATTAACAATCTTGTCAAACGTGCTGACTTCAACAATGACTCGTATGTCCAGGAGTTCGGTCTGACCATCTCCAATTCCATGATGGAGGTGCGCGGCCGAGTGTTGCCGCCACCAAAGCTACAATATGGGGGACGTGTCTCGTCGCAGAACAAGGTCAGCCTGGCGTCGCCCAATCAGGGCGTTTGGGATATGCGTGGCAAGCAGTTTTTCACGGGCGTCGAGATACGCATTTGGGCAATTGCCTGCTTTGCGCCACAGCGCACAGTGCGCGAGGACGCGTTGCGTAACTTTACACTGCAACTGCAAAAGATCTCCAATGATGCTGGAATGCCCATCATTGGGCAGCCTTGCTTCTGCAAGTATGCTACTGGACCGGATCAGGTGGAGCCCATGTTTCGTTATCTGAAGATAACCTTCCCCGGGCTGCAGCTTGTCGTTGTCGTGCTGCCGGGTAAAACGCCTGTCTATGCGGAGGTGAAGCGTGTGGGCGACACGGTGCTGGGCATGGCCACGCAGTGTGTACAGGCCAAGAATGTAAACAAGACATCGCCACAGACGCTCTCCAATCTGTGCCTCAAGATCAATGTTAAGCTGGGCGGCATTAACTCCATTTTGGTGCCCTCGATTCGACCCAAGGTCTTCAATGAGCCCGTCATTTTCCTGGGCGCCGATGTCACCCATCCGCCGGCTGGTGACAACAAGAAGCCATCCATAGCCGCTGTTGTTGGCTCGATGGATGCGCATCCGTCGCGCTATGCGGCCACGGTGCGCGTTCAGCAGCATCGCCAGGAGATAATTCAGGAGCTAAGCAGCATGGTGCGCGAACTGCTTATCATGTTCTACAAATCCACCGGTGGCTATAAGCCGCATCGCATCATACTCTATCGCGACGGCGTCTCCGAGGGTCAGTTCCCTCATGTGCTGCAGCACGAGCTGACCGCCATACGCGAGGCTTGCATCAAATTGGAGCCGGAGTACCGACCGGGCATTACATTTATTGTCGTACAGAAGCGTCATCATACGCGACTCTTCTGCGCCGAGAAGAGGGAGCAGAGCGGCAAATCGGGCAACATACCCGCCGGCACCACCGTCGACGTTGGCATCACACATCCCACAGAGTTTGATTTCTATTTGTGCAGCCATCAGGGCATTCAGGGCACCAGTCGCCCCTCCCATTATCATGTGCTCTGGGATGATAACCACTTTGATTCCGATGAGCTGCAATGCCTCACCTATCAACTGTGCCACACCTATGTGCGCTGCACGCGCTCTGTCAGCATCCCAGCGCCGGCCTACTATGCGCATTTGGTTGCCTTCCGTGCCAGRTAYCATCTGGTCGAAAAGGAGCACGATTCCGGCGAGGGATCGCATCAGAGCGGCTCCTCCGAGGATCGCACGCCCGGAGCCATGGCACGCGCTATAACGGTTCATGCCGATACCAAAAAGGTCATGTACTTTGCC
>Drosophila_virilis_Fly_FBgn0208650_Ago1
ATTGAGACCATGGTGCATGCGTATAGCAAGATCTTTGGGGTGCTCAAGCCCGTGTTTGATGGACGCAATAATTTGTATACTCGCGATCCGCTGCCCATTGGCAATGAGCGTCTGGAGCTGGAGGTGACGCTGCCCGGCGAGGGCAAGGATCGCATCTTCCGTGTGACGATCAAATGGCAGGCGCAGGTGTCCCTTTTTAATCTGGAGGAGGCGCTCGAGGGGCGTACTCGCCAAATACCCTACGATGCCATATTGGCACTCGATGTGGTCATGCGTCACTTGCCCAGCATGACGTACACGCCCGTGGGACGCAGTTTCTTTAGCTCACCCGATGGCTATTATCATCCTCTGGGTGGCGGTCGTGAGGTCTGGTTTGGTTTCCATCAGAGCGTACGGCCATCGCAGTGGAAAATGATGCTCAACATTGATGTTTCGGCTACCGCCTTCTACAAGGCACAACCGGTCATTGATTTTATGTGCGAGGTCCTGGACATACGCGACATCAATGAGCAGCGCAAACCGCTCACCGATTCGCAGCGCGTCAAGTTCACCAAGGAGATCAAGGGACTCAAGATTGAGATTACGCACTGTGGCCAAATGCGTCGCAAATATCGCGTCTGCAACGTTACACGGCGACCAGCTCAAATGCAATCCTTCCCGCTGCAGCTAGAAAACGGGCAGACTGTGGAGTGCACCGTGGCCAAGTACTTTTTGGATAAGTATCGCATGAAGCTGCGCTATCCGCATTTGCCCTGCCTGCAGGTGGGTCAGGAGCACAAGCACACCTACCTCCCGCTCGAGGTGTGCAACATAGTGGCCGGCCAGCGTTGCATCAAGAAGCTCACCGATATGCAGACATCAACAATGATCAAGGCCACCGCACGCTCGGCACCAGATCGCGAACGCGAGATTAACAATCTGGTCAAGCGTGCTGACTTCAACAATGACTCGTATGTCCAGGAGTTCGGTCTGACCATCTCCAATTCTATGATGGAAGTGCGCGGCCGAGTGTTACCGCCACCAAAGCTACAATATGGGGGACGTGTCTCGTCGCAGAACAAGGTCAGCCTGGCGTCGCCCAATCAGGGCGTTTGGGATATGCGTGGCAAGCAGTTCTTCACGGGCGTCGAGATACGCATTTGGGCAATTGCCTGCTTTGCGCCACAGCGCACAGTGCGCGAGGATGCGTTGCGTAACTTTACACTGCAACTGCAAAAGATCTCCAATGATGCTGGAATGCCCATCATTGGGCAACCTTGCTTCTGCAAGTATGCTACTGGACCGGATCAGGTGGAGCCCATGTTTCGTTATCTGAAGATAACCTTCCCCGGGCTGCAGCTTGTCGTTGTCGTGCTGCCGGGTAAAACGCCCGTCTATGCGGAGGTGAAGCGTGTGGGCGACACGGTGCTGGGCATGGCCACGCAGTGTGTGCAGGCCAAGAATGTGAACAAGACATCGCCACAGACGCTCTCCAATCTGTGCCTCAAGATCAATGTTAAGCTGGGTGGCATTAACTCCATTTTGGTGCCCTCGATACGACCCAAGGTCTTCAATGAGCCCGTCATTTTCCTGGGCGCCGATGTCACCCATCCGCCGGCTGGTGACAACAAGAAGCCATCCATAGCCGCTGTTGTTGGCTCGATGGATGCGCATCCGTCGCGTTATGCGGCCACGGTGCGCGTTCAGCAGCATCGCCAGGAGATAATACAGGAGCTAAGCAGCATGGTGCGCGAACTGCTTATCATGTTCTACAAATCCACCGGTGGCTATAAGCCGCATCGCATCATACTCTATCGCGACGGCGTCTCCGAGGGTCAATTCCCCCATGTGCTGCAGCACGAGCTGACCGCCATACGCGAGGCATGCATCAAATTGGAGCCAGAGTACCGACCGGGCATCACATTTATTGTCGTACAGAAGCGTCATCATACGCGACTCTTCTGCGCCGAGAAGAGGGAGCAGAGTGGCAAATCGGGCAACATACCCGCCGGCACCACCGTCGACGTTGGCATCACACATCCCACGGAGTTTGATTTCTATTTGTGCAGCCATCAGGGCATTCAGGGCACCAGTCGCCCCTCCCACTATCATGTACTCTGGGATGATAATCACTTTGATTCCGATGAGCTGCAATGCCTCACCTATCAACTGTGCCACACCTATGTGCGCTGCACGCGCTCTGTCAGCATCCCAGCGCCGGCCTACTATGCGCATTTGGTTGCCTTCCGTGCCAGATATCATCTGGTCGAAAAGGAGCACGATTCCGGCGAGGGATCGCATCAGAGCGGCTCCTCCGAGGATCGCACGCCCGGAGCCATGGCACGCGCTATAACGGTTCATGCCGATACCAAAAAGGTCATGTACTTTGCC
>Drosophila_montana_Fly_9314_Ago1
ATTGAGACCATGGTGCACGCGTATAGCAAGATCTTTGGGGTGCTCAAGCCCGTGTTTGATGGACGCAATAATTTGTATACGCGCGATCCACTGCCCATTGGCAATGAGCGTCTGGAGCTGGAGGTGACGCTGCCCGGCGAGGGCAAGGATCGCATCTTCCGTGTGACGATCAAGTGGCAGGCGCAGGTGTCGCTCTTTAATCTGGAGGAGGCGCTGGAGGGGCGTACTCGCCAAATACCCTATGATGCCATATTGGCACTCGATGTGGTCATGCGTCATTTGCCCAGCATGACGTACACGCCCGTGGGACGCAGTTTCTTTAGCTCACCCGATGGCTATTATCATCCTCTAGGTGGCGGTCGTGAAGTCTGGTTTGGTTTCCATCAGAGCGTACGGCCATCGCAGTGGAAAATGATGCTCAACATTGATGTTTCGGCTACTGCCTTCTACAAGGCACAACCGGTTATTGATTTTATGTGCGAGGTCCTCGACATACGCGACATTAATGAGCAGCGCAAACCGCTCACCGACTCGCAGCGCGTCAAATTCACCAAGGAGATCAAGGGACTCAAGATTGAGATTACACACTGTGGCCAAATGCGTCGCAAATATCGCGTCTGCAACGTTACACGCCGACCAGCTCAAATGCAATCCTTCCCGCTGCAGCTAGAAAACGGGCAGACTGTGGAGTGCACCGTGGCCAAGTACTTTTTGGATAAGTATCGCATGAAGCTGCGCTATCCGCATTTGCCCTGCCTGCAGGTGGGTCAGGAGCACAAGCACACCTATCTCCCGCTCGAAGTGTGCAACATTGTGGCCGGACAGCGTTGCATCAAGAAGCTCACCGATATGCAGACATCAACAATGATCAAGGCCACCGCACGCTCGGCACCAGATCGCGAACGCGAGATTAACAATCTGGTCAAACGTGCCGACTTCAACAATGACTCGTATGTCCAGGAGTTCGGTCTGACCATCTCCAATTCCATGATGGAGGTGCGCGGCCGAGTGTTGCCGCCACCAAAGCTACAATATGGGGGACGTGTATCGTCGCAGAACAAGGTCAGCCTGGCGTCGCCCAATCAGGGCGTTTGGGATATGCGTGGCAAGCAGTTCTTCACGGGCGTCGAGATACGCATTTGGGCAATTGCCTGCTTTGCGCCACAGCGCACAGTGCGCGAGGATGCGTTGCGTAACTTTACACTGCAACTGCAAAAGATCTCCAATGATGCTGGAATGCCCATCATTGGGCAGCCTTGCTTCTGCAAGTATGCTACTGGACCGGATCAGGTGGAGCCCATGTTTCGTTATCTGAAGATAACCTTCCCTGGACTGCAGCTTGTCGTTGTCGTGCTGCCGGGCAAAACGCCTGTCTATGCTGAGGTGAAGCGTGTGGGCGACACGGTGCTGGGCATGGCCACGCAGTGTGTGCAGGCCAAGAATGTGAACAAGACATCGCCACAAACGCTCTCCAATCTGTGCCTCAAGATCAATGTAAAGCTGGGCGGAATTAACTCTATTTTGGTGCCCTCGATTCGACCCAAGGTCTTTAATGAGCCCGTCATTTTCCTGGGCGCCGATGTCACCCATCCGCCGGCTGGTGACAACAAGAAGCCATCTATAGCCGCTGTTGTTGGCTCGATGGATGCGCATCCATCGCGTTATGCGGCCACGGTGCGCGTTCAGCAGCATCGCCAGGAGATAATTCAGGAGCTAAGCAGCATGGTGCGCGAACTGCTTATCATGTTCTACAAATCCACCGGTGGCTATAAGCCGCATCGCATCATACTCTATCGCGACGGCGTCTCCGAGGGTCAATTCCCCCATGTGCTGCAGCACGAGCTGACCGCCATACGCGAGGCATGCATCAAATTGGAGCCGGAGTACAGACCGGGCATTACATTTATTGTCGTACAGAAGCGACATCATACGCGACTCTTCTGCGCCGAGAAGAGGGAGCAGAGCGGCAAATCGGGCAACATACCCGCCGGCACCACCGTCGACGTTGGCATCACACATCCCACAGAGTTTGATTTCTACTTGTGCAGCCATCAGGGCATTCAGGGCACCAGTCGCCCCTCCCACTATCATGTGCTCTGGGATGATAATCACTTTGATTCCGATGAGCTGCAATGCCTCACCTATCAACTGTGCCACACCTATGTGCGCTGCACGCGCTCTGTCAGCATCCCAGCGCCGGCCTACTATGCGCATTTGGTTGCCTTCCGTGCCAGATACCATCTGGTCGAAAAGGAGCACGATTCCGGCGAGGGATCGCATCAGAGCGGCTCCTCCGAGGATCGCACGCCCGGAGCCATGGCACGCGCTATAACGGTTCATGCCGATACCAAAAAGGTCATGTACTTTGCC
>Drosophila_grimshawi_Fly_XM_001995050_AGO1
AUUGAGACCAUGGUGCAUGCCUAUAGCAAGAUCUUUGGAGUGCUCAAGCCCGUCUUUGAUGGGCGAAAUAAUUUGUAUACCCGGGAUCCGUUGCCCAUUGGCAAUGAGCGGCUGGAGCUGGAGGUAACGCUGCCCGGCGAGGGCAAGGAUCGCAUCUUUCGGGUGACGAUCAAGUGGCAGGCUCAAGUCUCCCUCUUCAAUCUGGAGGAGGCGCUCGAGGGACGCACCCGUCAAAUACCCUACGAUGCCAUCUUGGCCCUCGAUGUUGUCAUGCGCCAUUUGCCCAGCAUGACGUAUACGCCGGUGGGACGCAGUUUCUUUAGCUCACCCGAUGGCUACUAUCAUCCCCUUGGCGGUGGUCGUGAGGUCUGGUUCGGUUUCCAUCAGAGCGUGAGACCCUCGCAAUGGAAAAUGAUGCUCAACAUUGAUGUUUCGGCCACUGCCUUCUACAAGGCUCAGCCCGUCAUUGAUUUUAUGUGCGAGGUGCUGGACAUUCGCGACAUCAACGAGCAGCGCAAGCCGCUCACCGAUUCGCAGCGCGUCAAGUUCACCAAGGAGAUUAAGGGACUCAAGAUCGAGAUUACACACUGUGGCCAGAUGCGUCGCAAGUAUCGUGUCUGCAAUGUGACCAGGCGACCAGCUCAAAUGCAAUCCUUCCCGCUGCAGCUGGAGAACGGUCAGACCGUGGAGUGCACCGUGGCCAAGUACUUUUUGGAUAAGUAUCGCAUGAAGUUGCGCUAUCCGCAUCUGCCCUGCCUGCAGGUGGGUCAGGAGCACAAGCACACCUAUCUGCCGCUCGAGGUGUGCAACAUUGUUGCCGGCCAGCGUUGCAUUAAAAAGCUGACCGAUAUGCAAACCUCAACGAUGAUUAAGGCCACGGCACGCUCUGCUCCGGAUCGUGAGCGCGAGAUUAAUAAUCUGGUGAAACGGGCUGAUUUCAAUAAUGAUUCAUAUGUGCAAGAAUUCGGCCUGACCAUUUCCAACUCGAUGAUGGAGGUGCGUGGACGAGUUCUGCCGCCACCCAAGCUUCAAUAUGGGGGACGUGUCUCGUCGCAGAACAAAGUGUCGCUGGCAUCGCCAAAUCAGGGCGUUUGGGAUAUGCGCGGCAAGCAAUUCUUCACCGGUGUCGAGAUACGCAUCUGGGCAAUUGCCUGCUUUGCGCCGCAGCGCACGGUGCGCGAGGAUGCAUUGCGUAAUUUCACCCAGCAGCUGCAAAAGAUCUCCAACGAUGCCGGCAUGCCAAUCAUUGGUCAGCCGUGCUUCUGCAAAUAUGCCACAGGACCGGAUCAGGUGGAGCCAAUGUUUCGUUAUCUGAAAAUCACCUUCCCCGGCCUACAACUCGUGGUCGUUGUGCUGCCUGGCAAGACGCCCGUCUAUGCGGAGGUGAAGCGUGUUGGUGACACGGUGCUGGGCAUGGCCACCCAAUGUGUCCAGGCGAAGAAUGUGAACAAGACAUCGCCACAGACCCUGUCCAAUCUCUGUCUGAAGAUCAAUGUGAAACUGGGCGGCAUUAAUUCCAUACUGGUGCCAUCGAUACGACCCAAGGUCUUCAAUGAGCCCGUCAUCUUCCUCGGUGCGGAUGUCACCCAUCCGCCAGCUGGUGAUAAUAAGAAGCCAUCGAUUGCUGCUGUUGUUGGUUCGAUGGAUGCGCAUCCAUCGCGUUAUGCGGCCACGGUGCGAGUGCAACAGCAUCGCCAGGAGAUCAUUCAGGAGCUGAGCAGCAUGGUGCGUGAAUUGCUCAUCAUGUUCUACAAAUCCACCGGUGGCUAUAAGCCACAUCGCAUCAUUCUCUAUCGUGAUGGUGUCUCUGAGGGUCAAUUUCCGCAUGUGUUGCAACAUGAACUGACCGCCAUACGCGAGGCAUGCAUCAAAUUGGAGCCAGAAUAUCGGCCGGGCAUUACCUUCAUUGUGGUGCAGAAGCGUCAUCAUACGCGUCUCUUCUGCGCAGAGAAGAAGGAGCAGAGCGGCAAAUCGGGCAAUAUUCCAGCUGGCACCACAGUCGAUGUGGGCAUCACACAUCCCACGGAAUUCGAUUUCUAUUUGUGCAGCCAUCAGGGCAUCCAGGGCACCAGUCGCCCCUCGCACUACCAUGUGCUCUGGGAUGACAAUCAUUUCGAUUCCGAUGAGCUGCAGUGCCUCACGUAUCAACUGUGCCACACUUAUGUCCGUUGCACGCGCUCCGUCAGCAUCCCGGCGCCGGCAUAUUAUGCCCAUUUGGUUGCCUUCCGCGCCAGAUACCAUCUGGUUGAGAAGGAGCAUGAUUCCGGCGAGGGUUCACAUCAGAGCGGCUCCUCCGAGGAUCGCACGCCCGGAGCAAUGGCCCGAGCCAUAACGGUUCAUGCCGACACCAAAAAGGUCAUGUACUUUGCC
>Drosophila_busckii_Fly_scaffold5507_Ago1
ATCGAGACCATGGTGCATGCCTATAGCAAGATCTTTGGCGTATTGAAGCCCGTGTTTGATGGACGCAATAATTTGTATACACGCGATCCGTTGCCCATTGGCAATGAGCGTCTAGAGCTGGAGGTGACACTGCCTGGCGAGGGCAAGGATCGCATCTTTCGTGTGACGATCAAGTGGCAAGCACAGGTGTCGCTTTTCAATCTGGAGGAGGCGCTCGAAGGACGCACCAGGCAAATACCATACGATGCCATCTTGGCGCTGGATGTAGTTATGCGCCACTTGCCCAGCATGACATATACACCCGTGGGACGCAGTTTCTTCAGCTCACCCGATGGCTATTATCATCCATTGGGCGGCGGTCGTGAGGTCTGGTTTGGTTTCCATCAAAGCGTGCGTCCATCTCAATGGAAAATGATGCTCAATATTGATGTGTCGGCTACGGCTTTCTACAAGGCACAGCCTGTCATAGACTTTATGTGCGAGGTGCTGGACATACGTGACATTAACGAGCAGCGCAAGCCGCTCACCGATTCGCAGCGTGTCAAGTTCACCAAGGAAATCAAGGGGCTCAAGATTGAGATAACGCACTGTGGACAAATGCGTCGCAAGTATCGTGTCTGCAATGTTACGCGACGTCCAGCGCAAATGCAATCCTTCCCACTGCAGCTGGAGAACGGCCAGACTGTGGAGTGCACAGTGGCCAAATATTTCCTGGACAAGTATCGCATGAAGCTGCGCTATCCGCACTTGCCTTGCCTGCAAGTGGGTCAGGAGCACAAGCACACTTACTTGCCACTGGAGGTGTGCAACATTGTCGCTGGTCAGCGTTGCATTAAGAAATTGACCGATATGCAGACCTCGACTATGATCAAGGCCACTGCACGCTCTGCGCCAGATCGTGAGCGCGAGATTAATAATCTTGTGAAGCGTGCTGACTTCAACAACGATTCATATGTGCAGGAGTTTGGTTTGACCATCTCAAATTCCATGATGGAGGTGCGCGGACGTGTGCTGCCGCCACCCAAGCTTCAATATGGGGGACGTGTGTCATCGCAGAACAAGGTGAGCTTGGCGTCACCCAATCAGGGTGTCTGGGATATGCGTGGCAAGCAGTTCTTCACCGGCGTGGAGATACGCGTCTGGGCCATTGCCTGCTTTGCACCACAGCGCACGGTGCGCGAGGATGCTTTGCGTAATTTCACGCAGCAGCTGCAGAAGATCTCAAATGATGCAGGCATGCCCATCATAGGGCAGCCTTGCTTCTGCAAATATGCCACCGGACCGGATCAGGTGGAGCCAATGTTTCGTTATCTAAAGATCACATTCCCCGGGCTGCAGCTGGTGGTAGTGGTGCTGCCAGGCAAGACGCCCGTCTATGCTGAGGTGAAGCGTGTGGGCGACACTGTGCTGGGCATGGCAACGCAATGTGTGCAGGCCAAGAATGTGAACAAGACCTCGCCACAGACGCTGTCCAATCTGTGCCTCAAGATCAACGTCAAGCTGGGCGGCATTAATTCCATTCTGGTGCCCTCCATACGTCCCAAGGTCTTCAACGAGCCCGTTATCTTTTTGGGCGCTGATGTGACACATCCACCCGCTGGCGACAACAAGAAGCCCTCCATAGCAGCTGTTGTGGGCTCCATGGATGCGCATCCTTCGCGCTATGCAGCCACCGTGCGTGTGCAGCAGCATCGCCAGGAGATTATCCAAGAGCTAAGCAGCATGGTGCGCGAACTGCTCATTATGTTCTACAAATCCACCGGCGGCTATAAGCCACATCGAATCATACTCTATCGCGATGGTGTCTCCGAGGGACAATTCCCACATGTGCTGCAGCATGAGCTGACCGCCATACGTGAGGCCTGCATCAAGCTCGAGCCCGAATACCGTCCAGGTATTACCTTCATTGTGGTGCAGAAACGTCATCACACGCGTCTCTTCTGCGCCGAGAAGAAGGAGCAGAGCGGCAAATCGGGCAACATACCCGCTGGCACCACCGTCGACGTGGGCATCACTCATCCCACAGAATTTGATTTCTATCTGTGCAGTCATCAGGGCATCCAAGGCACCAGCCGTCCCTCACATTATCACGTGCTATGGGATGACAATCACTTCGATTCCGATGAGCTGCAGTGCCTCACCTATCAACTGTGCCACACCTATGTGCGTTGCACACGCTCCGTTAGCATACCAGCGCCAGCCTACTATGCACACTTGGTTGCCTTCCGTGCCAGATATCACTTGGTGGAGAAGGAGCACGATTCGGGCGAGGGCTCACATCAGAGCGGCTCATCTGAGGATCGCACACCAGGTGCTATGGCACGTGCTATAACTGTGCACGCCGACACCAAAAAGGTCATGTACTTTGCC
>Scaptomyza_flava_WhitemanTranscripts_Ago1
ATTGAGACCATGGTGCATGCGTACAGCAAGATCTTTGGAGTGCTCAAGCCCGTCTTTGATGGCCGAAATAATTTGTATACTCGCGATCCGCTGCCCATTGGCAATGAGAGGTTAGAGCTAGAGGTAACATTGCCCGGCGAAGGCAAGGATCGCATCTTTAGGGTAACGATTAAATGGCAGGCTCAAGTCTCGCTGTTCAATCTGGAAGAAGCGCTCGAGGGWCGCACACGTCAAATACCCTACGATGCCATATTGGCTCTAGATGTCGTTATGCGTCATTTGCCGAGCATGACTTATACGCCCGTGGGACGCAGTTTCTTTAGCTCACCCGATGGCTATTATCATCCACTTGGAGGTGGTCGTGAGGTCTGGTTTGGTTTTCACCAGAGCGTAAGGCCATCTCAATGGAAAATGATGCTCAATATTGATGTTTCGGCTACCGCTTTTTACAAGGCACAGCCTGTCATTGATTTTATGTGCGAGGTTCTGGATATTCGTGACATCAACGAGCAGCGTAAACCACTCACCGATTCGCAGCGTGTCAAGTTCACCAAAGAGATCAAGGGACTCAAGATCGAGATAACACACTGCGGCCAAATGCGACGCAAGTATCGTGTGTGCAATGTCACAAGGCGACCGGCTCAAATGCAATCCTTCCCGCTACAGCTGGAGAACGGACAGACTGTGGAATGCACTGTGGCCAAGTACTTTTTGGATAAGTATCGCATGAAGTTGCGCTATCCACATCTGCCCTGCCTGCAGGTGGGCCAGGAGCACAAGCATACCTATCTTCCACTCGAGGTTTGCAATATTGTTGCCGGCCAAAGGTGCATTAAGAAGCTCACCGATATGCAGACCTCGACAATGATTAAGGCAACGGCACGCTCTGCTCCGGATCGCGAGCGTGAGATTAATAATCTGGTGAAACGTGCCGATTTCAACAATGACTCGTATGTCCAGGAATTCGGTCTGACCATCTCCAACTCCATGATGGAGGTGCGTGGACGCGTTTTGCCACCACCCAAGCTTCAGTATGNNNNNNNNNNNNNNNNNCAAAACAAGGTCTCGCTGGCATCACCCAATCAGGGTGTTTGGGATATGCGCGGCAAACAATTCTTTACTGGTGTCGAGATACGCATTTGGGCCATTGCCTGCTTTGCCCCACAGCGCACAGTGCGCGAGGATGCATTACGCAATTTTACGCAACAGCTGCAAAAGATCTCCAACGATGCTGGCATGCCAATAATTGGTCAGCCTTGCTTCTGTAAATATGCCACTGGACCGGATCAGGTGGAGCCAATGTTTCGTTATCTTAAAATAACCTTCCCCGGTTTGCAACTTGTTGTTGTTGTGCTGCCTGGCAAGACGCCGGTTTATGCGGAGGTGAAACGTGTAGGAGACACGGTGCTAGGCATGGCCACCCAATGTGTCCAGGCCAAGAATGTGAATAAGACATCGCCACAGACGCTATCCAATCTATGCCTAAAGATCAATGTWAAACTTGGYGGCATTAATTCCATACTGGTGCCATCAATTAGACCCAAGGTCTTCAATGAGCCTGTCATCTTCTTGGGCGCGGATGTMACACACCCACCAGCTGGCGACAACAAGAAGCCATCGATTGCTGCCGTTGTTGGTTCGATGGATGCGCATCCATCGAGGTATGCGGCAACAGTGCGAGTGCAGCAACATCGCCAGGAGATCATTCAGGAGCTGAGCAGCATGGTGCGTGAGTTGCTGATCATGTTCTACAAATCCACCGGTGGCTATAAGCCACATCGCATCATACTCTATCGTGACGGTGTCTCCGAGGGACAATTTCCACATGTGCTGCAACACGAGCTAACTGCCATTCGTGAGGCCTGCATCAAACTGGAGCCAGAGTATCGGCCGGGTATTACTTTCATTGTTGTCCAGAAGCGCCATCATACGCGTCTCTTCTGTGCCGAGAAGAAGGAACAGAGCGGCAAATCGGGCAATATTCCAGCTGGCACCACAGTCGATGTGGGCATCACACATCCCACTGAATTTGATTTCTATTTGTGCAGTCACCAGGGCATCCAAGGCACCAGCCGACCCTCACACTATCATGTACTCTGGGATGACAATCATTTCGATTCGGATGAGCTGCAATGCCTTACGTATCAATTGTGTCACACTTATGTCAGATGTACACGATCTGTGAGCATTCCAGCGCCAGCCTATTATGCACATTTGGTTGCCTTCCGTGCCAGGTATCATCTGGTTGAGAAGGAGCATGATTCCGGCGAGGGATCACATCAGAGCGGCTCCTCCGAGGATCGGACGCCTGGAGCAATGGCGCGTGCCATTACGGTTCATGCCGATACCAAAAAGGTCATGTACTTTGCC
>Drosophila_mojavensis_Fly_XM_002006656_AGO1
AUCGAGACUAUGGUGCAGGCCUACAGCAAGAUCUUUGGGGUGCUGAAGCCAGUCUUUGAUGGACGUAACAAUUUGUAUACACGGGAUCCUCUGCCCAUUGGCAAUGAACGACUGGAGCUGGAGGUAACGCUGCCCGGCGAGGGCAAGGACCGCAUCUUUCGUGUGACGAUUAAGUGGCAGGCGCAAGUGUCGCUCUUCAAUCUGGAGGAGGCUCUGGAGGGGCGCACGCGCCAAAUACCUUAUGAUGCUAUCUUAGCGCUUGAUGUGGUCAUGCGGCAUUUGCCUAGCAUGGCGUAUACGCCAGUUGGACGCAGUUUCUUUAGUUCACCGGACGGCUACUAUCAUCCUUUGGGUGGUGGCCGCGAAGUCUGGUUUGGUUUCCAUCAGAGCGUGCGGCCAUCUCAGUGGAAAAUGAUGCUCAACAUUGAUGUUUCGGCUACUGCUUUCUACAAGGCUCAACCUGUCAUCGAUUUUAUGUGCGAGGUUUUGGACAUUCGCGACAUUAACGAACAGCGCAAACCGCUCACCGAUUCGCAGCGCGUUAAGUUCACCAAGGAAAUCAAAGGACUCAAGAUUGAAAUCACGCACUGUGGUCAAAUGCGUCGGAAAUAUCGCGUCUGCAAUGUGACCCGUCGACCAGCUCAAAUGCAAUCCUUCCCACUGCAACUGGAGAAUGGACAAACCGUCGAGUGCACUGUGGCCAAGUACUUUUUGGAUAAGUAUCGCAUGAAGCUGCGCUACCCGCAUUUGCCCUGCCUGCAGGUGGGUCAGGAGCACAAGCACACCUAUCUACCACUUGAGGUGUGCAACAUUGUGGCUGGACAACGUUGCAUCAAAAAGCUGACCGACAUGCAGACGUCGACCAUGAUCAAAGCGACUGCACGCUCGGCGCCUGAUCGUGAGCGUGAGAUUAACACGCUGGUGAAGCGUGCGGACUUCAACAAUGAUCCCUAUGUGCAGGAGUUUGGGCUAACCAUCUCCAAUUCCAUGAUGGAGGUGCGUGGCCGGGUUUUGCCACCACCAAAGCUUCAAUAUGGGGGACGUAUGUCGUCGCAGAAUAAGGUGAGCCUGGCAUCUCCGAAUCAAGGCGUUUGGGACAUGCGUGGCAAGCAGUUCUUCACGGGUGUCGAGAUCAGAAUUUGGGCGAUUGCCUGCUUCGCACCACAGCGCACAGUCCGCGAGGAUGCCUUGCGGAACUUUACGCUGCAACUGCAAAAGAUCUCCAAUGAUGCUGGCAUGCCCAUCAUUGGACAGCCCUGCUUCUGCAAGUAUGCCACGGGGCCCGAUCAAGUGGAGCCCAUGUUCCGUUAUUUGAAGAUUACUUUCCCUGGACUACAGCUGGUGGUUGUUGUCCUGCCGGGCAAGACUCCAGUCUAUGCCGAGGUCAAACGAGUGGGCGACACGGUCCUUGGCAUGGCCACGCAGUGUGUCCAGGCCAAGAACGUGAACAAGACCUCGCCACAGACGCUCUCGAAUCUGUGUCUCAAGAUCAAUGUGAAGCUGGGCGGCAUUAACUCGAUUCUGGUGCCAUCCAUACGACCCAAGGUCUUCAAUGAGCCCGUCAUCUUCCUGGGGGCCGAUGUCACCCAUCCCCCGGCAGGCGACAACAAGAAACCAUCGAUAGCCGCUGUGGUUGGCUCAAUGGAUGCUCAUCCCUCGCGCUAUGCGGCCACGGUGCGUGUGCAACAGCACCGCCAGGAGAUCAUACAGGAGCUGAGUAGCAUGGUGCGGGAAUUGUUGAUCAUGUUCUACAAAUCCACCGGCGGCUAUAAGCCGCAUCGUAUCAUACUCUAUCGCGACGGCGUCUCCGAGGGCCAGUUCCCACACGUGCUGCAACACGAGCUGACCGCUAUACGCGAGGCGUGCAUCAAAUUGGAGCCGGAAUACAGGCCAGGCAUUACAUUCAUUGUCGUUCAGAAGCGCCAUCACACGCGACUCUUCUGCGCCGAGAAACGCGAGCAGAGCGGCAAAUCGGGCAAUAUACCAGCGGGCACCACCGUCGACGUUGGCAUCACCCAUCCCACAGAGUUUGAUUUCUACUUGUGCAGCCAUCAGGGCAUCCAGGGCACCAGUCGUCCCUCUCACUACCAUGUGCUCUGGGACGACAACCACUUUGAUUCCGAUGAGCUGCAAUGCCUUACCUAUCAGCUGUGCCACACCUAUGUCCGUUGCACGCGGUCUGUGAGCAUCCCUGCGCCAGCCUACUACGCCCAUCUGGUUGCCUUCCGAGCCAGAUACCAUCUGGUUGAAAAGGAGCACGAUUCCGGCGAAGGAUCACAUCAAAGCGGCUCAUCCGAAGAUCGUACGCCCGGGGCCAUGGCACGCGCCAUAACGGUUCAUGCCGACACGAAGAAGGUCAUGUACUUUGCC
>Drosophila_immigrans_Fly_DJOtrans_93_2_Ago1
ATCGAGACGATGGTGCATGCGTACAGCAAGATTTTTGGAGTGCTCAAACCCGTATTTGATGGTCGCAACAATTTGTACACGCGTGACCCGTTGCCCATTGGCAATGAGCGACTGGAGCTGGAGGTGACGCTGCCCGGCGAGGGTAAGGATCGCATTTTTCGTGTGACCATCAAGTGGCAGGCGCAAGTGTCGCTCTTCAATCTGGAGGAAGCGCTCGAAGGCCGCACCCGTCAAATTCCCTATGATGCCATACTGGCCCTCGATGTGGTCATGCGTCACTTGCCGAGCATGACTTACACGCCGGTCGGACGCAGTTTCTTCAGCTCCCCCGATGGCTATTACCATCCACTTGGTGGCGGTCGTGAGGTCTGGTTTGGTTTCCATCAAAGCGTTCGGCCCTCGCAGTGGAAGATGATGCTCAACATTGACGTTTCCGCAACTGCCTTCTACAAGGCACAGCCGGTCATTGACTTTATGTGCGAGGTGCTGGACATACGTGACATCAACGAGCAGCGTAAACCGCTCACGGACTCGCAGCGCGTCAAGTTCACCAAGGAAATCAAGGGACTCAAGATCGAGATTACGCACTGCGGCCAAATGCGTCGCAAGTATCGTGTCTGCAATGTAACACGTCGCCCCGCTCAAATGCAATCCTTCCCACTGCAGTTGGAGAACGGCCAGACAGTGGAGTGCACTGTAGCCAAGTACTTTTTGGATAAGTACCGCATGAAGTTGCGCTATCCGCATCTGCCATGTCTGCAGGTGGGACAGGAGCACAAACACACCTACCTGCCGTTGGAGGTATGTAACATTGTTGCTGGACAGCGGTGCATCAAGAAGCTCACCGATATGCAGACCTCGACCATGATCAAGGCCACCGCACGGTCTGCTCCAGATCGCGAACGCGAGATTAACAATTTGGTCAAACGTGCCGACTTCAATAACGACTCTTATGTCCAAGAGTTCGGTCTGACCATCTCGAATTCCATGATGGAGGTGCGCGGTCGCGTTTTGCCACCACCGAAGTTGCAGTATGGGGGACGTGTGTCGGGCCAGAATAAGGTCAGTCTGGCCTCACCCAATCAAGGTGTCTGGGATATGCGTGGCAAGCAGTTCTTCACCGGCGTCGAGATTCGCATCTGGGCCATCGCCTGCTTTGCTCCGCAGCGCACAGTGCGCGAGGATGCGCTGCGCAACTTTACGCAACAGCTGCAAAAGATCTCCAACGATGCTGGCATGCCAATTATTGGCCAGCCCTGCTTCTGCAAGTATGCCACAGGCCCGGATCAGGTGGAGCCGATGTTCCGCTATCTGAAGATCACGTTCCCAGGACTGCAGCTAGTCGTGGTCGTGTTGCCGGGCAAGACGCCTGTCTATGCGGAGGTTAAGCGTGTGGGCGACACGGTGCTGGGCATGGCCACGCAGTGTGTGCAGGCCAAGAACGTGAACAAGACTTCACCACAGACGCTCTCCAATCTGTGCCTCAAGATCAATGTGAAGCTTGGCGGCATCAATTCCATCTTGGTACCATCCATTCGACCAAAGGTCTTCAATGAGCCGGTCATCTTCTTGGGGGCCGATGTCACTCATCCGCCAGCTGGCGACAACAAGAAACCATCGATTGCAGCCGTTGTGGGCTCAATGGATGCGCATCCGTCGCGCTACGCGGCCACCGTGCGAGTGCAGCAACATCGCCAGGAGATCATCCAGGAGCTGAGCAGCATGGTGCGAGAGTTGCTTATTATGTTCTACAAATCCACCGGCGGCTACAAGCCGCACCGCATCATACTCTATCGCGACGGCGTCTCCGAGGGTCAATTCCCACATGTGCTGCAGCACGAGTTGACTGCCATACGCGAGGCATGCATCAAACTGGAGCCGGAATACCGGCCGGGTATTACCTTCATTGTCGTCCAGAAGCGCCATCACACACGACTCTTCTGTGCCGAAAAGAAGGAGCAGAGCGGCAAATCGGGTAACATTCCCGCCGGTACCACCGTCGACGTTGGCATCACCCACCCCACGGAATTCGATTTCTATCTGTGCAGTCACCAGGGCATCCAGGGCACCAGCCGTCCCTCACATTACCATGTGCTCTGGGATGACAATCACTTTGATTCCGATGAGCTGCAATGCCTCACGTATCAGTTGTGCCACACCTATGTGCGATGCACCCGCTCTGTAAGCATACCGGCGCCAGCATATTATGCGCACTTGGTTGCCTTCCGTGCTAGGTATCATCTGGTCGAGAAGGAACATGATTCCGGAGAGGGATCGCACCAGAGCGGCTCATCCGAGGATCGTACCCCTGGAGCCATGGCACGGGCCATTACTGTTCATGCCGACACCAAAAAGGTCATGTACTTTGCC
>Scaptodrosophila_deflexa_Fly_comp23055_c0_seq1_Ago1
ATTGAGACCATGGTGCATGCGTACAGCAAAATCTTTGGCGTGCTCAAGCCCGTGTTCGATGGACGCAACAACTTGTACACGCGCGATCCTCTGCCTATTGGCAACGAACGTTTGGAGCTAGAAGTGACGCTGCCTGGCGAGGGCAAGGATCGCATCTTTCGTGTGACCATCAAGTGGCAGGCGCAAGTGTCGCTTTTCAATCTGGAAGAGGCTCTGGAGGGTCGCACGCGTCAAATACCATACGATGCCATACTGGCGCTGGACGTGGTCATGCGGCATTTGCCCAGCATGACGTACACGCCTGTGGGCCGCAGTTTCTTCAGCTCGCCCGACGGTTACTATCATCCGCTTGGCGGTGGCCGTGAGGTCTGGTTTGGCTTCCATCAGAGCGTGCGCCCGTCGCAGTGGAAAATGATGCTCAACATTGATGTATCGGCTACGGCATTTTACAAGGCTCAACCCGTCATCGACTTCATGTGCGAGGTTTTGGATATTCGCGACATCAATGAGCAGCGCAAACCCTTGACCGATTCGCAGCGCGTCAAGTTCACCAAGGAAATTAAGGGCCTGAAGATTGAAATTACACACTGCGGCCAAATGCGACGCAAGTATCGGGTCTGCAATGTCACGCGTCGTCCAGCGCAAATGCAATCCTTCCCACTGCAGCTGGAGAACGGGCAGACCGTGGAATGCACCGTGGCAAAGTACTTCTTGGACAAGTATCGCATGAAGCTGCGCTATCCGCACTTGCCCTGTCTGCAGGTGGGCCAGGAGCATAAGCACACCTATCTGCCCCTAGAGGTGTGCAACATAGTGGCTGGCCAGCGATGCATCAAGAAGCTGACGGACATGCAAACCTCCACCATGATCAAGGCCACCGCACGGTCGGCGCCCGATCGCGAACGCGAAATCAACAATCTGGTTAAGCGCGCCGACTTCAACAATGACTCGTACGTTCAGGAATTCGGTCTGACCATCTCCAATTCCATGATGGAGGTGCGCGGTCGCGTGCTGCCGCCACCTAAGTTGCAGTACGGCGGACGTGTTTCCAGCCAGAACAAAGTCAGCTTGGCTTCGCCCAACCAGGGTGTGTGGGACATGCGCGGCAAGCAGTTCTTCACCGGTGTCGAGATACGCATCTGGGCCATCGCCTGCTTTGCGCCGCAGCGCACAGTGCGCGAGGATGCGCTGCGCAACTTTACGCAGCAGTTGCAAAAGATCTCAAACGATGCGGGCATGCCCATCATTGGCCAGCCCTGTTTCTGCAAGTATGCCACCGGGCCCGATCAGGTGGAGCCCATGTTCCGCTATTTGAAAATCACCTTCCCCGGGCTGCAGCTGGTCGTTGTGGTGCTGCCGGGCAAGACGCCCGTCTATGCGGAGGTAAAGCGCGTGGGCGACACGGTATTGGGCATGGCAACACAGTGTGTCCAGGCCAAGAATGTGAACAAGACATCGCCGCAGACTCTGTCCAATCTGTGCCTGAAAATCAACGTCAAGCTGGGCGGCATCAATTCCATACTTGTGCCCTCCATTCGGCCCAAGGTCTTTAATGAGCCGGTCATCTTCCTGGGCGCCGATGTCACACATCCGCCAGCGGGTGACAACAAGAAGCCGTCTATTGCGGCGGTCGTCGGCTCCATGGATGCGCATCCGTCGCGCTATGCGGCCACCGTGCGCGTGCAGCAGCATCGCCAGGAGATCATACAGGAGCTCAGCAGCATGGTGCGCGAGCTACTCATCATGTTCTACAAATCCACCGGCGGCTACAAGCCGCACCGCATCATACTCTATCGCGACGGCGTCTCCGAGGGCCAGTTCCCACATGTGCTGCAGCACGAGTTGACTGCGATACGCGAGGCCTGCATCAAGCTGGAGCCGGAATACCGCCCGGGCATCACCTTCATTGTGGTGCAGAAACGGCATCACACGCGTCTCTTCTGCGCCGAGAAAAAGGAGCAGAGCGGCAAATCGGGCAACATACCCGCCGGCACCACCGTCGACGTGGGCATCACACATCCCACAGAATTCGATTTCTACTTGTGCAGCCATCAGGGCATACAGGGCACCAGCCGACCCTCGCACTACCACGTGCTCTGGGATGATAACCATTTCGATTCCGACGAGCTGCAGTGCCTGACGTATCAGTTATGCCACACGTACGTACGCTGTACACGCTCCGTCAGCATTCCAGCGCCTGCGTACTATGCGCATTTGGTGGCATTCCGTGCCAGATATCATCTTGTCGAAAAGGAGCACGACTCTGGCGAGGGCTCACATCAAAGCGGCTGCTCAGAGGATCGCACGCCAGGCGCCATGGCGCGTGCCATAACCGTGCACGCGGACACCAAAAAGGTCATGTACTTTGCT
>Chironomus_riparius_Midge_TSA_KA182653_CripIT07949_Ago1
ATTGAGACTATGGTTCATGCATATAGTAAAATTTTCGGAGTTCTAAAACCAGTATTTGATGGACGGAATAATTTATATACTCGCGATCCATTACCAATTGGAAATGATCGTGTTGAGCTCGAAGTCACGTTGCCGGGCGAGGGAAAAGACAGAGTTTTTCGTGTCACTATTAAGTGGGTCGCTCAAGTATCACTATTTAATCTCGAAGAGGCTCTTGAAGGACGTACAAGACAAATTCCATATGATGCAATACTTGCACTTGATGTTGTGATGCGTCACTTGCCAAGTATGACTTATACACCGGTTGGAAGAAGTTTCTTCAGCTCACCCGATGGCTATTATCATCCTTTGGGCGGTGGTCGTGAAGTTTGGTTTGGTTTCCATCAAAGTGTTCGTCCATCACAATGGAAAATGATGCTCAACATTGATGTATCAGCGACTGCATTTTATAAAGCTCAACCTGTCATTGAATTCATGTGCGAAGTTCTCGATATTCGTGACATTAATGAACAAAGAAAACCACTCACCGATTCACAGCGTGTCAAATTCACAAAAGAAATTAAAGGTTTAAAAATTGAAATTACTCATTGTGGCACAATGAGACGTAAATATCGTGTTTGTAATGTCACAAGACGTCCAGCTCAAATGCAAAGTTTTCCATTGCAACTCGATAATGGACAGACCGTTGAATGCACTGTCGCCAAATATTTCCTTGACAAGTATAAAATGAAACTTCGCTATCCACATTTGCCATGTTTACAAGTCGGCCAAGAACACAAGCATACATATTTACCATTAGAAGTATGTAATATTGTCGCAGGACAACGTTGTATTAAGAAATTGACAGATATGCAGACATCAACCATGATTAAAGCAACTGCTCGCTCAGCACCAGATCGTGAAAGAGAAATCAACAACTTGGTGAGACGTGCTGATTTTAACAATGATTCTTACGTTCAAGAATTCGGACTTACCATCAGCAACAGTATGATGGAAGTAAGAGGACGAGTTTTACCACCACCCAAATTGCAGTACGGAGGACGTGTTTCAAGCCAGAACAAAATCAGTCTTGCCTCCCCTAACCAGGGAGTGTGGGATATGAGAGGAAAACAATTTTTTACTGGTGTCGAGATCCGTGTATGGGCTATTGCATGCTTTGCACCACAACGAACAGTTCGAGAGGATGCACTTAGGAATTTCACACAACAACTTCAAAAGATATCTAATGATGCAGGAATGCCAATTATCGGTCAACCATGTTTCTGCAAATATGCCACAGGACCTGATCAAGTTGAACCAATGTTCAGATATCTCAAGAACTCGTTCAATCAATTGCAATTGGTTGTCGTCGTGCTGCCAGGAAAAACACCAGTATACGCTGAAGTAAAGAGAGTTGGAGATACAGTGTTGGGAATGGCAACACAATGTGTTCAGGCAAAGAATGTCAACAAAACATCGCCACAGACATTGTCAAATCTCTGTCTTAAGATCAACGTTAAATTGGGTGGTATTAATTCAATCTTGGTGCCATCAATTAGACCAAAAGTATTCAATGAACCAGTCATCTTCCTTGGAGCTGATGTTACTCATCCACCCGCCGGAGATAATAAGAAGCCTTCAATTGCTGCAGTTGTTGGTTCAATGGATGCTCATCCTTCAAGATATGCTGCAACAGTACGAGTACAACAGCACAGACAAGAAATGATTCAAGAATTAAGTAGCATGGTGCGAGAACTTTTAGTCATGTTTTACAAATCAACAGGTGGCTACAAACCACACAGAATCATTCTGTACAGAGATGGTGTTTCGGAAGGACAATTTCCACATATATTGCAACATGAGCTCACAGCTATTCGTGAAGCATGTATTAAATTGGAAGCTGATTATCGTCCGGGTATTACATTTATCGTTGTGCAAAAGAGACATCATACGCGTTTATTCTGTGCTGACAAAAAAGANCAGAGTGGAAAATCTGGAAATATCCCAGCAGGAACAACAGTCGATGTTGGAATTACACATCCAACAGAATTCGATTTCTACTTATGTTCACATCAGGGTATTCAAGGCACAAGTCGACCATCACATTATCATGTCTTGTGGGATGATAACCACTTCGATTCAGACGAATTACAGTGTTTAACCTATCAATTATGTCACACGTATGTACGATGTACTCGTTCAGTATCCATTCCTGCACCAGCCTATTATGCTCATCTAGTAGCATTTAGAGCAAGATATCACTTGGTTGAGAAAGAGCATGATTCCGGTGAGGGATCACACCAAAGTGGCTGTTCTGAGGACAGGACACCAGGAGCGATGGCAAGAGCCATTACCGTACATGCTGATACCAAAAAAGTTATGTACTTTGCT
>Megaselia_abdita_Scuttlefly_comp13476_c0_seq1_AND_comp12156_c0_seq1_AND_comp14689_c0_seq1_Ago1
ATCGAGACTATGGTTCAAGCTTATACAAAACTGTTTGGTGTGGTGAAGCCGGTATTCGATGGCAGGAACAATTTATATACAAGGGATCCATTACCGATCGGAAACGATCGATTGGAATTGGAAGTAACATTGCCAGGCGAAGGAAAGGATCGTATTTTCCGGGTCACGATCAAATGGATGGCTCAAGTATCGCTTTATAACTTGGAAGAAGCTTTAGAGGGACGAACTCGTCAAATTCCATACGATGCTATCTTAGCTTTAGATGTGGTTATGCGTCATTTGCCAAGTATGACCTACACACCAGTAGGTCGGAGTTTCTTCAGCTCACCAGATGGATACTATCATCCACTCGGAGGTGGTCGCGAGGTTTGGTTCGGTTTCCATCAAAGTGTGAGGCCCTCTCAATGGAAGATGATGTTGAATATTGATGTTTCTGCAACTGCATTTTACAAAGCGCAACCTGTAATCGACTTCATGTGTGAAGTCTTGGATATCCGTGATATAAACGAACAACGTAAGCCTTTAACTGATTCGCAACGTGTCAAGTTTACTAAAGAAATCAAAGGATTGAAAATCGAAATAACGCATTGCGGCCAAATGCGCCGCAAGTATCGCGTCTGCAATGTAACAAGGCGACCAGCACAAATGCAATCATTTCCACTTCAGTTAGACAACGGTCAAACCGTTGAGTGTACTGTTGCAAAGTACTTCTTAGACAAATACCGTATGAAATTACGGCACCCACACCTACCATGTTTACAGGTAGGCCAAGAACACAAGCACACTTACCTCCCACTCGAGGTATGTAATATTGTTGCCGGGCAAAGGTGTATCAAAAAGTTAACAGACATGCAAACATCCACAATGATCAAAGCCACCGCTCGCTCAGCTCCAGACAGAGAACGTGAAATTAACAATTTGGTAAAACGAGCTGATTTCAACAATGACGGTTATGTTCAAGAGTTCGGTTTGGCTATCTCGAATTCTATGATGGAAGTTCGCGGAAGAGTTCTTCCACCACCGAAACTCCAGTATGGGGGACGTGTCTCCAGCCAGAATAAGGTCAGCCTTGCATCTCCTAATCAAGGAGTATGGGATATGCGTGGCAAGCAATTCTTCACTGGTGTCGAAATTCGTGTGTGGGCGATTGCATGCTTTGCTCCACAAAGAACCGTTCGTGAAGATGCTCTAAGGAATTTCACACAACAACTTCAAAAGATATCAAACGATGCTGGAATGCCGATTATTGGTCAGCCTTGTTTCTGTAAATATGCAACAGGACCGGATCAAGTCGAACCAATGTTCAAATATTTGAAAAACTCTTTCAATGCGCTGCAATTGGTCGTCGTGGTTCTACCAGGAAAAACTCCTGTTTACGCCGAGGTGAAACGAGTTGGTGATACTGTGCTCGGAATGGCTACACAATGTGTTCAAGCTAAAAATGTTAATAAAACATCACCACAAACGTTGTCAAATCTGTGTCTCAAAATCAATGTAAAGTTGGGTGGAATCAATTCGATTTTGGTTCCATCGATTCGTCCAAAGGTTTTCAATGAACCGATTATCTTCTTGGGAGCTGATGTTACACACCCACCTGCTGGTGACAATAAGAAACCATCTATTGCCGCCGTTGTTGGTTCTATGGACGCACATCCATCGAGATATGCTGCTACTGTACGTGTTCAACAACATCGCTTAGATATCATTCAAGAACTCAGCAGCATGGTCAGAGAGCTGTTGATTATGTTCTACAAGTCTACTGGTGGTTATAAGCCCCATCGCATCATTTTGTATAGAGATGGTGTGTCTGAAGGACAGTTCCCCAATGTCCTACAACATGAACTTACAGCCATTCGTGAAGCATGCATCAAATTAGAAGCCGATTATCGTCCGGGAATCACATTTATCGCTGTTCAAAAGCGTCATCACACAAGATTGTTCTGCGCTGAGAAAAAGGAACAAAGTGGCAAATCGGGTAACATCCCAGCTGGTACCACCGTCGACGTTGGAATAACTCATCCAACCGAATTCGATTTCTATCTTTGCAGTCATCAAGGTATCCAGGGCACAAGTAGGCCATCACACTATCATGTCCTCTGGGATGACAACCACTTCGATTCTGACGAATTACAATGTTTAACATATCAACTTTGTCACACTTATGTACGATGCACAAGATCGGTTTCGATTCCGGCCCCAGCATACTATGCACACTTAGTTGCGTTCAGAGCAAGATATCATTTGGTTGAAAAGGAACATGATTCTGGCGAAGGATCTCACCAAAGCGGTTGTTCCGAGGATCGAACTCCTGGTGCTATGGCAAGAGCCATTACGGTACATGCCGATACAAAACGCGTCATGTACTTTGCT
>Hermetia_illucens_SoldierFly_comp24637_c2_seq5_Ago1
ATAGAAACAATGGTACATGCTTACAGTAAAATATTCGGAGTACTGAAACCTGTATTCGATGGAAGGAACAATCTTTATACGCGTGATCCGTTACCTATTGGAAATGATCGATTGGAACTGGAAGTGACTTTACCGGGAGAAGGAAAGGATCGTCTTTTTCGCGTAACGATAAAGTGGGTGGCACAGGTATCACTCTTCAACTTGGAAGAAGCCTTAGAAGGACGAACTCGACAGATCCCTTACGATGCGATATTGGCATTAGATGTTGTTATGCGTCACTTACCAAGTATGACGTACACGCCTGTCGGAAGGAGTTTCTTCAGTTCGCCGGATGGATACTATCATCCACTGGGCGGAGGTCGTGAAGTGTGGTTTGGTTTTCATCAAAGCGTTCGTCCATCACAATGGAAAATGATGTTGAACATTGATGTTTCTGCCACTGCTTTCTACAAAGCACAGTCCGTTATTGATTTTATGTGTGAAGTATTAGATATTCGAGATATCAATGAACAGCGAAAACCACTGACCGATTCCCAACGAGTGAAATTCACTAAAGAAATTAAGGGCCTGAAAATTGAAATTACCCATTGTGGTCAGATGCGAAGAAAATATCGCGTGTGTAACGTAACGAGGCGACCAGCACAAATGCAATCATTTCCACTACAACTAGAAAATGGTCAAACAGTAGAATGCACCGTAGCAAAATACTTCTTAGATAAATATCGTATGAAACTTCGCTATCCACACTTGCCATGCCTCCAAGTTGGGCAAGAGCACAAGCACACATATCTACCACTTGAAGTATGCAATATCGTGGCTGGTCAACGATGTATCAAAAAGTTAACTGATATGCAAACATCAACAATGATCAAGGCGACAGCCCGGTCAGCTCCTGATCGTGAAAGGGAAATCAATAATTTAGTGAAGCGTGCCGATTTCAACAACGACTCATACGTACAGGAGTTTGGATTAACAATTTCAAATAGCATGATGGAGGTTCGAGGCCGAGTACTGCCGCCGCCAAAACTTCAATATGGTGGACGTGTATCTAGCCAGAACAAGGTGAGCCTTGCATCGCCCAATCAAGGAGTTTGGGACATGCGAGGCAAACAATTTTTCACCGGTGTCGAAATACGTGTATGGGCTATTGCATGTTTCGCACCACAACGAACGGTTCGAGAGGATGCACTGAGAAATTTCACACAACAACTGCAAAAGATCTCCAACGATGCTGGTATGCCAATCATAGGACAACCGTGTTTCTGTAAATATGCGACAGGACCTGATCAAGTCGAGCCGATGTTCCGTTATTTAAAGAATTCGTTCAATGCCTTACAACTAGTTGTAGTGGTTTTGCCCGGGAAAACGCCAGTATACGCCGAAGTGAAACGCGTGGGTGATACTGTACTTGGAATGGCAACACAATGTGTGCAAGCTAAAAATGTAAATAAAACATCGCCCCAAACTCTATCAAATCTCTGCTTGAAGATCAACGTAAAATTAGGCGGCATCAATTCAATCCTTGTACCATCAATAAGACCGAAAGTTTTCAACGAACCTGTTATTTTCCTTGGTGCTGATGTCACTCACCCGCCTGCTGGCGATAATAAAAAACCCTCAATTGCCGCAGTTGTCGGTTCTATGGATGCACATCCGTCACGTTACGCAGCAACTGTTCGGGTACAACAACATCGCCAAGAAATTATCCAAGAATTGAGTAGTATGGTGCGCGAACTTCTTATCATGTTCTACAAGTCGACTGGTGGTTACAAGCCACATCGAATTATCTTATACCGTGACGGTGTGTCTGAAGGTCAATTCCCGCATGTGTTACAACATGAACTTACTGCTATTCGAGAGGCATGCATCAAATTAGAAGCTGATTATAAACCAGGAATAACGTTTATAGTAGTACAAAAGAGGCATCATACGAGGCTTTTCTGTGCAGATAAAAAAGAGCAAAGTGGCAAATCTGGAAATATTCCAGCCGGTACAACAGTCGATGTAGGAATCACACATCCAACAGAATTTGATTTTTATCTATGTAGTCATCAAGGTATCCAGGGTACAAGCCGCCCTTCACACTACCATGTTCTGTGGGATGACAATCATTTTGATTCAGATGAATTGCAGTGTTTGACGTATCAGTTGTGTCACACTTATGTGAGATGCACCAGATCAGTGTCAATCCCCGCTCCCGCCTACTATGCCCACTTAGTAGCCTTCCGCGCAAGATATCATCTAGTTGAAAAAGAACACGACTCGGGCGAAGGATCTCATCAAAGTGGTTGTTCTGAAGATAGAACGCCAGGCGCAATGGCACGAGCAATTACCGTTCACGCTGATACCAAAAAAGTTATGTACTTTGCT
>Belgica_antarctica_Midge_gi_418264514_gb_GAAK01007360_1_TSA_B648_07599_Ago1
ATCGAGACGATGGTTCACGCTTATAGCAAGATTTTCGGTGTTTTGAAGCCAGTATTTGATGGACGCAACAACTTGTACACCCGTGATCCCTTGCCCATTGGCAACGATCGCGTTGAGCTCGAAGTCACACTGCCCGGAGAAGGCAAGGATCGCGTTTTCCGCGTCACCATCAAGTGGGTTGCTCAAGTCTCTCTCTTCAACCTCGAAGAAGCGTTGGAAGGTCGCACTCGCCAAATTCCCTACGATGCCATCCTCGCTTTGGATGTCGTCATGCGTCACTTGCCCAGCATGACCTACACACCCGTCGGCAGAAGTTTCTTCAGCTCCCCAGATGGATACTACCATCCACTCGGCGGCGGCCGTGAGGTGTGGTTTGGTTTCCATCAGAGCGTCCGCCCTTCTCAATGGAAGATGATGCTCAACATCGATGTCTCTGCCACCGCTTTCTACAAGGCACAGCCCGTCATTGAATTCATGTGTGAAGTTCTCGACATTCGTGACATCAACGAACAGCGTAAGCCGCTGACTGATTCGCAACGTGTCAAATTCACGAAGGAAATCAAGGGTCTGAAGATTGAAATCACGCACTGCGGAACAATGAGGAGAAAGTACCGCGTCTGCAACGTCACACGTCGCCCAGCTCAAATGCAAAGTTTCCCGCTCCAACTCGACAACGGCCAAACCGTCGAATGCACTGTCGCCAAGTATTTCCTCGACAAGTACAAGATGAAGTTGCGCTATCCACACTTGCCCTGCTTGCAAGTCGGTCAGGAACACAAGCACACCTACTTGCCTTTGGAGGTGTGCAACATCGTCGCCGGACAGCGCTGTATTAAGAAGTTGACGGATATGCAAACGTCAACCATGATTAAGGCCACAGCTAGATCAGCTCCAGATCGTGAACGCGAAATCAACAACTTGGTGCGCCGTGCCGACTTCAACAACGACTCTTACGTTCAAGAGTTCGGCCTCACCATCAGCAACAACATGATGGAGGTTCGCGGCCGAGTTTTGCCGCCACCGAAACTGCAGTATGGGGGACGTGTATCAAGCCAGAACAAGGTCAGCTTGGCGTCCCCTAACCAGGGCGTCTGGGACATGAGAGGCAAACAATTCTTCACCGGCGTCGAGATTCGCGTTTGGGCCATCGCCTGCTTTGCACCACAACGCACAGTCCGCGAAGACGCACTCAGAAACTTCACACAGCAGCTCCAGAAGATTTCCAACGATGCGGGCATGCCGATCATCGGACAGCCGTGCTTCTGCAAGTACGCAACGGGTCCCGATCAGGTTGAGCCGATGTTCCGCTACTTGAAGAACTCCTTCAACCAGTTGCAGCTCGTCGTTGTCGTTTTGCCTGGAAAGACTCCAGTCTACGCTGAAGTTAAACGAGTCGGTGATACAGTTCTCGGCATGGCTACACAGTGCGTTCAAGCCAAGAACGTCAACAAGACATCACCACAAACGCTCTCAAACTTGTGCTTGAAAATCAACGTCAAACTAGGCGGCATCAACTCCATTTTGGTTCCATCGATCCGCCCGAAAGTATTCAACGAACCGGTTATCTTCCTCGGTGCTGATGTCACACACCCACCAGCTGGTGACAACAAGAAGCCCTCGATCGCTGCTGTAGTCGGTTCAATGGACGCTCATCCATCGCGTTACGCAGCCACAGTCCGGGTCCAACAACACCGCCAAGAAATGATTCAAGAGTTGAGCAGTATGGTGCGCGAGTTGCTCGTGATGTTCTACAAATCGACCGGTGGCTACAAGCCCCATCGAATCATCTTGTACCGCGACGGAGTCTCTGAAGGCCAATTCCCACACATTTTGCAACACGAGTTGACAGCAATCCGGGAGGCTTGCATCAAGCTTGAGGCTGACTACCGGCCCGGTATCACCTTCATCGTGGTTCAGAAGCGCCATCACACCCGTCTCTTCTGCGCTGATAAGAAAGAGCAGAGCGGAAAGTCGGGTAATATTCCAGCCGGAACCACAGTCGACGTTGGCATCACACATCCAACAGAGTTCGATTTCTACTTGTGCAGTCATCAAGGTATTCAGGGCACGAGTCGTCCATCGCATTATCACGTCTTGTGGGACGATAACCACTTTGATTCGGACGAGTTGCAGTGCTTAACTTACCAGCTTTGTCATACATACGTGAGATGTACTCGATCTGTTTCCATTCCGGCGCCGGCTTACTACGCACATCTGGTTGCGTTCCGAGCGAGGTACCATTTGGTCGAGAAGGAACACGACTCAGGTGAAGGATCACACCAAAGCGGCTGCTCAGAAGACAGAACACCCGGTGCGTTGGCTCGAGCCATTACCGTTCACGCTGATACCAAAAAAGTCATGTACTTCGCT
>Mayetiola_destructor_HessianFly_X1_1_Ago1
ATCGAAACAATGGTTCATGCATACAGTAAATTGTTTGGTGTATTAAAACCGGTATTTGATGGACGAAATAATTTATATACACGAGATCCATTGCCAATTGGAAATGATCGATTGGAATTGGAGGTAACATTACCAGGCGAAGGAAAAGATCGTGTTTTTCGTGTATCAATCAAATGGTTGGCACAGGTTTCATTATTCAATTTGGAAGAAGCACTTGAAGGTCGTACACGTCAAATTCCATATGATGCAATACTTGCATTGGATGTTGTTATGCGACATTTGCCAAGCATGACATATACACCAGTTGGTAGAAGCTTTTTCAGTTCACCGGATGGTTATTATCATCCATTGGGCGGTGGACGTGAAGTTTGGTTTGGTTTTCATCAAAGTGTTAGACCGTCACAATGGAAAATGATGTTGAACATTGATGTTTCTGCAACTGCATTCTACAAAGCACAACCAGTTACTGATTTTATGTGCGAAGTTCTCGATATTCGCGATGTATTGGATCAGCGAAAACCATTAACAGATTCACAGCGTGTCAAATTTACAAAAGAAATCAAAGGCTTAAAAATCGAAATCACACATTGCGGTACAATGCGACGAAAGTACCGCGTTTGCAATGTAACACGACGTCCAGCCCAAATGCAATCGTTCCCGTTACAATTAGAAAATGGACAAACAGTTGAATGCACTGTTGCAAAATATTTCCTCGACAAATACAAAATGAAATTAAAACATCCGCATTTGCCATGCTTGCAAGTCGGACAAGAGCATAAGCACACTTATTTGCCACTTGAAGTGTGCAACATTGTTGCTGGACAACGTTGCATTAAAAAATTAACCGATATGCAAACATCAACTATGATCAAAGCAACCGCTCGATCGGCTCCCGATCGAGAACGTGAAATAAATAATTTGGTGCGTCGTGCTGATTTCAATAACGATGCATATGTTCAAGAATTCGGATTGACCATATCCAATAGTATGATGGAAGTACGTGGACGTGTTTTGCCGCCACCAAAATTACAATATGGTGGACGCGTTTCATCGCAAAATAAAGTAAGCCTCGCATCTCCCAACCAAGGTGTTTGGGATATGCGTGGCAAACAATTTTTTACTGGTGTCGAAATCCGGATGTGGGCTATTGCATGCTTTGCTCCACAACGTACTGTACGTGAGGATTCATTACGAAATTTTACGCAACAATTGCAAAAAATTTCAAACGATGCTGGAATGCCAATAATTGGTCAGCCATGCTTTTGCAAATATGCCACCGGACCGGATCAAGTTGAGCCAATGTTTCGATATTTGAAAAACAGCTTTAATTCATTGCAGTTGGTCGTTGTTGTACTACCAGGCAAAACGCCCGTCTACGCTGAAGTGAAACGAGTTGGTGATACCGTCCTTGGAATGGCAACACAATGTGTCCAAGCAAAAAATGTTAACAAAACATCACCACAAACGCTTTCAAATTTATGCTTAAAGATCAATGTTAAACTTGGTGGCATTAATTCAATTTTGGTGCCATCGATACGACCGAAAGTATTTAATGAACCGGTTATATTCCTTGGAGCCGATGTAACACATCCACCAGCTGGTGATAATAAAAAACCATCAATAGCAGCTGTTGTTGGTTCAATGGATGGTCATCCATCGAGATATTCAGCAACCGTTCGTGTTCAACAGCATCGACAAGAAATTATACAAGAGCTTAGCAGCATGGTACGTGAGCTGTTAATTATGTTTTATAAATCGACCGGTGGATATAAGCCACATCGTATCATTTTATATCGGGATGGTGTATCAGAAGGTCAATTTCCACATGTATTACAACATGAATTAACTGCATTACGTGAAGCATGCATTAAATTAGAAGCCGATTATAAACCGGGCATAACATTTATTGTTGTACAAAAACGTCATCACACGCGCCTATTTTGTGCCGATAAAAAAGAACAAAGTGGCAAATCGGGCAATATACCAGCCGGTACAACAGTTGATGTTGGTATTACACATCCAACTGAATTTGATTTCTATTTGTGTAGTCATCAAGGTATTCAGGGCACATCGCGACCATCACATTATCACGTTCTATGGGATGATAATCATTTCGATTCGGATGAACTTCAATGTCTAACGTATCAATTATGTCACACATATGTGCGATGCACAAGATCTGTTTCTATACCGGCACCCGCATATTATGCACATTTAGTAGCATTTAGAGCCAGATATCATTTGGTTGAGAAAGAACATGATTCTGGTGAAGGGTCACATCAAAGTGGTTGTTCAGAGGATCGTACGCCTGGTGCAATGGCAAGAGCGATAACAGTACATGCCGAAACGAAAAAAGTTATGTATTTTGCT
>Sitodiplosis_mosellana_GallMidge_gi_511203010_Ago1
ATCGAAACGATGGTACATGCGTACAGTAAATTATTTGGTGTATTGAAGCCAGTATTTGATGGTCGCAACAATTTATATACACGCGATCCGTTGCCCATTGGAAACGATCGTTTGGAGTTGGAGGTAACATTGCCGGGTGAGGGTAAAGATCGTGTATTTCGTGTGTCGATCAAATGGTTGGCCCAGGTTTCACTATTCAATTTGGAAGAGGCGCTCGAGGGTCGTACACGTCAAATTCCATACGATGCCATATTGGCATTGGACGTGGTTATGCGTCATTTGCCAAGCATGACATACACACCTGTCGGTCGCAGTTTCTTCAGTTCGCCAGATGGCTACTATCATCCATTGGGCGGCGGTCGTGAAGTTTGGTTTGGTTTCCATCAAAGTGTACGACCATCACAGTGGAAAATGATGCTTAATATTGATGTTTCGGCAACTGCATTTTACAAAGCACAACCAGTTACTGACTTTATGTGCGAAGTTCTCGATATTCGTGACGTATTAGACCAGCGAAAACCACTTACAGATTCACAGCGTGTCAAATTTACAAAAGAAATTAAAGGCTTAAAAATCGAAATCACACATTGCGGAACAATGAGGCGAAAGTATCGTGTGTGCAACGTAACACGACGTCCAGCTCAAATGCAATCATTCCCATTACAATTAGAAAACGGACAAACGGTTGAGTGCACCGTAGCGAAATATTTCCTCGATAAATACAAAATGAAGTTGAAGCACCCACATTTGCCCTGTCTTCAAGTGGGCCAAGAACACAAACATACCTACTTGCCACTGGAAGTATGCAACATTGTTGCTGGGCAACGTTGCATCAAAAAACTAACGGATATGCAAACGTCAACAATGATCAAAGCCACTGCACGTTCAGCTCCCGACAGAGAACGGGAAATCAACAATTTAGTACGTCGGGCTGATTTCAACAATGACGCCTATGTACAAGAATTCGGATTGACCATTTCCAACAGTATGATGGAAGTACGCGGTCGTGTTCTTCCTCCACCAAAACTACAGTATGGCGGCCGAGTGTCGTCGCAGAACAAAGTTAGCCTTGCATCTCCCAACCAAGGTGTTTGGGATATGCGTGGCAAACAATTTTTCACTGGTGTCGAAATTCGCGTCTGGGCTATCGCTTGTTTCGCACCACAACGTACTGTACGAGAGGATTCGCTGCGCAACTTTACCCAACAGCTACAGAAAATATCCAACGATGCTGGCATGCCAATCATAGGCCAGCCATGCTTCTGCAAATATGCCACCGGACCTGATCAAGTTGAACCCATGTTCAGATACTTAAAGAATAGCTTTAATGCACTACAACTTGTTGTAGTTGTACTTCCTGGAAAGACACCTGTTTACGCTGAAGTTAAGCGAGTTGGTGACACTGTTTTGGGAATGGCCACACAATGTGTCCAAGCGAAAAATGTCAACAAAACATCGCCACAAACACTATCCAATTTATGCTTAAAGATCAACGTTAAACTTGGCGGCATCAATTCCATCTTAGTCCCATCCATACGACCAAAAGTATTCAATGAGCCAGTCATATTCCTTGGAGCTGATGTGACCCATCCACCAGCTGGTGACAATAAAAAACCATCTATTGCTGCCGTTGTTGGCTCCATGGATGGTCATCCATCGCGATACTCGGCCACCGTCCGTGTTCAGCAGCATCGACAAGAGATTATTCAAGAGCTTAGCAGCATGGTGCGTGAGCTCTTGATAATGTTCTACAAATCCACCGGTGGCTATAAGCCACACCGAATCATTTTGTATCGTGACGGTGTCTCTGAAGGTCAATTCCCACATGTGCTGCAACACGAATTGACCGCATTGCGGGAAGCCTGCATCAAATTGGAAGCTGATTATAAACCGGGAATTACATTTATCGTTGTTCAGAAGCGACATCATACGCGACTATTCTGCGCTGACAAAAAAGAACAAAGCGGCAAATCGGGCAATATTCCAGCTGGTACAACGGTCGATGTTGGCATCACACATCCAACCGAATTCGACTTCTACCTTTGCAGTCATCAAGGTATTCAGGGCACCAGTCGACCATCACACTATCACGTTTTATGGGATGACAATCATTTCGATTCCGATGAATTGCAATGTCTCACGTATCAATTGTGTCACACATATGTTAGATGCACAAGGTCGGTGTCAATACCAGCGCCAGCATATTATGCACATTTAGTTGCGTTCAGAGCCAGATATCATTTGGTTGAAAAGGAGCATGATTCAGGCGAAGGGTCCCATCAAAGTGGGTGTTCGGAGGATCGTACGCCTGGTGCAATGGCCAGAGCTATCACTGTACATGCCGAAACGAAAAAAGTGATGTATTTTGCA
>Aedes_albopictus_JO864964_Ago1
ATCGAGACGATGGTGCACGCGTACAGCAAAATGTTCGGCGCGCTGAAGCCGGTGTTCGACGGGCGAAATAATCTGTACACCCGGGACCCGCTGCCGATCGGGAACGATCGTGTCGAGCTGGAGGTAACCCTTCCCGGAGAGGGTAAGGATCGGGTGTTCCGTGTCACCATCAAGTGGGTGGCGCAGGTTTCGCTGTTCAACCTGGAGGAAGCCCTCGAGGGACGCACCCGACAGATTCCGTACGATGCCATCCTGGCGCTGGATGTGGTCATGAGACATTTGCCGAGCATGACCTACACCCCCGTTGGCAGGAGTTTCTTCAGTTCGCCTGATGGTTATTACCATCCTCTGGGCGGAGGTCGTGAAGTTTGGTTCGGTTTCCATCAAAGCGTCCGTCCATCCCAATGGAAGATGATGTTGAACATCGATGTTTCCGCAACGGCTTTCTATAAGGCCCAACCGGTCATTGAGTTCATGTGCGAGGTGCTCGACATCAGGGATATCAACGAGCAACGGAAACCTCTGACCGATTCTCAACGTGTCAAATTCACCAAGGAAATCAAGGGTCTCAAGATTGAAATCACCCACTGCGGTACGATGCGTCGAAAGTACCGCGTGTGCAAYGTGACYCGYCGACCAGCGCAAATGCAATCCTTCCCYCTGCAGCTAGAGAACGGACAAACCGTCGAGTGCACCGTGGCCAAATACTTCCTCGACAAGTACAAGATGAAGCTGCGCTATCCTCATCTGCCGTGCCTGCAGGTCGGCCAGGAGCACAAGCACACCTATCTGCCGCTGGAAGTGTGCAACATCGTGGCCGGGCAGCGGTGCATCAAGAAGCTCACTGATATGCAAACATCCACCATGATCAAGGCCACGGCCAGATCGGCTCCCGATCGTGAACGCGAAATCAACAATCTGGTTCGTCGGGCCGATTTCAACAACGACGCCTACGTGCAGGAATTCGGTTTGGCCATCTCGAACAGCATGATGGAGGTGCGCGGTCGGGTACTGCCACCRCCGAAGCTACAGTACGGAGGACGCGTTTCCAGCCAAAATAAGGTGAGCTTAGCATTACCAAACCAAGGGGTTTGGGACATGCGAGGCAAACAATTTTTCACCGGCGTCGAAATCCGCGTCTGGGCCATTGCGTGCTTCGCGCCGCAGCGAACCGTCCGGGAGGACGCCCTGAGGAACTTCACCCAGCAGCTGCAGAAGATCTCCAACGATGCCGGAATGCCGATCATCGGGCAGCCGTGCTTCTGCAAGTACGCCACCGGACCGGACCAGGTCGAGCCCATGTTCAGATACCTGAAGAACACGTTCAACGCGYTGCAGCTGGTGGTGGTCGTGCTGCCCGGAAAGACTCCGGTTTATGCGGAAGTCAAGCGCGTAGGCGACACCGTGCTAGGAATGGCAACCCAGTGCGTCCAGGCCAAAAATGTGAACAAAACATCACCGCAGACACTGTCCAATCTCTGTCTGAAGATCAACGTCAAACTGGGTGGAATCAACTCAATCCTCGTGCCATCAATCAGACCAAAGGTATTCGACGAACCGGTCATCTTCTTGGGCGCGGACGTAACTCACCCACCGGCCGGAGACAACAAGAAGCCCTCGATTGCGGCCGTGGTCGGATCGATGGATGCCCATCCATCGCGGTACGCCGCCACGGTCCGGGTGCAGCAGCACCGTCAGGAAATCATCCAGGAGCTGAGCAGTATGGTTCGGGAGTTGCTGATCATGTTCTACAAATCGACCGGCGGTTTCAAGCCCCACCGGATCATCCTCTACCGTGACGGTGTGTCGGAGGGTCAGTTCCCGCATGTGCTGCAGCATGAGCTGACGGCCATCCGCGAGGCGTGCATCAAGCTGGAAGCCGACTACAAGCCGGGCATCACGTTCATTGTGGTGCAGAAGCGTCACCACACGAGACTATTCTGCGCAGACAAAAAGGAACAGAGCGGCAAATCGGGCAACATTCCGGCCGGTACCACTGTGGACGTGGGCATCACCCATCCGACCGAGTTCGATTTCTATCTCTGCAGTCACCAAGGAATTCAGGGCACCAGCCGCCCGTCGCACTACCACGTCCTGTGGGACGACAATCACTTCGAGTCGGACGAGCTCCAGTGTCTGACGTATCAACTGTGCCACACCTATGTCCGGTGCACCCGTTCCGTTTCGATTCCGGCACCGGCATACTACGCTCACTTGGTGGCATTCCGAGCCAGGTACCACTTGGTCGAGAAAGAACACGATTCGGGCGAAGGATCTCACCAGAGTGGTTGCTCCGAAGACAGGACGCCGGGCGCGATGGCTCGTGCAATCACCGTACATGCCGATACCAAAAAAGTTATGTACTTTGCT
>Culex_quinquefasciatus_Mosquito_CPIJ006138_Ago1
ATCGAGACGATGGTGCACGCGTACAGCAAGATGTTCGGCGCCCTCAAGCCGGTCTTCGACGGGCGGAACAACCTGTACACGCGGGATCCGCTCCCGATCGGGAACGATCGCGTTGAGCTGGAGGTGACGCTACCTGGTGAGGGGAAGGACCGGGTGTTCCGCGTGACCATCAAGTGGGTTGCGCAGGTTTCGCTGTTTAACCTGGAGGAAGCGTTGGAAGGACGTACCCGGCAGATTCCGTACGATGCGATCCTGGCGTTGGACGTGGTGATGCGCCACTTGCCCAGCATGACGTACACGCCGGTCGGACGGAGCTTCTTCAGCTCGCCGGATGGATACTACCATCCCCTTGGAGGTGGTCGTGAAGTTTGGTTCGGTTTCCATCAGAGCGTGCGGCCCTCGCAGTGGAAGATGATGCTGAACATTGACGTGTCGGCCACCGCCTTCTACAAGGCCCAGCCGGTGATTGAGTTCATGTGCGAAGTGCTCGACATCAGAGACATCAACGAGCAGCGCAAGCCGCTCACCGATTCGCAGCGCGTCAAGTTCACCAAGGAGATCAAGGGCCTCAAGATCGAGATCACCCACTGCGGTACGATGCGCCGCAAGTACCGGGTTTGCAACGTCACCCGGCGTCCGGCCCAGATGCAGTCCTTCCCGCTGCAGCTGGAGAACGGCCAGACGGTGGAGTGCACCGTGGCCAAGTACTTCCTGGACAAGTACAAGATGAAGCTGCGCTATCCGCATCTGCCGTGTCTGCAGGTCGGCCAGGAGCACAAGCACACCTACCTGCCGCTGGAGGTCTGCAACATTGTGGCGGGGCAGCGTTGCATCAAGAAGCTCACCGACATGCAGACGTCGACGATGATCAAGGCCACGGCCAGATCCGCTCCGGATCGTGAACGTGAAATCAACAACCTGGTTCGCCGCGCCGATTTCAACAACGACGCGTATGTGCAGGAGTTTGGCCTGGCCATCTCCAACAGTATGATGGAGGTCCGTGGGCGGGTGTTGCCGCCGCCGAAGCTGCAGTACGGAGGGCGCGTTTCCAGCCAGAACAAGGTGAGCTTAGCATTACCAAACCAAGGGGTTTGGGACATGCGAGGCAAACAATTTTTCACCGGCGTCGAGATCCGCGTGTGGGCCATCGCCTGCTTCGCGCCCCAGCGAACCGTCCGGGAGGACGCGCTGCGCAACTTTACCCAGCAGCTGCAGAAGATTTCCAACGACGCCGGGATGCCGATCATCGGGCAGCCCTGCTTCTGCAAGTACGCCACCGGGCCGGACCAGGTCGAGCCGATGTTCAGATATCTGAAGAACACTTTCAACCAGCTACAGCTGGTGGTGGTCGTGCTGCCCGGCAAGACCCCGGTTTATGCTGAAGTCAAGCGCGTCGGAGACACCGTCCTGGGCATGGCCACCCAGTGCGTGCAGGCCAAGAACGTCAACAAGACGTCCCCGCAGACGCTGTCGAATCTGTGCTTGAAGATCAACGTCAAACTGGGCGGCATCAACTCGATCCTCGTGCCATCGATCAGACCAAAGGTATTCGACGAACCGGTCATCTTCCTGGGCGCGGACGTGACCCACCCACCGGCCGGCGACAACAAGAAGCCCTCGATCGCGGCCGTCGTCGGCTCGATGGACGCCCATCCGTCGCGGTACGCCGCCACGGTTCGCGTCCAGCAGCACCGCCAGGAGATCATCCAGGAGCTGAGTAGCATGGTGCGCGAGCTGTTGATCATGTTCTACAAGTCGACCGGGGGCTTCAAGCCGCACCGGATCATCCTGTACCGGGACGGGGTGTCCGAAGGGCAGTTCCCGCACGTGCTGCAGCACGAGCTGACGGCGATCCGCGAGGCGTGCATCAAGCTGGAGGCGGACTACAAGCCGGGCATTACGTTCATCGTGGTGCAGAAGCGCCACCACACGAGGCTGTTCTGCGCGGACAAGAAGGAGCAGAGCGGCAAGTCCGGCAACATTCCGGCCGGAACGACGGTGGACGTGGGAATCACGCACCCGACCGAGTTTGACTTTTACCTGTGCAGTCACCAGGGTATTCAGGGTACCAGTCGCCCGTCGCACTACCACGTCCTCTGGGACGACAACCACTTCGAGTCGGACGAGCTGCAGTGCCTGACGTACCAGCTGTGCCACACGTACGTCCGGTGTACGCGGTCGGTGTCGATCCCCGCACCAGCCTACTACGCCCATCTGGTGGCGTTCCGGGCCAGATACCACCTGGTCGAGAAGGAGCACGACTCGGGCGAAGGATCTCACCAGAGCGGTTGCTCCGAGGACCGGACGCCGGGCGCGATGGCCCGTGCAATCACCGTACACGCAGATACCAAAAAAGTTATGTACTTTGCT
>Musca_domestica_HouseFly_XM_005175251_1_Ago1
ATCGAGACCATGGTATCGGCTTATGGTAAAATATTTGGTGTTATAAAACCTGTCTTTGATGGCCGCAACAACTTGTACACCCGTGATCCCCTGCCAATTGGTAATGATCGCTTGGAATTGGAGGTAACATTGCCGGGTGAGGGCAAAGATCGTATATTCCGTGTGACCATAAAATGGATGGCTCAAGTATCGTTATTCAATTTGGAAGAGGCTTTGGAAGGCCGAACACGACAAATACCATATGATGCCATTTTGGCATTGGATGTGGTCATGAGACATTTACCCAGTATGACATATACACCGGTGGGTAGAAGTTTCTTCAGCTCTCCGGATGGCTACTACCATCCACTTGGTGGTGGTCGTGAGGTATGGTTTGGTTTCCATCAAAGTGTCCGACCATCCCAATGGAAAATGATGCTAAACATTGATGTTTCGGCCACTGCTTTCTATAAATCCCAGCCAGTTATTGATTTCATGTGCGAGGTCCTTGATATCAGGGATATTAATGAGCAACGCAAACCCCTCACCGATTCGCAACGTGTCAAGTTTACAAAAGAAATCAAAGGTTTGAAAATCGAAATTACCCATTGTGGACAAATGCGACGCAAATATCGTGTCTGTAATGTCACAAGAAGGCCAGCTCAAATGCAATCATTCCCTCTACAACTTGAAAACGGCCAAACGGTCGAATGTACTGTGGCCAAGTATTTCCTCGATAAATATCGCATGAAACTACGTTTCCCCCATTTGCCATGTCTGCAGGTGGGCCAGGAACACAAACACACCTATTTGCCATTGGAAGTTTGTCACATTGTTGCCGGCCAGAGGTGTATTAAAAAACTCACCGACATGCAAACGTCAACGATGATCAAGGCAACCGCACGATCAGCTCCCGATCGTGAACGTGAAATCAATAATTTAGTTAAGAGAGCCGATTTCAATAACGATTCATATGTTCAGGAATTTGGTCTGACAATTTCTAACTCCATGATGGAAGTTAGAGGCCGTGTTTTGCCGCCACCCAAACTGCAATATGGCGGTCGCGTATCCAGCCAAAACAAGGTGTCCTTAGCTTCGCCCAATCAAGGTGTTTGGGATATGCGTGGCAAGCAATTCTTTACCGGTGTTGAGATCAGAGTTTGGGCCATTGCCTGTTTTGCTCCCCAACGTACCGTGAGAGAAGATGCTCTACGCAATTTTACCCAGCAATTGCAAAAGATATCTAATGATGCTGGTATGCCAATAATTGGACAACCATGTTTCTGTAAATATGCCACTGGACCGGATCAAGTGGAACCAATGTTTAAATACTTAAAACAATCATTTGCCAGTCTACAATTGGTGGTTGTGGTATTGCCGGGCAAGACACCAGTTTATGCTGAGGTAAAGCGTGTCGGTGATACCGTTTTGGGTATGGCAACACAATGCGTTCAGGCCAAGAATGTCAACAAAACGTCACCACAGACTTTGTCGAATCTTTGTCTCAAAATCAACGTTAAATTGGGTGGCATCAATTCCATTCTGGTACCCTCGATTCGGCCAAAGGTATTCAATGAACCCGTTATTTTCTTAGGCGCCGACGTCACCCATCCACCGGCTGGTGATAATAAGAAACCATCAATTGCCGCCGTCGTCGGTTCGATGGATGCCCATCCATCGCGTTATGCGGCCACAGTACGTGTCCAACAACATCGTCAAGAAATCATACAAGAACTTTCCAGTATGGTCCGTGAATTGCTGATAATGTTTTACAAATCGACTGGTGGCTATAAGCCACATCGTATCATTCTATATCGCGATGGTGTTTCCGAAGGACAGTTCCCCCATGTACTGCAACATGAATTGACAGCGATACGTGAGGCGTGCATTAAACTAGAGGCTGAATACCGTCCAGGTATTACATTTATTGTTGTACAAAAAAGACATCATACAAGACTATTTTGTGCTGAGAAGAAAGAGCAAAGTGGTAAATCGGGTAATATACCGGCGGGTACAACGGTCGATGTGGGCATAACACATCCAACCGAGTTTGATTTCTATTTGTGCAGCCATCAAGGTATTCAGGGTACCAGTCGACCTTCTCATTATCATGTTCTATGGGATGACAATCACTTCGATTCTGATGAACTACAATGTCTAACATATCAATTGTGTCACACCTATGTCCGTTGTACCCGTTCTGTTTCTATACCAGCCCCAGCCTATTATGCTCATTTGGTAGCTTTCAGAGCAAGATATCATTTGGTTGAAAAGGAACACGACTCTGGTGAAGGTTCCCACCAAAGTGGCTGCTCTGAGGATCGTACACCTGGAGCAATGGCTAGGGCCATTACTGTACATGCAGATACCAAAAAGGTTATGTACTTTGCC
>Clogmia_albipunctata_Mothfly_AGO1_comp4022_c0_seq1_Ago1
ATAGAGACGATGGTGCAGTGCTACAGCAAGATATTCGGTGTGCTGAAGCCAGTGTTTGACGGCAGGAACAATCTCTACACGAGGGATCCGCTTCCGATCGGCAACGAACGGGTTGAGTTGGAGGTGACGCTGCCCGGAGAAGGGAAAGATCGTGTTTTCCGAGTCACCATCAAGTGGGTGGCGCAAGTGAGTCTCTTCAATTTGGAGGAGGCGCTCGAGGGACGTACGAGACAGATTCCATACGACGCTATTCTGGCCCTGGACGTGGTCATGCGACATCTGCCCAGCATGGCATACACGCCAGTGGGACGGAGCTTCTTCAGCTCTCCAGATGGCTACTATCATCCCCTAGGCGGTGGCCGAGAAGTGTGGTTCGGTTTCCATCAGAGTGTCAGACCATCTCAGTGGAAAATGATGCTCAATATTGATGTTTCGGCTACTGCGTTCTACAAGGCGCAGCCAGTCATTGAATTTATGTGCGAGGTGTTGGACATAAGAGATATCAATGAGCAGAGGAAACCGTTGACCGATTCGCAGAGGGTGAAGTTTACAAAGGAAATAAAGGGCTTGAAGATTGAGATCACCCACTGCGGTGCCATGAGGCGGAAATATAGAGTCTGTAACGTGACCCGACGACCGGCCCAAATGCAGAGCTTCCCACTCCAACTGGAGAACGGACAGACTGTCGAGTGCACAGTGGCCAAGTACTTCCTCGACAAGTATAAGATGAAACTCCGCTACCCGCATTTGCCGTGTCTTCGGGTCGGCCAAGAGCATAAGCACACTTATCTACCACTTGAGGTGTGCAACATTGTAGCCGGACAGAGATGTATCAAGAAATTAACTGATATGCAAACGTCCACCATGATTAAAGCCACCGCTCGATCAGCTCCAGACAGGGAGCGAGAAATCAACAGTTTGGTTCGACGAGCGGACTTCAACAATGACGCTTACGTCCAAGAGTTTGGACTAACAATCTCCAATAGTATGATGGAAGTGCGCGGAAGGGTTTTACCTCCGCCAAAGCTTCAATATGGGGGACGTGTATCGAGTCCAAACAAAATCAGTTTGGCGTCGCCGAATCAAGGCGTGTGGGACATGAGAGGTAAACAGTTCTTCACCGGCGTCGAAATCAGAGTCTGGGCCATTGCCTGCTTTGCGCCCCAAAGGACAGTCCGTGAAGATGCTCTCGGAAATTTCACTCAACAATTGCAAAAAATCTCCAACGATGCTGGAATGCCTATCATTGGTCAGCCCTGTTTCTGCAAATATGCCACCGGACCAGATCAAGTGGAACCGATGTTCCGCTATTTGAAGAACACCTTCCAAGCATTGCAACTGGTTGTGGTGGTGCTGCCCGGCAAGACCCCAGTCTACGCTGAAGTGAAGCGAGTAGGGGACACCGTTCTAGGCATGGCGACACAATGCGTCCAGGCGAAGAACGTGAACAAAACATCGCCTCAGACACTGTCAAATCTCTGCTTGAAGATCAACGTGAAATTGGGCGGAATCAATTCAATCCTCGTTCCATCGATTCGTCCAAAAGTCTTCAACGAACCTGTTATTTTCCTGGGCGCGGACGTCACCCATCCCCCAGCCGGCGATAACAAGAAACCGTCAATTGCGGCGGTGGTGGGCTCAATGGACGCACATCCTTCAAGATACGCGGCCACGGTTCGAGTCCAGCAGCACCGACAGGAGATTATTCAGGAGTTGAGCAGCATGGTCCGAGAGCTGCTGATCATGTTCTACAAATCGACAGGTGGCTACAAACCGCATCGTATTATTCTGTACCGAGATGGGGTTTCGGGGGGCCAGTTTCCGCACGTCTTGCAGCACGAACTGACGGCGATCCGAGAGGCGTGCATCAAGCTGGAGGCGGACTACAGGCCGGGCATCACCTTCATCGTGGTGCAGAAGAGGCATCACACGCGACTGTTTTGTGCGGACAAGAAGGAGCAGAGCGGCAAGTCGGGCAACATCCCAGCGGGAACCACAGTCGACGTCGGCATCACCCATCCCACAGAGTTTGACTTTTATCTCTGCAGTCATCAGGGAATTCAGGGAACAAGTCGACCATCTCATTACCACGTACTGTGGGACGACAATCTATTCGATTCGGACGAACTACAGTGTCTCACCTACCAATTGTGTCACACCTATGTCAGATGCACTCGTTCCGTCTCCATTCCAGCGCCAGCCTATTATGCCCACTTAGTCGCATTCCGTGCAAGATACCATTTGGTAGAAAAGGAGCATGACTCGGGAGAGGGATCTCATCAGAGCGGCTGTTCGGAGGATCGGACGCCGGGTGCAATGGCCAGGGCTATTACAGTGCACGCAGACACCAAAAAGGTTATGTACTTTGCT
>Corethrella_appendiculata_Midge_gi_545920242_Ago1
ATTGAAACTATGGTGCAAGCATATGCAAAAATGTTTAATTCATTGAAACCAGTATTCGATGGTAGAAATAATTTATATACACGCGATCCATTACCAATTGGTAATGATCGTTTAGAATTAGAAGTGACATTGCCGGGCGAGGGAAAAGATCGTGTTTTTCGTGTCTCTATAAAATGGGTGGCACAAGTTTCCTTATTTAATTTAGAAGAAGCTTTAGAAGGACGAACACGACAAATACCTTATGATGCAATTTTAGCATTAGATGTTGTTATGAGGCATTTACCAAGTATGACATATACTCCAGTTGGGAGGAGTTTCTTTAGTTCACCGGATGGATATTATCATCCGTTGGGCGGTGGTCGTGAAGTATGGTTCGGTTTTCATCAAAGTGTTCGTCCATCACAATGGAAAATGATGTTGAATATTGATGTATCGGCGACAGCATTCTACAAAGCACAACCAGTTATTGAATTTATGTGTGAAGTTCTTGATATTAGAGATATAAATGAACAACGTAAACCATTAACCGATTCACAACGTGTGAAATTTACAAAAGAAATTAAAGGTTTAAAAATTGAAATTACACATTGTGGCACAATGCGACGTAAATATCGTGTATGCAACGTGACACGTCGTCCAGCACAAATGCAATCATTTCCATTGCAACTAGAGAATGGACAAACTGTTGAATGTACTGTTGCCAAATATTTCTTAGATAAATATAAAATGAAGTTGCGTTACCCCCATTTACCATGTTTGCAAGTCGGTCAAGAACATAAACATACATATTTACCACTAGAAGTATGTAATATTGTGGCCGGGCAACGTTGCATTAAGAAATTAACGGATATGCAAACATCGACGATGATCAAGGCGACAGCAAGATCAGCTCCGGATCGTGAACGTGAGATTAACAACTTAGTACGTCGTGCTGATTTTAATAATGATGCCTATGTACAAGAATTTGGATTAACAATATCAAATAGTATGATGGAAGTACGAGGACGTGTTTTACCGCCACCAAAATTACAATATGGTGGTCGTGTATCCAGCCAAAGTAAAATCAGTTTAGCCTCACCAAATGCCGGTGTATGGGATATGCGTGGAAAACAATTTTTCAGCGGCGTAGAAATTCGTGTCTGGGCAATTGCATGTTTTGCACCACAACGAACAGTACGCGAAGATGCACTACGTAATTTTACACAACAATTACAAAAAATATCAAATGATGCTGGTATGCCAATAATTGGCCAGCCATGTTTCTGTAAATATGCAACTGGGCCAGATCAAGTGGAACCAATGTTTAGGTATTTGAAGACGACATTTACTGCGCTACAATTGGTTGTTGTTGTTTTGCCGGGGAAAACACCAGTCTATGCTGAAGTTAAACGTGTTGGTGACACTGTACTAGGAATGGCAACACAATGTGTACAAGCGAAAAACGTGAATAAAACTTCACCACAAACATTATCAAACTTATGCTTGAAAATTAATGTTAAATTGGGCGGAATTAATTCAATTCTTGTGCCATCTATTAGACCAAAGGTATTTGATGAACCGGTTATCTTTTTGGGTGCAGATGTAACACATCCACCAGCTGGAGACAATAAGAAACCTTCAATTGCAGCTGTTGTTGGATCAATGGATGCCCATCCATCCCGTTACGCAGCTACAGTACGTGTGCAGCAACATCGTCAAGAAATTATTCAGGAATTAAGCAGCATGGTTCGTGAACTGTTGATTATGTTTTATAAATCAACAGGTGGTTATAAACCTCATCGTATTATATTATATCGGGATGGTGTATCCGAAGGACAATTCCCACATGTTTTACAACATGAATTGACAGCAATTCGTGAAGCTTGTCTAAAATTGGAAACAGATTATCGTCCCGGGATAACATTTATTGTTGTACAAAAACGTCATCACACACGTCTATTTTGTTCGGACAAAAAAGAACAAAGTGGCAAATCTGGCAATATTCCAGCCGGTACAACGGTTGATGTTGGTATAACACATCCAACAGAATTCGATTTCTATTTGTGTAGTCATCAAGGTATTCAAGGTACAAGTCGACCTTCACATTATCACGTTTTGTGGGATGATAATCACTTTGATTCGGATGAATTACAATGTTTAACATATCAATTATGTCATACATATGTTAGATGTACACGTTCAGTATCCATTCCAGCACCAGCATATTATGCACATTTAGTTGCGTTTAGAGCAAGATATCATTTAGTTGAAAAAGAACATGATTCTGGTGAGGGATCACATCAAAGTGGTTGTTCAGAGGATAGAACACCAGGTGCTATGGCAAGAGCAATTACTGTTCATGCTGATACCAAAAATGTTATGTATTTTGCT
>Drosophila_subsilvestris_Fly_DJOtransc_comp19905_65298_46148_46280_10010_Ago1
ATCGAGACCATGGTGCAGGCCTACAGCAAGATCTTTGGCGTTCTGAAACCGGTATTCGACGGACGCAACAATCTGTACACACGCNNNNNNNNNNNNNNNNNNNNNNNNNNNNNNNNNNNNNNNNNNNNNNNNNNNNNNNNNNNNNNNNNNNNNNNNNNNNNNNNNNNNNNNNNNNNNNNNNNNNNNNNNNNNNNNNNNNNNNNNNNNNNNNNNNNNNNNNNNNNNNNNNNNNNNNNNNNNNNNNNNNNNNNNNNNNNGCTGGACGTGGTCATGCGGCATCTGCCGAGCATGACTTATACGCCAGTCGGACGCAGCTTCTTCAGCTCTCCGGATGGCTACTATCATCCTCTGGGTGGTGGACGTGAGGTATGGTTCGGTTTCCATCAGAGCGTGAGGCCCTCGCAGTGGAAGATGATGCTGAACATTGATGTTTCGGCCACTGCATTCTACAAGGCTCAACCCGTGATCGACTTTATGTGCGAGGTGCTGGACATACGCGACATCATGGAGCAGCGCAAACCGCTCACCGACTCCCAGCGGGTGAAGTTCACCAAGGAGATCAAGGGACTCAAGATTGAGATCACGCACTGTGGCCAGATGCGGCGCAAGTATCGTGTCTGCAATGTAACCCGCCGACCGGCTCAAATGCAATCATTCCCACTGCAGTTGGAGAATGGTCAGACCGTGGAGTGTACCGTGGCCAAGTATTTCCTGGACAAGTATCGAATGAAGCTGCGCTATCCTCATCTGCCCTGTCTGCAGGTGGGACAGGAGCACAAGCACACCTATCTGCCGCTCGAGGTGTGCAACATTGTGGCTGGGCAGCGGTGCATCAAGAAGCTCACCGACATGCAGACCTCGACGATGATCAAGGCCACCGCACGGTCGGCACCGGATCGCGAGCGTGAGATCAACAACCTGGTGAAGCGGGCGGACTTCAACAATGACTCGTATGTGCAGGAGTTCGGACTGGCCATCTCCAATTCGATGATGNNNNNNNNNNNNNNNNNNNNNNNNNNNNNNNNNNNNNNNNNNNNNNNNNNNNNNNNNNNNNNNNNNNNNNNNNNNNNNNNNNNNNNNNNNNNNNNNNNNNNNNNNNNNNNNNNNNNNNNNNNNNNNNNNNNNNNNNNNNNNNNNNNNNNNNNNNNNNNNNNNNNNNNNNNNNNNNNNNNNNNNNNNNNNNNNNNNNNNNNNNNNNNNNNNNNNNNNNNNNNNNNNNNNNNNNNNNNNNNNNNNNNNNNNNNNNNNNNNNNNNNNNNNNNNNNNNNNNNNNNNNNNNNNNNNNNNNNNNNNNNNNNNNNNNNNNNNNNNNNNNNNNNNNNNNNNNNNNNNNNNNNNNNNNNNNNNNNNNNNGNGCCCGGCAAGACCCCCGTCTATGCGGAGGTGAAGCGCGTGGGCGACACCGTCCTGGGCATGGCCACGCAGTGTGTGCAGGCGAAGAACGTAAACAAGACATCGCCACAGACGCTGTCCAATCTGTGTCTGAAGATCAACGTCAAGCTGGGCGGCATCAATTCGATTCTGGTGCCCTCCATCCGGCCCAAGGTCTTTAACGAGCCCGTTATCTTTCTGGGAGCTGACGTCACCCACCCACCAGCCGGCGATAACAAGAAGCCCTCGATTGCTGCTGTTGTTGGTTCAATGGACGCCCATCCGTCGCGATATGCAGCCACCGTGCGCGTGCAGCAACACCGCCAGGAGATCATCCAGGAGCTGAGCAGCATGGTGCGCGAGCTGCTGATCATGTTCTACAAATCGACGGGTGGCTACAAGCCCCACCGAATCATCCTGTACCGCGACGGTGTCTCCGAGGGACAGTTTCCGCATGTGCTGCAGCACGAGCTGACCGCCATCCGAGAGGCGTGCATCAAGCTGGAGCCCGAGTACCGACCAGGCATCACATTCATCGTTGTCCAGAAGCGCCATCACACGCGACTCTTCTGCGCCGAAAAGAAGGAGCAGAGCGGCAAATCGGGCAACATACCGGCCGGCACCACCGTCGATGTGGGCATCACGCATCCAACCGAGTTTGATTTCTATCTGTGCAGCCATCAGGGCATCCAGGGCACCAGCCGACCCTCGCACTACCACGTGCTCTGGGATGACAATCACTTCGACTCCGACGAGCTGCAGTGCCTCACGTATCAGCTGTGCCACACCTATGTGCGGTGCACACGATCCGTCAGCATACCAGCTCCAGCCTACTATGCCCACTTGGTGGCTTTTCGTGCCAGGTATCATCTGGTGGAGAAGGAGCACGACTCGGGCGAGGGCTCACACCAGAGCGGCTGCTCAGAGGATCGGACACCGGGAGCCATGGCCCGAGCCATCACGGTCCATGCGGACACCAAGAAGGTCATGTACTTTGCC
>Lutzomyia_longipalpis_Sandfly_AJWK01025912_Contig25916_Ago1
ATAGAGACAATGGTGCATGCATATAGCAAAATCTTCGGCGTGCTGAAGCCCGTCTTCGATGGTCGCAACAATCTCTACACGCGTGACCCTCTTCCAATTGGCAATGACCGCGTGGAGTTAGAGGTAACATTGCCAGGTGAGGGTAAGGATCGCGTATTCCGCGTGACGATCAAATGGGTGGCTCAGGTGTCGCTGTTTAATCTCGAAGAAGCCCTAGAGGGGCGTACGCGTCAAATCCCGTACGATGCCATCTTGGCGCTAGACGTGGTGATGCGTCATCTTCCCAGCATGACATACACGCCTGTGGGCAGAAGCTTCTTTAGCTCCCCGGATGGGTATTACCATCCTCTCGGAGGTGGTCGTGAAGTATGGTTCGGCTTTCACCAGAGTGTGCGCCCGTCGCAATGGAAAATGATGCTCAACATTGATGTGTCGGCAACGGCTTTCTACAAGGCTCAGCCCGTCATTGAATTCATGTGCGAGGTCCTCGACATCAGAGATATCAATGAGCAGCGAAAGCCGCTCACGGACTCGCAAAGGGTAAAATTCACGAAGGAGATCAAAGGACTAAAGATTGAGATCACGCACTGCGGGACGATGCGACGCAAGTATCGCGTGTGCAACGTGACACGTAGACCTGCGCAGATGCAATCATTCCCGCTGCAGCTGGAGAACGGGCAGACGGTGGAGTGCACCGTGGCCAAGTACTTCCTCGACAAATACAAAATGAAGTTGCGTTACCCCCATTTGCCGTGTTTGCAAGTTGGGCAAGAGCACAAGCACACGTATTTGCCGCTAGAGGTGTGTAACATCGTTGCCGGGCAGAGATGCATCAAAAAATTAACCGATATGCAAACTTCCACCATGATTAAAGTTACAGCACGATCAGCCCCTGATAGGGAGGCTGAAATTAATAATTTAATTCGTCGCGCGGACTTTAATAATGATCCCTATGTACGAGAATTCGGACTAACCATTTCTGACAGCATGATAGAAGTTCGAGGACGGATTTTACCCTCTCCACAGCTTCAATACGGTGGTGGACGTTCTTCTAGAAGTAAAGCCAATATGACATTACCAAATCAGGGTGTTTGGGATATGCGTGGAAAACAATTCTTTTTAGGCATTGAGATCATCGTCTGGGCAATTACATGCTTTGCTCCACAGAGAACAGTCCACGAGGAGAGTTTAAGGAACTTTACAAAACAACTCCAAAAGATTTCACATGATGCTGGAATGCCAATTGTCGGACAGCCGTGTTTTTGCAAATACGCCACGGGTCCAGATCAGGTGGAACCGATGTTTAGGTATCTGAAGAATACCTTTAATGCACTTCAGCTTGTTGTAGTAATCCTCCCGGGTAAGACACCGGTCTACGCAGAAGTTAAACGTGTTGGGGATACATTGCTTGGTTTAGCTACACAATGCGTTCAGGCATCCAATGTAAATAGAACAACGCCACAGACATTGTCGAATCTGTGCTTGAAAATTAATGTGAAACTTGGAGGAATTAATTCCATCCTTGTACCATCTGTGCGACCTAAGGTATTCAATGAACCCATAATTTTCTTGGGTGCCGACGTGACACATCCACCTGCTGGTGATAACAAGAAACCTTCAATTGCCGCCGTGGTTGGTTCAATGGATGGGCATCCATCGAGATATTCAGCCACTGTGAGAGTGCAGGAACATCGTCAGGAGATTATCCAAGATCTAAGTAACATGGTCAGGGAACTTCTAATAATGTTCTACAAGTCAACCCAAGGCTACAAACCCCATCGCATCATTATGTATCGCGATGGTGTATCTGAGGGACAATTCCTCCAGGTACTGCAGCATGAACTGACAGCTATCCGTGAAGCGTGCATAAAATTAGATCCTGAATACAGACCTGGCATAACATTCATTGTTGTGCAGAAACGCCATCATACAAGACTTTTTTCTGTTGATCAGAAGGAACAAAAAGGCAGATCTGGTAATATCCCAGCAGGAACCACCGTCGATGTGGGTATTACACATCCGACAGAGTTTGACTTTTACCTATGCAGCCATCAAGGCATTCAGGGAACAAGTCGTCCATCTCACTATCACGTTCTGTGGGATGATAATCACTTTGATTCGGATGAACTGCAATGTCTCACCTATCAGCTCTGTCACACTTACGTGAGATGCACGAGATCTGTGTCAATCCCAGCACCGTCATACTATGCTCATTTGGTTGCATTCCGTGCCAGGTATCATTTAGTGGAGAAAGAGCATGACTCAGGTGAAGGATCTCATCAAAGTGGATCGTCTGAGGATAGAACGCCAGGTGCTTTAGCACGTGCTGTTACTGTGCATGCTGATACAAATAAAGTCATGTACTTTGCT
>Anopheles_darlingi_Mosquito_ADAR000310RA_Ago1
ATTGAGACGATGGTGCACGCTTACAGCAAACTGTTTGGTGCGCTGAAGCCCGTCTTCGATGGGCGTAACAATCTGTACACGCGCGACCTGCTACCGATCGGGAATGATCGTCTCGAGCTGGAGGTAACGCTACCGGGCGAAGGCAAAGATCGTGTATTCCGTGTCACGATCAAGTGGGTGGCACAGGTGTCGTTGTTTAATCTCGAGGAAGCTCTCGAAGGACGCACCCGCCAGATACCGTACGATGCGATACTCGCACTCGACGTGGTGATGCGCCACTTACCCAGCATGACCTACACACCGGTTGGTCGCAGCTTCTTCNNNNNNNNNNNNNNNNNNNNNNNNNNNNNNNNNNNNNNNNNNNNNNNNNNNNNNNNNNNNNNNNNNNNNNNNNNNNNNNNNNNNNNNNNNNNNNNNNNNNNNNNNNNNATATCGGCCACGGCATTCTACAAAGCACAACCGGTGATCGAGTTCATGTGCGAGGTGCTCGATATCAGAGATATTAATGAGCAGCGCAAACCACTCACCGACTCGCAACGCGTCAAGTTCACGAAGGAAATTAAGGGACTCAAGATAGAGATCACTCACTGCGGAACGATGCGGCGAAAGTATCGCGTGTGTAACGTTACCCGGAGACCGGCGCAGATGCAATCTTTCCCATTGCAGCTCGAAAACGGACAGACGGTTGAGTGTACGGTGGCCAAATACTTCCTCGATAAGTACAAGATGAAGCTACGCTACCCGCACCTACCGTGCCTGCAGGTTGGACAGGAGCACAAACATACCTACTTACCGCTCGAGGTGTGCAACATTGTGGCTGGCCAGCGCTGCATCAAGAAGCTCACCGATATGCAAACATCGACAATGATCAAAGCGACCGCACGTTCGGCACCGGATCGTGAGCGTGAAATCAACAATCTGGTGCGTCGGGCCGATTTTAACAACGATGCGTACGTGCAGGAGTTTGGGTTGGCGATCTCGAACAGCATGATGGAGGTGCGGGGCCGTGTGTTGCCTCCACCGAAGTTACAGTACGGTGGACGGGTGTCCAGC---------------------------------------------------------------------------------------------------------------CAACGCACGGTACGCGAGGATGCGCTACGCAACTTCACACAGCAGCTGCAGAAGATCTCGAACGATGCAGGAATGCCGATCATCGGGCAGCCGTGCTTCTGCAAGTACGCCACCGGACCGGACCAGGTGGAGCCGATGTTCAGATATCTCAAGAGCACCTTCAGCCACCTGCAGCTCGTCGTCGTCGTGCTACCGGGCAAGACTCCCGTTTACGCCGAGGTGAAGCGAGTTGGTGACACGGTGCTGGGAATGGCGACACAATGTGTTCAGGCTAAGAATGTGAACAAAACGTCCCCGCAGACGCTCTCCAATCTGTGTCTCAAGATCAACGTGAAGCTGGGTGGCATCAACTCGATCCTGGTACCCTCAATCAGACCGAAGGTATTCGATGAGCCAGTGATCTTCCTCGGTGCAGATGTTACTCATCCACCGGCCGGTGATAACAAGAAGCCGTCGATTGCAGCTGTCGTTGGTTCGATGGATGCTCATCCGTCACGATACGCTGCCACCGTGCGTGTTCAGCAGCATCGACAGGAGATTATCCAGGAGCTGAGCAGCATGGTACGGGAGCTGCTGATCATGTTCTACAAATCGACCGGTGGTTTCAAGCCGCACCGAATCATTCTCTATCGGGACGGTGTGTCCGAGGGCCAGTTCCCGCACGTGCTGCAACACGAGCTGACGGCTATCCGCGAGGCATGCATCAAGCTCGAGGCGGACTACAAGCCGGGCATCACGTTCATCGTCGTACAGAAGCGTCATCACACGCGCCTGTTCTGTGCGGACAAGAAGGAGCAGAGTGGCAAATCGGGCAACATTCCAGCGGGCACGACGGTGGACGTCGGCATTACGCATCCAACCGAGTTCGACTTTTATCTCTGCAGTCACCAGGGTATTCAGGGTACGAGTCGACCATCGCATTATCATGTCCTCTGGGATGACAATCACTTCGAATCGGATGAGCTCCAGTGTCTGACGTATCAGCTGTGCCACACGTACGTCCGATGTACCCGTTCCGTGTCCATTCCAGCTCCTGCTTACTACGCACATCTCGTAGCATTTAGAGCGAGATACCATTTGGTGGAGAAGGAACACGATTCTGGTGAAGGATCACACCAGAGCGGTTGCTCGGAGGATCGAACGCCGGGAGCGATGGCCCGTGCCATCACTGTGCACGCTGACACCAAAAAGGTTATGTACTTTGCC
#### Ago2 trimmed alignment ####
>Culicoides_sonorensis_Midge_gi_590131843_Ago2
------------------------AATAAACTTCCCGACATAATTTACAATTACGATATCAAATTCGACCCAGAACGTCCAAAGAAATTCCTATTTCCAGCATTTGATCAACTTCTTCGCAATCACCTGCCACAATTACTCGCAGCATATGATGGTGCCAAGAATTTCTTTTCAATGATAAAAGTGAAT---GACGGTCAATTTGGGCCAATTCTCGTTCCATCTCCAGATGGTGGACGTGACAAAGAATTCAAAATACAAATTAAGTGTTCT------GCGTTAATTGACATGAAAGTCATTAAAAATTACCCAAATCATCAGAGTGAG------ACAAGCTTACAGGCAGCAATTCAAGCACTTGATATCGTGCTACGCAGTGCATTCAATCGC---AGTGGATTAATTCGACACAAGCGATCAGTGTTTGCATCT------CCAGTAAACCGAATTCCACTGGAGGATAATTACGAATTGTACATTGGTCTATTTCAGTCATTTGTTATGGGGACACGACCATTTTTGAATGTTGATGTGTCACATAAGGCCTTTCCATCGGCGGCACCTCGATTG------------------------------------------------------GAGCCATTATACAATCAATACAGC------AGAAATTTTGTTGATGTTTTGAAAAATTTGAATTTGGTTTATACATCGCCCATGACT------GGTGAACGTAAGACTTTTAAATTCAATGGATTAAAGGGACCA---GCGAACAAGGAAATGTTCATGGATCAAGATAACAGAAGAAAAACGATTGCTCAGTATTTC---CAGGAGAAAGGGCATCCATTGCAATATCCTGGAAATCCGTGTATTCACGTTGGACCACCTACAAAGAATATCTTGATCCCAATGGAATTTTTATCGATTCCTGCTGGACAAGCATTGAATGCCAAAGCTCCTGAGAGTTGTACAAGGGGAATGGTGAGAGTTGCTGCCAAACCAACACACGAGCGAAAGGATAAAATTATGGACTTATTGCGAAATATCAGATATTCAGGTGTTGAAACAATCAAACAATTTGGAATTGTTGTTGGCGAGAATTTCATTGATGTTGATTCACATATTTTGAATCCTCCAAATTTGCAATATGGCAACAACAAAGTTCTGAGAATTACCAAGGGTGAATGGAGAGCTGAAAATGAGCAATTTTTGATTCCAGATAAA---------------------TGTACACGATGGGGTATTTTGGTGATGGATAATCGTGCATTTGAAAAGGATATTGATAATTTTGGAAATGGCATTGCAAAAATGGCCAGAAATATGGGTCTCAATTTTGCGGATTACGATAGACGCAATGTCGAGTACAACCGAGAACGGTTTTTG---AAACAACCTGCTCTTGATAAAATAATTAATTCGTTCAAAGATGATCAAATGGAATTATTATTTGTCGTTATATCTGAATTT---GGTGATCAATATCAAGATGTCAAGAAATCAGCTGAACTT---------CGATGTGGCATGTTAACACAATGTGTAAAATCTCGAACAATTCAGCGCATC------AATGGAAGCACATTAAACAACATTATGCTCAAAGTAAACTCAAAACTTGGTGGAACAAATCACGTAATT---GAAGCC------AAATCCAATGTTTCAATTGGC------AGACAACCATTTATGGTGATTGGAGCAGATGTAACGCATCCGAGTCCCGAACAAACAAACATTCCTTCGGTAGTTGGAGTGGCAGCGTCATATGACAAAAATGCATTTCGCTACAACTGCCAATGGCGCATTCAAAATCCA------------CGTGATGAGACAATTCGTGACCTGCAGGAAATTGTCGAAGAAAATTTACGTATTTTTAAGCAGAAACATAACATGTTGCCAAAACACATTTTGTACTATCGTGATGGAGTATCTGAGGGTCAATTTTCGGAAATTAAACAAATTGAATTGCAAGCCATTCAAAGAGCATGTCAAACAATTGGTGGACCTAATAACATTAAAATCACTGTGATTATTGTACAGAAACGTCATCACACGAGATTTTTCCCAAAA------ACACCGAATCAATTTGATCGGAAAAATAATAACGTAACACCTGGAACAGTTGTTGACTCGGAAATTGTGACGAAGAAAAAATGGCAATTTTTCATGGTATCGCACATTTCAATTCAAGGCACAGCAAAACCAACCAAATATTGCATAATTCATGATGATGCTGGTGTTAGTAACGAGGATTTGCAAGTTTTTACGTACAATTTGTGTCACTTATTTACGAGATGCAATCGATCTGTCAGCTATGTTGCACCAACTTATTATGCGCATTTGGTTGCATATCGTGGACGTGTTTACATCCACAATGAGCGAATCGACTTCAATAACTTGGGAAACGAAAATAAGAAGAGACAAATTCGTCCTGAAGTGATGATT
>Aedes_aegypti_Mosquito_AAEL017251_RA_Ago2
---------------------------------------------------------------------------------CGCAAGTGGCAACGCCTGGCCTTTAGCGAGTTCACCAAGCAGATGTTCCCGAACCACGGATTCGCTTTCGATGGGCACAAAAATGCCTATGCGGCTCGACGCCTACAG---GCAGATGTC---TACGAGCAGGAGGTCAAGGTCCGGGACGAAGGCCGTGAACGCAGATTCAAGGTGGCTATGAAGGAAGCT------GCCGTTCTGGACATGACTTGCCTGAAAACGTACATGAAC---AACGGCAGCACGCTCGATAAGCCCATGTCTGCTATTCAGTGTCTGGACATAGTGCTGCGGACCGCGTACGAAAATAATCCTAGATTTATCAAGTTCAAGAAATCCATTTACGTCAAA------CCAGACCGACCGGACGATATTGGAAGCAACCATGAGCTGTGGTACGGTCTGTTCCAGTCGGCCCTGTTGGGCGCCAGGCCATTCCTGAACATCGATGTTTCCCACAAGGCATTCCCAACCGGTGGGCCAGTTCTCAGAATATTGGTCGACATGAATCGGGGA---------CAAGTTCCG---------GATCGAGTTACGGACTGGATGAGC------AGAGATCTTCACGATTTCCTCAAAGGCATGGAGCTTTCGTACACGGGACCGGACGGA---------GTTTCCAAACTTTTCAAATATAATTCTATTAAAAGCCCG---GCGAATCAGCAAAAATTCAAGCTTGAAAATGGCACTGAAATGACCATTGATCAATACTTC---CGGTCGAAGAACAAACAACTTCGGTATCCTTCTCTGCCGGTTCTACATGTTGGAAGCCTCGTGCGCAACGTAATGCTGCCGATTGAACTGTGCAGTATTCCGCCAGGACAGGCCCTCAACAAAAAACACCCGGATCAATGCACCCAGTTCATAATTCGGAAGTCGGCCACCGATACCGCAACCCGAAAGCGCAAAATCATGGATTTGTTCAACCAGATCGGCTACAACAATGCTCCAACCATCAAAGAATTTGGAGTGGGCGTCGGAAATAACTTCGAAACGGTTGACGGCCGTATATTGGATCCTCCTGAGCTGTCCTACCGCAATGACCGTAGGGTAAAACCAATGAGGGGAGTTTGGCGGGCTGACAATATGAACTTCATAATCCCGAGTACG------GAGATTACAAGACGGGAGTTGAGTTGGACAATATTGAATCTGGACGGCAGAACTCGTCCAGATGCCATCGACGAGTTTGGACGTAACATTTATCAGATGTCCCTAAAGCAGGGTGTCCAACTACAGCAGTTCAGCATGAAGAACAATTTCTATGAACCTAGAGATATGAGATTCGCCGTGAAGGATCTGGACAACATTTTTGATGAGCTCAAAAAGCGCAAAATTGATTTGGTGTTTGTGGTAATTCCATCCCCGGGAGGCGACGTGTACGCCAAAGTTAAGCAAAAGGCAGAACTT---------TGCGTTGGGCTGCTCACCCAATGTATCAAGAGCTTCACATTGGATAAGAAACGAGGCGATATGAGCACCATCAGCAATATTTGGCTCAAGATCAACGCCAAAACGAACGGTTCCAATCACGTGTTG---GCGAAA------AATTTCAAACCGCCGATTGCA------CGCAAAACGGTGATGTACGTCGGAGCCGATGTAACCCACCCTTCGCCGGAGCAAACAAATATCCCAAGTGTGGTGGGAGTGGCCGCTTCATACGATCTCGAGGGTTTCCGTTACAATTGCTGCTACCGTCTGCAAGGGCCC------------AAAGACGAGATGATTAGAGATCTGCAAAATATCGTTATCAAACAGCTGAGACAGTTCAAGCAGACGAACCAAAGTCTTCCGGAACTCATCATGTACTACCGCGACGGAGTCTCCGAGGGTCAATTCCAAGAGGTACTGACCATAGAACTTCGTGCCATGCAAGCGGCGGCTGCTAGTGTCCAACAGGGTTACAAACCGAATATCACCTTCATTGTGGTCCAAAAGCGACACCATGCCCGTTTCTTCCCGACT------GCCAACTGCCCGACTGAGGGAAGAAACAACAACGTTCAGCCGGGAACTATCGTTGACCGTTACATCACTGCTCCGAACCAGTATCAATTCTTCCTGGTTTCACATGCTGCTGTGCAAGGTGTGGCCAAACCCACCAAATATTGTGTGCTTTACGATGATGAAAACTGTAACCCCGATCAGTTGCAAGCGCTGACTTACTATCTGTGCCACATGTTCACGCGCTGCAATCGAGCTGTGTCCTACCCGGCTCCAACCTATTATGCACATCTGGCAGCCTACAGAGGACGCGTCTACATCAAAGATCGTCCTCTGAACATGAACAACCTGACCAAGGAGTACGAGAGAATGCAGATCAGGACCGAGATACAGGAC
>Aedes_albopictus_JO876431_Ago2
GTGAACTACATCCAACTGCTGCTGGATCGCCTCATTCCTACAGCCTATCACTACGATGTGGACATCCAGCCGCCAGCATCGCGCAAGTGGCAACGCTTGGCCTTCGGCGAGTTCACCCGGCAAATGTTCCCGGACCACGGATTTGCATTCGATGGGCACAAAAACGCCTACGCGGCACGGCGCCTCCAG---TCCGATGTC---CACGAGCAAGAGGTCAAGGTGCGAGCAGATGGCCGTGATCGTAAGTTCAAAGTGGCCATGAAGGAAGCT------GCAGTTTTGGATATGAGTTGCCTGAAAACATACATGACC---AACGGCAGCACGATGGACAAGCCCATGTCGGCTATTCAGTGTCTGGATATAGTACTGCGAACCGCGTACGAAAATAATCCTAAATTTATCAAGTTTAAGAAATCAATTTACGTCAAA------CCGGAACGGCCGGATGACCTCGGAAGCAACCACGAGCTGTGGTACGGCTTGTTCCAATCGGCCCTGTTGGGTTCAAGACCTTTCCTGAACATCGATGTTTCGCACAAGGCCTTCCCAACCGGTGGACCAGTCATGAAAATTTTGAGCGATCTGAACCGGGGC---------CAGATTCCG---------GATCGAGTACCGGAATGGATGAAC------CGAGAGCTCCACGATTTCCTCAAAGGGATGGAACTTGCGTACACCGGACCTGATGGA---------GTTTCGAAGCTGTTCAAATATAATGGGATCAAGGGCCCG---GCAAATCAGCAAAGATTCAAACTGGAAAACGGTACAGAGATGACCATTGATCAATATTTC---CGTTCACAGAACAGACCACTCCGTTTTCCTTCGCTGCCGGTTCTCCATGTTGGTAGCCTCGTTCGCAATGTAATGCTTCCGATAGAGATGTGCGCTATTCCACCCGGACAGGCCCTCAACAAGAAGCACCCTGATTCATGCACTCAGTATATCATCAAAAAATCGGCCACTGATACCGCAACACGCAAGCGGAAGATTATGGATTTGTTCAACCAAATTGGCTACAACAATGCTCCAACCATCAAGGAGTTCGGAGTTGGAGTCGCCAACAATTTCGAAACGGCCGACGGACGAATACTCGATCCCCCGGAGCTACTCTATCGCAACGACAGGCGCGTTAAGCCGATGAGAGGCGTTTGGCGGGCAGATAATATGAACTTCATTGTCCCGAGCACT------GACGTTACCAGACGGGAACTCAGTTGGACCATATTGAACCTGGACGGAAGAACCCGCCCGGACGCGATTGAAGAGTTTGGACGTAACATTTACCAGATGTCCAGAAAACAGGGCGTTCAGCTTCAGGAATTTAGTATGAAAAACAATTTTTACGAACCGCGAGATATGAGATCGGCTATAAAGGATCTCGACAACATGTTCGACGATCTGAAGAAACGTCGGGTGGATTTGGTGTTCGTAGTTATCCCAGCTCCCGGAGGCGATGTATACGCCAAAGTTAAGCAGAAGGCTGAGCTG---------TGCGTCGGACTGCTCACGCAATGTATAAAGAGCTTCACACTGGATAGGAAACGGGGCGATATGAGCACTATCAGCAACATTTGGTTGAAGATCAACGCTAAAACCAACGGCTCAAATCATGTGTTG---GCAGGC------AATGTAAAACCGCCAATAGCG------CGCAAACGTGTCATGTACATCGGAGCCGATGTCACCCATCCCTCGCCGGAACAGACCAACATTCCCAGTGTGGTTGGAGTGGCTGCCTCGTACGACATCGAGGGTTTCCGCTACAGCTGCTGCTACCGTCTACAAGGTCCC------------AAGGACGAAATGATTCGCGATTTGCAAAACATCGTCGCCAAGCAGCTCAGACAATTTAAGCAAACGAATCAGCAACTGCCAGAGCTTATAATGTACTATCGCGACGGTGTATCCGAGGGTCAATTCCAGGAAGTGCTAACCATAGAACTACGGGCAATGCAAGCAGCGGCTGCTAGCGTACAGCAAGGATACAAACCCAACATCACCTTCATAGTAGTCCAAAAGCGCCACCATGCACGTTTCTTCCCCACA------GCCAACTGCCCAGTCGAAGGCCGCAATAATAATGTACCACCGGGTACGATTGTCGATCGCTACATTACCACTCCGAACCAGTATCAATTTTTCCTGGTTTCACATGCGGCCGTGCAGGGGGTTGCCAAACCCACCAAGTACTGTGTGCTGTACGACGACGAGAACTGTAACCCGGATCAGCTGCAGGCGCTGACATATTACCTGTGTCACATGTTTACTCGCTGCAATCGTGCCGTGTCCTACCCGGCTCCGACCTACTATGCACATCTGGCCGCCTACAGGGGACGAGTCTACATCAAGGACCGCCCACTAAATATGAACAATTTGGCGAACGAGTACGAGAGGATGCAGATCAAGACTGAAATTCAGGAT
>Culex_quinquefasciatus_Mosquito_CPIJ009898_Ago2
---------------------------------------------------------------------------------CGCAAGTGGCAACGGGCCGCCTTCAAGCGGTTCGAGGTGGAAGCGCTGGCCGGACAGCCGATCGCGTTCGACGGCAACAAGAACGCGTACACGGCGAAGAAGCTCAAG---CTGGACCAC---TACAAGAAGGAGGTGGTGGCGCGCGAGGATAACCGCGATCGCAAGTTTACCATTACGATGAAGGAAGCG---------------------------------------------------------------------------------------GCGGTG------------------------------------------------TTCCGCAAATCGATCTATGTCGTG------CCGACCAAACCGGAAGACATCGGCGCAAACCACGAGCTGTGGTACGGCCTGTTCCAGTCGGCGCTGCTGGGCTCAAAGCCGTTCCTGAACATTGACGTGTCGCACAAGGCGTTCCCACGTGGTGGCCCGGTGCTCGATGTGGTGGCCTCGCTGAACCGTAAT---------TCTCTTCCC---------ACAACTCTCGCCGGTTGGTTGGCC------CAGCAGGTGCATGACTATCTAAAGGGCATGGAAGTGGTTTACACTGGACCTAACGGA---------GTGGGGAAGACGTTCAAGTACAACAGCTTGAAGGGACCG---GCCAGTACGCAGAAGTTTAAACTGGAGGATGGTTCGGAATCGACCGTTGCGGCGTACTTC---CAGAAGCAGGGAGTTCGTCTGAGGTTCCCGGATCTGCCGGTGATGCACGTCGGAAGCACCATCCGTAACATTATGGTGCCGATGGAACTGTGTGCGATTCCGCCGGGACAGGCGTTGATCAAGAAGCATCCGGATCAGTGCACCCAGATGATTATCCGACGGTCAGCCACGGATACGGTCACCCGGAAGGGCAAAATCATGGACATTTTCAACCAAATCGATTACAACAACTGCAAGACGATTAAGGACTTTGGCTTTGGCGTGGGCAACTCGTTCGAGGTTGTCGACGGACGCATCATTGGACCGCCGAGCGTGGTGTATCGTAACAACGTCACAATCACACCCTCGCGAGGCCAATGGCGCGCGGACAATGCGTCCTTCATCCAGATCAACCCG------------------CAACCGCTGCGCTGGAGAATCCTGAACCTGGACGACCGCACTCGTCCGGCCGGGATCCAGCAGTTTGGGCAAAACATTTTCCAAGTGTCCAGGAAGCATGGCATCCAGCTGGAGCCGTTCTCGATGCAGCAGACGTACTACGAACCGCGCGACCTTCGCTACGCCATCCGTGAGGTGGACTCGATCTTTGAAGATTTGAAGAAGCAAAGGATGGACTTTGTCATCGTGGTCATTTCCGGCATG---GGTGATCAATACTCGAAGGTTAAGCAACGAGCGGAGCTG---------GTAACCGGTCTGTTGACGCAGTGTATCAAGGGGGACACGGTGTTCAAGAAGGCGGGCGATATGAGTACCATCAACAACATTTGGCTTAAGATCAACGCCAAAACCAACGGAACGAACCACGTGCTG---AAGCCG------GAAAGCAAGCCGCCCCTCATC------CGCAAACGCGTCATGTACGTCGGAGCGGACGTAACCCATCCCTCGCCCGAACAAACCAACATCCCGAGTGTGGTGGGCGTGGCCGCTTCGTACGACCTGGAAGGATTCCGCTACAACTGCTGCTACCGCCTGCAGAACCCC------------AAGGACGAAATGATCCGCGACCTCGAAAACATCATCAAAAAGCAGCTGCTGCAATTCAAGACGTGCAACGGCGCGCTCCCCGATCTGATCATGTACTACCGGGATGGCGTCTCCGAGGGACAATTCTCCGAGATCCTTACCATCGAACTGAACGCGATCCAGAGTGCGGTCGCCTCCACAAGTCCGGGCGTGAAGGTCGCCGTCACGTTCATCGTCGTCCAGAAGCGACACCACGCGCGCTTCTTCCCGACC---CGCGGAACCATCGAAGTCGAAGGCCGTAACCAGAATCTTCCCCCGGGCACGGTCGTGGACAAGCACATTACGGCGCCGAATCAGTACCAGTTCTTCCTGATTTCCCACCAGGCGGTCCAGGGCGTGGCCAAGCCGACCAAGTACTGCGTCCTCTACGACGACGTCAACTCCGATCCGGACGAGCTGCAATCGGTCACGTACGCGCTCTGTCACATGTTTGCACGCTGCAACCGGGCCGTGTCCTATCCGGCACCGACCTATTACGCGCATTTGGCCGCCTTCCGGGGCCGGGTTTACATCAAGGATCGCCGTCTGAACATGAACGACCTGGCTGGGGAGTACCGGAAGATGCAGATCAAGCCGGAAATCATCGAC
>Anopheles_albimanus_Mosquito_AALB007441_RA_Ago2
GCCAATTTCTTCCGGCTGCTGCTGGACAAGCTAACCGGGACTGCCTACCATTACGACATCACAATCGAGCCGGATCGGCCGAAAAAGTTTTACCGCCCAGTGTTTGCACAATACTGTCGGGAAACGTTCCCCAATGTTGCGTTTGCGTATGATGGTCAGAAGAGTGCATATGCGGCCCACGAGGTA------GCTAACACGAAAGCAACCATAACGTACCATCCGACGGACGGTGGCAAACCGAAAGATTTCACCGTGACGCTGAAAATAGCT------GCCACGGTGGATTTGAGTTCGCTGAAAACGTACATGACATCTAACTTGGAAAGCTTGGCCAAGCCAATGAGTGCCATCCAGTGCCTGGACGTGGTGTTGCGCTGTGCGTACGAGAACAATCCCAACTTTGTCCGTTTTAAGCGAAGCGTTTACGCCGTA------CTGAAGCCGCGTATCGATCTCACCAAAGGTCACGAATTGTGGTTTGGCCTGTTCCAGTCGGCCATTCTTGGATCGAAACCCTACTTGAACGTCGATGTATCGCACAAGGCCTTCCCGTCCGGTGGGCCACTGGTGGGCATCTTTGCCAGCTTCAATCGCGGT---------AATCTGCCACCAGAAGGTCGGACCTTCGATGCTTGGATCTTG------GCGGAACTGCAGAGTTACGTGCGTGGCATGGATGTCGTTTACCGTAGCCCGGCCGGC---------ACGCAAAAGCGTATGCGCTGTAATGGATTGCGTGATCCG---GCCAACAGACAGCAGTTTACACTCGACGATGGGACCCGAATGACGGTGGAGGAGTACTTTCATCGTAAGCTGAACTACAAGCTACGTTTCCCTTCCCTTCCGGTTGTGCACGTTGGCAGCACTGTTCGAAGCGTGTACGTGCCGCCGGAGCTGTGCGAGGTACCATTCGGCCAGGCGCTGAACAAAACCCATCCGGACGAGTGTACGTCCGGCATCATCCGACATGCGGCCACGAGTACGGACGTGCGCAAGAAGAAAATTATGAATCTGACCGACGCTATCCAGTACAACCGATCACCAACTCTTATCGACTTTGGCATCGGTGTGGGACGCGAGTTCGAGAAGCTACCGGCACGGATTATCAATCCCCCCGTCATAACATACGCCAGCAACGATACCGTGCGTCCATCGCGTGGGACGTGGCGGGCCGAGGGAAAGAAGTTCATCCAGTCAAGCTCT------TCCCTGGCTCAAAAACCACTACGCTGGCGCATTTTGAACCTGGACGGCTATACAAACGAGAATGATGTGGCCGAGTTCGGCAATACGCTGTTCCGGCATGCTCAGCAATGCGATGTGCAGCTGGAACCGTTCAGCATGAGGGAGACGTACGTGCTAGTGCGTGACGTGCGTCAATGCTTGCGCGATCTCAGTAACCTGCTTACCGACATCAAGAAGCAACAACCGGCGATCACTATCGTGATCCTGCCGTCTAGG---GGCGAGGTGTACTCGCAAGTGAAGCAAAAGGCAGAGCTAGCTAGCGAACGGATCGGGCTGCTGACGCAGTGCATTAAAGGGAATACGGTTCAACGCAAGCGTAACGATACCAGTACGATCAACAACATCATGTTGAAGATCAATACCAAAACGAATGGAACGAATCATAAGCTG---GCAATT------GGCTCGCAACCACCGTTGGCC------CGCGGTAAAGTAATGTACATCGGGGCGGACGTCACGCATCCAACTAGAGAC------GATGAGCCGAGTGTTGTCGGCGTTACCGCCCTGTACGATCTCGAAGGGTTCCGGTACAATTGCAGCGTGCGGCTGCAGGGCGCC------------CGCGACGAAATGATTCGCGATCTCGAAAACATTGTGTACCGGCAGGTACAGCTATACCAGCAGTACAACAAGGCACTGCCCGAACGGATCATGTACTACCGGGACGGTGTGTCCGATGGGCAGTTCGCCGAAATACTGACCATCGAGATGCAGGCCATTCACGCGGCGATTGGTCGCATCGGCCAGGGCTACAAACCGGCGGTCACTTTTATCGTCGTGCAGAAGCGGCACCATACGCGCTTCTTCCCGGTG------GCCGGGTGTCCGACGGAGGGTAAGAATGGAAACGTTATGCCCGGTACGATCGTGGACCGCGAAATCACGGCACCGGATCGGTTCGAGTTTTACCTCGTCAGCCATGCTGCCGTGCAGGGCGTGGCCAAGCCGACCAAGTACGTGGTGCTGTACGATGATTCCAACTGCAACCCGGACGAGCTGCAGGCCATGACGTACAATCTCTGTCACATGTTTGCGCGTTGCAATCGGGCAGTGTCTTACCCGGCACCGACGTACTATGCCCATCATGCCGCATCCCGGGGCCGGGTCTACATCAAAAACCGGAAGATCAATATGAACGATTTGGAGCGAGCATATCGCGACATCCAGATTGCGACCGAGGTTAACGAC
>Anopheles_darlingi_Mosquito_ADAR002669RA_Ago2
GCCAATTTCTTCCGGCTGCTGCTGGACAAATTGGTCGGAACGGCCTACCATTATGACATCTCAATCGAGCCGGATAGGCCGAAAAAGTTTTACCGCCCGATATTTGCGCAGTTCTGCCAGGAAACGTTCCCCAACGTACGGTTCGCTTACGATGGCCAGAAGAGTGCTTACGCGGCACACCAGGTG------ACCGATACCAAATCAACCATAACGTATCATCCGAATGATGGTGGCAAACCGAAAGAGTTCACCGTGACGCTTAAGATAGCA------GCCACGGTGGATTTGAGTTCGTTGAAAACC---------------------------------------------------------------------------------------------------------------------GTTTACGCCGTA------CCAAAGCAGCGTATCGATCTCACCAAGGGTCACGAGCTGTGGTTTGGTCTTTTCCAATCGGCCATTCTTGGATCGAAACCCTTCCTGAACGTCGATGTATCGCACAAGGCCTTCCCTTCCGGTGGGCCACTGGTGGGCATTTTTGCGAGCTTCAATCGCGGT---------AATCTGCCGCCGGAAGGACGTTCCTTCGATACCTGGCTGTTG------GCGGAACTGCAAAGCTACGTGCGGGGCATGGATATCGTATACCGCAGCCCGACCGGC---------ACACAAAAGCGTATGCGCTGTAATGGATTGCGCGATCCG---GCCAACAAACAGCAGTTTACGCTCGACGATGGGAGCAAAATGACAGTGGAGCAGTACTTTCAGCGAAAGCTGAACTACAGACTAAAGTACCCTTCACTTCCGGTAGTACACGTTGGCAGCACCATCCGGAGCGTGTACCTGCCGGCGGAACTGTGTGAGGTACCGTTCGGTCAGGCGCTGAACAAAACCCACCCAGACGAGTGTACGGCTGGTATTATCCGATATTCTGCCACCAGTACAGATGTGAGGAAAAAGAAAATTATGACTCTGACCGACGGTATACAGTACAATCGATCACCGACCCTGATTGACTTTGGCATCGGCGTAGGACGGGAATTCGAGAAGCTACCGGCACGGATTATCAATCCACCCCTTATCACCTACGCCAGCAACGATACTGTGCGTCCATCGCGGGGAACGTGGCGTGCCGAGGGTAAGAAGTTCCTCCAGCCAAGCTCG------TCCTTCACCCAAAAGCCGCTCCGTTGGCGTATTTTGAATTTGGATGGCTACACCAACGAGAACGATGTGGCCGAGTTCGGCAATTCGTTGTCCCGGCACGCGCAGCAATGCGATGTGCAACTGGAACCGTTCAGCATGAAGGAAACGTACGTGCTCGTGCGCAACGTGCGGGACTGTTTGCGCGATCTGGGTAACCTGCTGACTGACATCAAGAAGCAACAGCCAGCGATTACCATTGTGATCCTGCCGTCGAGG---GGCGAGGTATACTCGCAAGTGAAGCAAAAGGCCGAGCTTGCTAGCGAGCGGATCGGGTTGTTGACGCAGTGCATTAAAGGCATGACGATCCAGCGCAAGCGTGGTGATCTCAGCACGATCAACAACATCATGTTGAAGATCAACACGAAAACGAATGGAACGAACCACAAGCTG---GCCATT------GGCTCGCAACCACCGCTGGCT------CGTGGTAAGGTGATGTACATCGGTGCGGACGTCACGCATCCGACCAGTGAC------GATGTGCCGAGTGTTGTCGGTGTTACGGCCCTCTACGATCTCGAAGGGTTCCGGTACAATTGCAGTGTTCGTCTGCAGGGTGCC------------CGCGACGAAATGATTCGCGATCTCGAGAACATCGTGTACCGGCAGGTACAGTTGTACCGGGAGTACAACAAGGCGCTCCCCGAACGCATCATGTACTACCGGGACGGTGTGTCCGATGGGCAGTTTTCGGAAATCCTAACCATCGAAATGCAGGCTATCCACGCGGCGATCGGTCGCATTGGGCAGTCATATAAACCGGCGGTCACTTTTATCGTCGTGCAGAAGCGCCACCATACGCGCTTCTTCCCGGTG------GCCGGCGGCCCAACGGAGGGAAAGAATGCGAACGTTCCGCCCGGTACGATCGTGGACCGGGAGATCACGGCACCGGATCGGTTCGAGTTCTACCTTGTCAGCCATGCTGCCGTGCAGGGTGTGGCCAAGCCGACCAAGTACGTAGTGCTGTACGATGATTCCAACTGCAACCCGGACGAGCTGCAGGCAATGACCTATAATCTATGTCATATGTTTGCACGTTGCAATCGGGCGGTGTCTTACCCCGCCCCGACGTACTATGCCCATCATGCGGCATTCCGTGGTCGGGTCTACATCNNNNNNNNNNNNNNNNNNNNNNNNNNNNNNNNNNNNNNNNNNNNNNNNNNNNNNNNNNNNNNNNNNNNNNNNNNN
>Anopheles_arabiensis_Mosquito_AARA002759_RA_Ago2
GCCAACTTTTTCCGCCTGCTGCTGGACAAGCTGAAGGGTACGGCGTACCACTACGACGTCGCGATCGAACCGGACCGGCCGAAAAAGTTCTACCGGCCCGTGTTTGCGCAGTTCTGCCGGGAAAACTATCCGGGCGCCATGCTGGCGTTCGACGGGCAGAAGAACGCGTACACCACGCGCAAGCTG------AGCGACAAGAAGGCGAAGGTGGTGTTCCAGCCGGACGACGGTGGCAAGCAGCGCGAGTACATCGTGCAGGTGAAGGAAGCG------GCCCAGCTCGATTTGGGCGTGCTGAAAACGTACATGAAATCGAATGAGGAGACAATGGCCAAACCGATGAGTGCCATCCAATGTCTGGATGTGGTGCTACGCAGTGCCTATGAAAATAATCCCAATTTTGTGCGGTTCAAGCGCGCCGTGTACGCAGTG------CCCCGCCAATCCATCGACATCGGTCGGGGTCACGAGCTGTGGTTCGGGCTGTTCCAGTCGGCGCTGCTCGGTTCGCGCCCATACCTAAACGTGGACGTGTCGCACAAAGCGTTCCCGATGGGTGCGCCGGTGCTGAAGGTGATCGGCGACTTCAACCGCGGC---------CAGGTG------------GATCAGGTGAGCGGCTGGGTGCAG------CAGGAGCTGCACAGCTTCCTCAAGGGCATGGACGTGGTGTACACGAACCCGACCACC------AGGATGGCCAAGCGGATGCGCTGCAACGGGCTGCGCGAACCG---GCCAGCCAGCAGATGTTCAAGCTGGAGGATGGGACGCGCCTCTCGGTCGCCGACTATTTTGCCCGCAAGCTCAACTTCCGGCTGCGCTACCCGAACCTGCCGGTGCTGCACGTCGGCAGCACCGTGCGGTCGGTGTACGTGCCGGCCGAGCTGTGCGACATACCCGCGGGCCAGGCGCTGAACAAAAACAACCCGGAGGAGTGTACGCGCGACATCATCCGGTACGCGGCGACGAGCGCACCGGAGCGCAAGCGCAAGATCCTCGACCTGGCGTCCCAGATCCAGTACAACAAGTGCCCGACGCTGCTCGACTTCGGCATCACGGTGGGCAACGAGTTCGAGAAGGTGCCGGCCCGCATCATCGACGCACCGCCGATCGAGTACGCGCGGGGCGAGAAGATTCCCCCGCAGCGGGGCGTGTGGCGCGCGGAGGGCAAGAACTTTATCGTACCGAGCACG------GAGCTGAGCAAGCGGCCGCTGCGCTGGCGCATCCTCAACCTGGACTCGTACACGAACGAGGCGACGGTGAAGAAGTTTGGCGAGATGCTGCAGTCGCAGGCAATGCGCTGCAACGTGCAGATGGAACCGTTCGATATGGCGAAAACGTACGTGCTGGTGCGCGATATGCGCAACTGTCTGCGCGACATCGGCACGCTGCTGCAGAACATCAAGCGGGAGGAACCGGCGGTCACGATCGTGGTGCTGCCGAGCCGG---GGCGATGCGTACGCGAAGGTGAAGCAGAAGGCGGAGCTGGCGAGCGAACGGATCGGGCTGCTGACGCAGTGCGTGAAGGGCATGACGGTGGCCAAGAAGGGCACCGACATGAGCACGCTCAACAACATCATGCTCAAGATCAACGCCAAAACGAACGGCACGAACCACTGCATC---TCGCAG------GTCGCGGTGCCACCGCTCGGA------CGCGGCAAGGTGATGTACATCGGGGCGGACGTTACGCACCCGCTCAGCGAG------AACGAGCCGAGCGTGGTGGGCGTGGCGGCACTGTACGATCTGACCGGCTTCCGGTACAACTGCAGCGTGCGGCTGCAGGGCGCC------------CGGGACGAGATGATCCGCGACCTGGAGAACATCGTGCAGCGGCAGCTGCTGCTGTACAAGCAGTACAACGGTGCGCTGCCCGAGCGCATCATGTACTACCGGGACGGTGTGTCGGACGGCCAGTTTGCGGAAATACTTACGATCGAGCTGCAGGCACTGCACGCGGCGATTGCGCGCGTCGAGCCGGGCTACAAGCCGGCGGTGACGTTCATCGTGGTGCAGAAGCGCCACCACACGCGCTTCTTCCCGCAG------CCCGGCTGCCCGACCGAGGGCAAGAACGGTAACGTACCGCCCGGCACGATCGTGGACAGCGAAATCACGACCCCGGATCGGTACGAGTTCTACCTGGTGAGCCATGCGGCCGTGCAGGGCGTCGCCAAGCCGACCAAGTACGTCGTGCTGTACGACGACTCGAACTGCCATCCGGACAGTCTGCAGGCGCTGACGTACAATCTGTGCCACCTGTTTGCGCGCTGCAACCGGGCGGTATCGTACCCGGCCCCGACCTACTACGCCCATCTGGCCGCCTACCGCGGCCGGGTGTACATTAAGGACCGACGGATCAACATGAACGATCTGGAAAATGCTTACCGGGACATTCAAATCATCGACACGGTCAATAAT
>Anopheles_coluzzi_Mosquito_ACOM041350_RA_Ago2
CCCAATTTTGTGCGG---------------------GGTACGGCGTACCACTACGACGTCGCGATCGAACCGGACCGGCCGAAAAAGTTCTACCGGCCCGTGTTTGCGCAGTTCTGCCGGGAAAACTATCCGGGCGCCATGCTGGCGTTCGACGGGCAGAAGAACGCGTACACCACGCGCAAGCTG------AGCGACAAGAAGGCGAAGGTGGTGTTCCAGCCGGACGACGGTGGCAAGCAGCGCGAGTACACCGTGCAGGTGAAGGAAGCG------GCCCAGCTCGATTTGGGCGTGCTGAAAACGTATATGAAATCGAATGAGGAGACAATGGCCAAACCGATGAGTGCCATCCAATGTCTGGATGTGGTGCTACGCAGTGCCTATGAGAATAATCCCAATTTTGTGCGGTTCAAGCGCGCCGTGTACGCAGTG------CCCCGCCAATCCATCGACATCGGTCGGGGTCACGAGCTGTGGTTCGGGCTGTTCCAGTCGGCGCTGCTCGGTTCGCGCCCATACCTAAACGTGGACGTGTCGCACAAAGCGTTCCCGATGGGTGCGCCGGTGCTGAAGGTGATCGGCGACTTCAACCGCGGC---------CAGGTG------------GATCAGGTGAGCGGCTGGGTGCAG------CAGGAGCTGCACAGCTTCCTCAAGGGCATGGACGTGGTGTACACGAACCCGACCACC------AGGATGGCCAAGCGGATGCGCTGCAACGGGCTGCGCGAACCG---GCCAGCCAGCAGATGTTCAAGCTGGAGGATGGGACGCGCCTCTCGGTCGCCGACTATTTTGCCCGCAAGCTCAACTTCCGGCTGCGCTACCCGAACCTGCCGGTGCTGCACGTCGGCAGCACCGTGCGGTCGGTGTACGTGCCGGCCGAGCTGTGCGACATACCCGCGGGCCAGGCGCTGAACAAAAACAACCCGGAGGAGTGTACGCGCGACATCATCCGGTACGCGGCGACGAGCGCCCCGGAGCGCAAGCGCAAGATCCTCGACCTGGCGTCCCAGATCCAGTACAACAAGTGCCCGACGCTGCTCGACTTCGGCATCACGGTGGGCAACGAGTTCGAGAAGGTGCCGGCCCGCATCATCGACGCACCGCCGATCGAGTACGCGCGGGGCGAGAAGATTCCCCCGCAGCGGGGCGTGTGGCGCGCGGAGGGCAAGAACTTTATCGTACCGAGCACG------GAGCTGAGCAAGCGGCCGCTGCGCTGGCGCATCCTCAACCTGGACTCGTACACGAACGAGGCGACGGTGAAGAAGTTTGGCGAGATGCTGCAGTCGCAGGCAATGCGCTGCAACGTGCAGATGGAACCGTTCGATATGGCGAAAACGTACGTGCTGGTGCGCGATATGCGCAACTGTCTGCGCGACATCGGCACGCTGCTGCAGAACATCAAGCGGGAGGAACCGGCGGTCACGATCGTGGTGCTGCCGAGCCGG---GGCGATGCGTACGCGAAGGTGAAGCAGAAGGCGGAGCTGGCGAGCGAACGGATCGGGCTGCTGACGCAGTGCGTGAAGGGCATGACGGTGGCCAAGAAGGGCACCGACATGAGCACGCTCAACAACATCATGCTCAAGATCAACGCCAAAACGAACGGCACGAACCACTGCATC---TCGCAG------GTCGCGGTGCCACCGCTCGGA------CGCGGCAAGGTGATGTACATCGGGGCGGACGTTACGCACCCGCTCAGCGAG------AACGAGCCGAGCGTGGTGGGCGTGGCGGCACTGTACGATCTGACCGGCTTCCGGTACAACTGCAGCGTGCGGCTGCAGGGCGCC------------CGGGACGAGATGATCCGCGACCTGGAGAACATCGTGCAGCGGCAGCTGCTGCTGTACAAGCAGTACAACGGTGGGCTGCCCGAGCGCATCATGTACTACCGGGACGGGGTGTCGGACGGGCAGTTTGCGGAAATACTTACGATCGAGCTGCAGGCACTGCACGCGGCGATTGCGCGCGTCGAGCCGGGCTACAAGCCGGCGGTGACGTTCATCGTGGTGCAGAAGCGCCACCACACGCGCTTCTTCCCGCAG------CCCGGCTGCCCGACCGAGGGCAAGAACGGTAACGTACCGCCCGGCACGATCGTGGACAGCGAAATCACGACCCCGGATCGGTACGAGTTCTACCTGGTGAGCCATGCGGCCGTGCAGGGCGTCGCCAAGCCGACCAAGTACGTCGTGCTGTACGACGACTCGAACTGCCATCCGGACAGTCTGCAGGCGCTGACGTACAATCTGTGCCACCTGTTTGCGCGCTGCAACCGGGCGGTATCGTACCCGGCCCCGACCTACTACGCCCATCTGGCCGCCTACCGCGGCCGGGTGTACATTAAGGACCGACGGATCAACATGAACGATCTGGAAAATGCTTACCGGGACATTCAAATCATCGACACGGTTAATAAT
>Anopheles_gambiae_Mosquito_AGAP011537_RA_Ago2
---------------------------------------------------------------------------------AAAAAGTTCTACCGGCCCGTGTTTGCGCAGTTCTGTCGGGAAAACTATCCGGGCGCCATGCTGGCGTTCGACGGGCAGAAGAACGCGTACACCACGCGCAAGCTG------AGCGACAAGAAGGCGAAGGTGGTGTTCCAGCCGGACGACGGTGGCAAGCAGCGCGAGTACACCGTGCAGGTGAAGGAAGCG------GCCCAGCTCGATTTGGGCGTGCTGAAAACGTACATGAAATCGAATGAGGAGACAATGGCCAAACCGATGAGTGCCATCCAATGTCTGGATGTGGTGCTACGCAGTGCCTATGAGAATAATCCCAATTTTGTGCGGTTCAAGCGCGCCGTGTACGCAGTG------CCCCGCCAATCCATCGACATCGGTCGGGGTCACGAGCTGTGGTTCGGGCTGTTCCAGTCGGCGCTGCTCGGTTCGCGCCCATACCTAAACGTGGACGTGTCGCACAAAGCGTTCCCGATGGGTGCGCCGGTGCTGAAGGTGATCGGCGACTTCAACCGCGGC---------CAGGTG------------GATCAGGTGAGCGGCTGGGTGCAG------CAGGAGCTGCACAGCTTCCTCAAGGGCATGGACGTGGTGTACACGAACCCGACCACC------AGGATGGCCAAGCGGATGCGCTGCAACGGGCTGCGCGAACCG---GCCAGCCAGCAGATGTTCAAGCTGGAGGATGGGACGCGCCTCTCGGTCGCCGACTATTTTGCCCGCAAGCTCAACTTCCGGCTGCGCTACCCGAACCTGCCGGTGCTGCACGTCGGCAGTACCGTGCGGTCGGTGTACGTGCCGGCCGAGCTGTGCGACATACCCGCGGGCCAGGCGCTGAACAAAAACAACCCGGAGGAGTGTACGCGCGACATCATCCGGTACGCGGCGACGAGCGCCCCGGAGCGCAAGCGCAAGATCCTCGACCTGGCGTCCCAGATCCAGTACAACAAGTGCCCGACGCTGCTCGACTTCGGCATCACGGTGGGCAACGAGTTCGAGAAGGTGCCGGCCCGCATCATCGACGCACCGCCGATCGAGTACGCGCGGGGCGAGAAGATTCCCCCGCAGCGGGGCGTGTGGCGCGCGGAGGGCAAGAACTTTATCGTACCGAGCACG------GAGCTGAGCAAGCGGCCGCTGCGCTGGCGCATCCTCAACCTGGACTCGTACACGAACGAGGCGACGGTGAAGAAGTTTGGCGAGATGCTGCAGTCGCAGGCAATGCGCTGCAACGTGCAGATGGAACCGTTCGATATGGCGAAAACGTACGTGCTGGTGCGCGATATGCGCAACTGTCTGCGCGACATCGGCACGCTGCTGCAGAACATCAAGCGGGAGGAACCGGCGGTCACGATCGTGGTGCTGCCGAGCCGG---GGCGATGCGTACGCGAAGGTGAAGCAGAAGGCGGAGCTGGCGAGCGAACGGATCGGGCTGCTGACGCAGTGCGTGAAGGGCATGACGGTGGCCAAGAAGGGCACCGACATGAGCACGCTCAACAACATCATGCTCAAGATCAACGCCAAAACGAACGGCACGAACCACTGCATC---TCGCAG------GTCGCGGTGCCACCGCTCGGA------CGCGGCAAGGTGATGTACATCGGGGCGGACGTTACGCACCCGCTCAGCGAG------AACGAACCGAGCGTGGTGGGCGTGGCGGCACTGTACGATCTGACCGGCTTCCGGTACAACTGCAGCGTGCGGCTGCAGGGCGCC------------CGGGACGAGATGATCCGCGACCTGGAGAACATCGTGCAGCGGCAGCTGCTGCTGTACAAGCAGTACAACGGTGCGCTGCCCGAGCGCATCATGTACTACCGGGACGGTGTGTCGGACGGCCAGTTTGCGGAAATACTTACGATCGAGCTGCAGGCACTGCACGCGGCGATTGCGCGCGTCGAGCCGGGCTACAAGCCGGCGGTGACGTTCATCGTGGTGCAGAAGCGCCACCACACGCGCTTCTTCCCGCAG------CCCGGCTGCCCGACCGAGGGCAAGAACGGTAACGTACCGCCCGGCACGATCGTGGACAGCGAAATCACGACCCCGGATCGGTACGAGTTCTACCTGGTGAGCCATGCGGCCGTGCAGGGCGTCGCCAAGCCGACCAAGTACGTCGTGCTGTACGACGACTCGAACTGCCATCCGGACAGTCTGCAGGCGCTGACGTACAATCTGTGCCACCTGTTTGCGCGCTGCAACCGGGCGGTATCGTACCCGGCCCCGACCTACTACGCCCATCTCGCCGCCTACCGCGGCCGGGTGTACATTAAGGACCGACGGATCAACATGAACGATATGGAAAATGCTTACCGGGACATTCAAATCATCGACACGGTTAATAAT
>Anopheles_quadriannulatus_Mosquito_AQUA007373_RA_Ago2
------------------------------------------------------------------------------------------------------------------------------------------------------------------------------------------------------------------------------------------------------------------------------------------------------------------------------------------------------------------------------------------------------------------------------TTCAAGCGCGCCGTGTACGCAGTG------CCCCGCCAATCCATCGACATCGGTCGGGGTCACGAGCTGTGGTTCGGGCTGTTCCAGTCGGCGCTGCTCGGTTCGCGCCCATACCTAAACGTGGACGTGTCGCACAAAGCGTTTCCGATGGGTGCGCCGGTGCTGAAGGTGATCGGCGACTTCAACCGCGGC---------CAGGTG------------GATCAGGTGAGCGGCTGGGTGCAG------CAGGAGCTGCACAGCTTCCTCAAGGGCATGGACGTGGTGTACACGAACCCGACCACC------AAGATGGCCAAGCGGATGCGCTGCAACGGGCTACGCGAACCG---GCCAGCCAGCAGATGTTCAAGCTGGAGGATGGGACGCGCCTCTCGGTCGCCGACTATTTTGCCCGCAAGCTCAACTTCCGGCTGCGCTACCCGAACCTGCCGGTGCTGCACGTCGGCAGCACCGTGCGGTCGGTGTACGTGCCGGCCGAGCTGTGCGACATACCCGCGGGCCAGGCGCTGAACAAAAACAACCCGGAGGAGTGTACGCGCGACATCATCCGGTACGCGGCGACGAGCGCACCGGAGCGCAAGCGCAAGATCCTCGACCTGGCGTCCCAGATCCAGTACAACAAGTGCCCGACGCTGCTCGACTTCGGCATCACGGTGGGCAACGAGTTCGAGAAGGTGCCGGCCCGCATCATAGACGCACCGCCGATCGAGTACGCGCGGGGCGAGAAGATTCCCCCGCAGCGGGGCGTGTGGCGCGCGGAGGGCAAGAACTTTATCGTACCGAGCACG------GAGCTGAGCAAGCGGCCGCTGCCCTGGCGCATCCTCAACCTGGACTCGTACACGAACGAGGCGACGGTGAAGAAGTTTGGCGAGATGCTGCAGTCGCAGGCAATGCGCTGCAACGTGCAGATGGAACCGTTCGATATGGCGAAAACGTACGTGCTCGTGCGCGATATGCGCAACTGTCTGCGCGACATCGGCACGCTGCTGCAGAACATCAAGCGGGAGGAACCGGCGGTCACGATCGTGGTGCTGCCGAGCCGG---GGCGATGCGTACGCGAAGGTCAAGCAGAAGGCGGAGCTGGCGAGCGAACGGATCGGGCTGCTGACGCAGTGCGTGAAGGGCATGACGGTGGCCAAGAAGGGCACCGACATGAGCACGCTCAACAATATCATGCTCAAGATCAACGCCAAAACGAACGGCACGAACCACTGCATC---TCGCAG------GTCGCGGTGCCACCGCTCGGA------CGCGGCAAGGTGATGTACATCGGGGCGGACGTTACGCACCCGCTCAGCGAG------AACGAGCCGAGCGTGGTGGGCGTGGCGGCACTGTACGATCTGACCGGCTTCCGGTACAACTGCAGCGTGCGGCTGCAGGGCGCC------------CGGGACGAGATGATCCGCGACCTGGAGAACATCGTGCAGCGGCAGCTGCTGCTGTACAAGCAGTACAACGGTGGGCTGCCCGAGCGCATCATGTACTACCGGGACGGGGTGTCGGACGGGCAGTTTGCGGAAATACTTACGATCGAGCTGCAGGCACTGCACGCGGCGATTGCGCGCGTCGAGCCGGGCTACAAGCCGGCGGTGACGTTCATCGTGGTGCAGAAGCGCCACCACACGCGCTTCTTCCCGCAG------CCCGGCTGCCCGACCGAGGGCAAGAACGGTAACGTACCGCCCGGCACGATCGTGGACAGCGAAATCACGACCCCGGATCGGTACGAGTTCTATCTGGTGAGCCATGCGGCCGTGCAGGGCGTCGCCAAGCCGACCAAGTACGTCGTGCTGTACGACGACTCGAACTGCCATCCGGACAGTCTGCAGGCGCTGACGTACAATCTGTGCCACCTGTTTGCGCGCTGCAACCGGGCGGTATCGTACCCGGCCCCGACCTACTACGCCCATCTGGCCGCCTACCGCGGCCGGGTGTACATTAAGGACCGACGGATCAACATGAACGATCTGGAAAATGCTTACCGGGACATTCAAATCATCGACACGGTCAATAAT
>Anopheles_merus_Mosquito_AMEM001494_RA_Ago2
GCCAACTTTTTCCGCCTGCTGCTGGACAAGCTGAAGGGTACGGCGTACCACTACGACGTCGCGATCGAACCGGAACGGCCGAAAAAGTTCTACCGGCCCGTGTTTGCGCAGTTCTGTCGGGAAAACTATCCGGGCGCCATGCTGGCGTTCGACGGGCAGAAGAACGCGTACACCACGCGCAAGCTG------AGCGACAAGAAGGCGAAGGTGGTGTTCCAGCCGGACGACGGTGGCAAGCAGCGCGAGTACACCGTGCAGGTGAAGGAAGCG------GCCCAGCTCGATTTGGGCGTGCTGAAAACGTATATGAAATCGAATGAGGAGACAATGGCCAAACCGATGAGTGCCATCCAATGTCTGGATGTG------------------------------------------TTCAAGCGCGCCGTGTACGCAGTG------CCCCGCCAATCCATCGACATCGGTCGGGGTCACGAGCTGTGGTTCGGGCTGTTCCAGTCGGCGCTGCTCGGTTCGCGCCCATACCTAAACGTGGACGTGTCGCACAAAGCGTTCCCGATGGGTGCGCCGGTGCTGAAGGTGATCGGCGACTTCAACCGCGGC---------CAGGTG------------GATCAGGTGAGCGGCTGGGTGCAG------CAGGAGCTGCACAGCTTCCTCAAGGGCATGGACGTGGTGTACACGAACCCGACCACC------AAGATGGCCAAGCGGATGCGCTGCAACGGGTTGCGCGAACCG---GCCAGCCAGCAGATGTTCAAGCTGGAGGATGGGACGCGCCTCTCGGTCGCCGACTATTTTGCCCGCAAGCTCAACTTCCGGCTGCGCTACCCGAACCTGCCGGTGCTGCACGTCGGCAGTACCGTGCGGTCGGTGTACGTGCCGGCCGAGCTGTGCGACATACCCGCGGGCCAGGCGCTGAACAAAAACAACCCGGAGGAGTGTACGCGCGACATCATCCGGTACGCGGCGACGAGCGCACCGGAGCGCAAGCGCAAGATCCTCGACCTGGCGTCCCAGATCCAGTACAACAAGTGCCCGACGCTGCTCGACTTCGGCATCACGGTGAGCAACGAGTTCGAGAAGGTGCCGGCCCGCATCATCGACGCACCGCCGATCGAGTACGCGCGGGGCGAGAAGATTCCCCCGCAGCGGGGCGTGTGGCGCGCGGAGGGCAAGAACTTTATCGTACCGAGCACG------GAGCTGAGCAAGCGGCCGCTGCGCTGGCGCATCCTCAACCTGGACTCGTACACGAACGAGGCGACGGTGAAGAAGTTTGGCGAGATGCTGCAGTCGCAGGCAATGCGCTGCAACGTGCAGATGGAACCGTTCGATATGGCGAAAACGTACGTCCTGGTGCGCGATATGCGCAACTGTCTGCGCGACATCGGCACGCTGCTGCAGAACATCAAGCGGGAGGAACCGGCGGTCACGATCGTGGTGCTGCCGAGCCGG---GGCGATGCGTACGCGAAGGTCAAGCAGAAGGCGGAGCTGGCGAGCGAACGGATCGGGCTGCTGACGCAGTGCGTGAAGGGCATGACGGTGGCCAAGAAGGGCACCGACATGAGCACGCTCAACAACATCATGCTCAAGATCAACGCCAAAACGAACGGCACGAACCACTGCATC---TCGTCG------GTCGCGGTGCCACCGCTCGGA------CGCGGCAAGGTGATGTACATCGGGGCGGACGTTACGCACCCGCTCAGCGAG------AACGAACCGAGCGTGGTGGGCGTGGCGGCACTGTACGATCTGACCGGCTTCCGGTACAACTGCAGCGTGCGGCTGCAGGGCGCC------------CGGGACGAGATGATCCGCGACCTGGAGAACATCGTGCAGCGGCAGCTGCTGCTGTACAAGCAGTACAACGGCGGGCTGCCCGAGCGCATCATGTACTACCGGGACGGGGTGTCGGACGGGCAGTTTGCGGAAATACTTACGATCGAGCTGCAGGCACTGCACGCGGCGATTGCGCGCGTCGAGCCGGGCTACAAGCCGGCGGTGACGTTCATCGTGGTGCAGAAGCGCCACCACACGCGCTTCTTCCCGCAG------CCCGGCTGCCCGACCGAGGGCAAGAACGGTAACGTACCGCCCGGCACGATCGTGGACAGCGAAATCACGACCCCGGATCGGTACGAGTTCTACCTGGTGAGCCATGCGGCCGTGCAGGGCGTCGCCAAGCCGACCAAGTACGTCGTGCTGTACGACGACTCGAACTGCCATCCGGACAGTCTGCAGGCGCTGACGTACAATCTGTGCCACCTGTTTGCGCGCTGCAACCGGGCGGTATCGTACCCGGCCCCGACCTACTACGCCCATCTGGCCGCCTACCGCGGCCGGGTGTACATTAAGGACCGACGGATCAACATGAACGATCTGGAAAATGCTTACCGGGACATTCAAATCATCGACACGGTCAATAAT
>Anopheles_melas_Mosquito_AMEC004575_RA_Ago2
------------------------------------------------------------------------------------------------------------------------------------------------------------------------------------------------------------------------------------------------------------------------------------------------------------------------------------------------------------------------------------------------------------------------------TTCAAGCGCGCCGTGTACGCAGTG------CCCCGCCAATCCATCGACATCGGTCGAGGTCACGAGCTGTGGTTCGGGCTGTTCCAGTCGGCGCTGCTCGGTTCGCGCCCATACCTAAACGTGGACGTGTCGCACAAAGCGTTCCCGATGGGTGCGCCGGTGCTGAAGGTGATCGGCGACTTCAACCGCGGC---------CAGGTG------------GATCAGGTGAGCGGCTGGGTGCAG------CAGGAGCTGCACAGCTTCCTCAAGGGCATGGACGTGGTGTACACGAACCCGACCACC------AGGATGGCCAAGCGGATGCGCTGCAACGGGCTGCGCGAACCG---GCCAGCCAGCAGATGTTCAAGCTGGAGGATGGGACGCGCCTGTCGGTCGCTGACTATTTTGCCCGCAAGCTCAACTTCCGGCTGCGCTATCCGAACCTGCCGGTGCTGCACGTCGGCAGTACCGTGCGGTCGGTGTACGTGCCGGCCGAGCTGTGCGACATACCCGCGGGCCAGGCGCTGAACAAAAACAACCCGGAGGAGTGTACGCGCGACATCATCCGGTACGCGGCGACGAGCGCACCGGAGCGCAAGCGCAAGATCCTCGACCTGGCGTCCCAGATCCAGTACAACAAGTGCCCGACGCTGCTCGACTTCGGCATCACGGTGGGCAACGAGTTCGAGAAGGTGCCGGCCCGCATCATCGACGCACCGCCGATCGAGTACGCGCGGGGCGAGAAGATTCCCCCGCAGCGGGGCGTGTGGCGCGCGGAGGGCAAGAACTTTATCGTACCGAGCACG------GAGCTGAGCAAGCGGCCGCTGCGCTGGCGCATCCTCAACCTGGACTCGTACACGAACGAGGCGACGGTGAAGAAGTTTGGCGAGATGCTGCAGTCGCAGGCAATGCGCTGCAACGTGCAGATGGAACCGTTCGATATGGCGAAAACGTACGTGCTGGTGCGCGATATGCGCAACTGTCTGCGCGACATCGGCACGCTGCTGCAGAACATCAAGCGGGAGGAACCGGCGGTCACGATCGTGGTGCTGCCGAGCCGG---GGCGATGTGTACGCGAAGGTCAAGCAGAAGGCGGAGCTGGCGAGCGAACGGATCGGGCTGCTGACGCAGTGCGTGAAGGGCATGACCGTGGCCAAGAAGGGCACCGACATGAGCACGCTCAACAACATCATGCTGAAGATCAACGCAAAAACGAACGGCACGAACCACTGCATC---TCGCAG------GTCGCGGTGCCACCGCTCGGA------CGCGGCAAGGTGATGTACATCGGGGCGGACGTTACGCACCCGCTCAGCGAG------AACGAGCCGAGCGTGGTGGGCGTGGCGGCACTGTACGATCTGACCGGCTTCCGGTACAACTGCAGCGTGCGACTGCAGGGCGCC------------CGGGACGAGATGATCCGCGACCTGGAGAACATCGTGCAGCGGCAGCTGCTGCTGTACAAGCAGTACAACGGTGCGCTGCCCGAGCGCATCATGTACTACCGGGACGGGGTGTCGGACGGGCAGTTTGCGGAAATACTTACGATCGAGCTGCAGGCACTGCACGCGGCGATTGCGCGCGTCGAGCCCGGCTACAAGCCGGCGGTGACGTTCATCGTGGTGCAGAAGCGCCACCACACGCGCTTCTTCCCGCAG------CCCGGCTGCCCGACCGAGGGCAAGAACGGTAACGTCCCGCCCGGCACGATCGTGGACAGCGAAATCACGACCCCGGATCGGTACGAGTTCTATCTGGTGAGCCATGCGGCCGTGCAGGGCGTCGCCAAGCCGACCAAGTACGTCGTGCTGTACGACGACTCGAACTGCCATCCGGACAGTCTGCAGGCGCTGACGTACAATCTGTGCCACCTGTTTGCGCGCTGCAACCGGGCGGTATCGTACCCGGCCCCGACCTACTACGCCCATCTGGCCGCCTACCGCGGCCGAGTGTACATTAAGGACCGACGGATCAACATGAACGATCTAGAAAATGCTTACCGGGACATTCAAATCATCGACACGAGAGAAGAG
>Anopheles_christyi_Mosquito_APCM01014811_1_Ago2
GCCAACTTTTTCCGCCTGCTGCTGGACAAGCTGAAGGGTACGGCGTACCACTACGATGTGACGATCGAACCGGACCGTCCGAAAAAGTTCTTCCGTGACGTGTTTGCCCAGTTCTGTCGGGAAAACTATCAGGGCGTACTGTTAGCGTTCGATGGTCAGAAGAATGCGTACGCAACACGCAAGCTG------AAGGACATGAAGGGAAAGATAATGTTTCAACCGAATGATGGTGGTAGGGCCCGAGAGTACACCGTGCAGGTAAAGGAGGTG------GCACAGCTCGATCTTGCTGTGCTTAAGACGTACATGCAAGCGAACGAGGAAACTATGGCCAAACCGATGAGTGCCATCCAATGCCTGGATGTGGTACTACGCTGTGCCTATGAGAATAATCCCAATTTTGTGCGGTTCAAACGTGCCGTGTACGCAGTT------CCGCGTCAAAGCATTGACATCGGCAGAGGGCACGAGCTTTGGTTCGGCCTTTTCCAGTCAGCGTTGCTCGGATCGCGTCCGTTCTTAAACGTGGACGTGTCGCACAAAGCGTTCCCGATCGGTGCACCGGTACTCAAGGTGATCGGTGACTTTAATCGTGGT---------AACCTG------------GATCAGGTCAGCGGTTGGACGCAG------CAGGAACTGCACAACTTCCTGAAAGGCATGGACGTTGTGTACAAGAACCCCACGACC------AATATGACCAAGCGGATGCGCTGCAATGGTTTGCGCGAACCG---GCCAGCCAACAAATGTTCAAGATGGAGGATGGGACGCGCCTCTCGGTGGCGGACTATTTTGCCAAGAAGCTTAACTATCGGCTGCGCTATCCCAACCTACCGACGCTACACGTCGGCAGTACTGTACGGTCGGTGTACGTACCGGCAGAGCTGTGCGACATACCAGGCGGCCAAGCGCTGAACAAAAACAATCCAGAAGAGTGTACGCGTGACATTATTAGGTACGCGGCGACGAGCGCACAAGAGCGCAAGCGAAAGATTATGGATCTGGCCGCCCAAATCCAGTACAACAAGTGCCCGACGCTTCTCGACTTTGGCATTACGGTGGGCAATGAGTTCGAGAAGGTACCGGCCCGCATTATTGATGCTCCGCCGATCGAGTACGCACGTGGTGAAAAGATCCCCCCACAGAGGGGTGCGTGGCGGGCGGAGGGTAAAAACTTTATCGTACCGAGCACG------GACCTCAGCAAGAAAATGCTCCGCTGGCGCGTGCTTAACCTGGACTCGTACACGAACGAGGCGACGGTGAAAAAGTTTTGCGAAATGTTGCAGCAGCAAGCTCTGCGCTGCAACGTCAAAATGGAACCGTTCGACATGGCCACCACGTACGTGCTTGTACGCGACATGCGCAACTGCCTGCGTGACATCGGTACGCTGCTGCAAAACATCAAGAAGGACGATCCGGCGATCACGATTGTGGTGCTGCCGAGCCGA---GGCGAAGCGTACTCGAAGGTAAAGCAGAAGGCTGAACTGGCCAGCGAGCGTATCGGTTTACTGACGCAGTGCGTTAAGGGTATGACGGTGGCAAAGAAGGGCACCGACACGAGTACGCTTAACAACATAATGCTAAAGATCAATGCAAAAACGAATGGATCGAACCATTGCATC---GCTCAG------GTCGCCGTACCACCGCTAGGA------CGCGGCAATATCATGTATATTGGAGCGGACGTGACGCACCCGCTCAGTGAT------GACGTACCGAGCGTGGTTGGCGTTGCGGCTGTATACGATCTGAGCGGCTTCCGATACAACTGTAGCGTGCGGCTCCAGGGCGCG------------CGTGACGAGATGATACGCGATCTAGAGAACATCGTACACCGACAGCTGCTGCTGTACAAGCAGTACAATAATGCACTGCCGGAGCGCATCATGTACTACCGGGACGGAGTGTCGGATGGACAGTTTGCCGAAATCCTTACCATCGAGCTGCAGGCACTGCATGCTGCCATAGCCCGCGTTCAACCTGGGTACAAGCCGGCAGTTACATTTATCGTGGTGCAGAAGCGCCACCACACACGCTTCTTCCCGCAT------GGTAACTGTCCGACCGAGGGTAAGAATGGTAACGTGCCCCCCGGTACCATTGTGGACAGCGAAATAACGGCACCGGATCGGTACGAGTTCTATCTGGTGAGCCATGCGGCCGTGCAGGGCGTCGCCAAGCCGACCAAGTACGTCGTGCTGTACGATGACTCGAACTGTCATCCGGATCATCTGCAGGCGCTAACATACAATCTGTGCCACCTTTTTGCACGGTGCAACCGGTCCGTATCGTATCCTGCACCAACGTACTATGCTCATCTGGCAGCTTACCGCGGACGGGTGTACATTAAGGACCGACGGATCAATATGAACGATCTGGAGAATGCTTACCGAGACATTCAAATTATTAACACGGTCAATGAT
>Anopheles_epiroticus_Mosquito_AEPI007685_RA_Ago2
GCAAACTTTTTCCGGCTATTGATCGATAAGCTGAAAGGTACCGCGTACCATTACGACGTGACGATCGAACCGGAACGACCGAAAAAGTTCTACCGGCCCATTTTTGCCCAGTTCTGTCGCGAAAACTATTCGGGCGCACTGTTGGCGTTCGATGGGCAGAAGAATGCGTACACGACACGCAAGCTG------CAAGACAAGAGGGGCACGCTTATGTATCAGCCGGATGATGGTGGTAGGGCGCGGCAATATACTGTGCAGGTGAAGGAAGTG------GCTCAACTAGATTTGAATGTGCTCAAAAACTATTTGCAATCGAACGAGGAC------ACCAAGCCGATGAAAGCCATCCAATGTCTCGATGTGGTACTGCGCTGTGCCTATGAGAACAATCCCCAATTTGTGCGGTTCAAACGCGCCGTGTACGCTGTG------CCGACCCAGAGCATCGACATCGGCAAAGGGCATGAGCTGTGGTACGGGCTGTTCCAGTCCGCGTTGCTCGGTTCGCGCCCCTACCTCAACGTGGACGTGTCGCACAAAGCATTCCCCATCGGTGCATCCGTACTCAAGGTGATCGGTGACTTTAATCGTGGC---------AATTGC------------GATCAGATCAGCGGCTGGGTGCAG------CAGGACCTGCACAACTTCCTGAAGGGAATGGACGTGGTGTACAAGAACCCAACGACC------AAGATGACCAAACGGATGCGTTGCAACGGATTGCGCGAACCG---GCCAGCCAGCAGATGTTCAAGCTGGAAGATGGGACGCGTCTGTCGGTGGCGGACTACTTTGCCCGAAAGCTGAACTATAGGCTGCGCTATCCAAACCTGCCGGTTCTGCACGTGGGTAGTTCGGTGCGGTCGGTGTTCGTACCACCCGAGCTGTGCGACATACCCGGCGGTCAGGCGTTGAACAAAAACAATCCCGAAGAGTGTACGCGCGACATCATTAGGTACGCTGCGACAAGCGCACCGCAGCGTAAGCAAAAGATTTTGCAGCTGGCCTCCCAGATCAATTACAACCAATGCCCGACGCTGCTCGACTTTGGCATATCGGTGGGCAACGAGTTTGAGAAGGTGCCGGCCCGAATCATCGATGCGCCACCGATCGAGTACGCACGCGGTGATAAAATCGCCCCGCAGCGAGGCGTGTGGCGAGCGGAGGGAAAAAATTTCCTCGTACCGAGCACG------GAGCTGAGCAAGAAGCCGCTGCGCTGGCGCATTCTCAACCTGGACTCGTACACTAACGAAGAAACGGTGCGACGGTTTGGCGAAATGCTGCAGCAGCAAGCACTACGCTGCAATGTGCAGATGGAACGATTCGATATGGCATCCACCTATGTACTGGTGCGCGACCAGCGGAACGCACTGCGTGACCTCGGTACTTTGATGCAGAACATTAAGAAGGATAATCCAGCGATCACGATCGTGGTGCTGCCGAACCGG---AACGAAGCGTACGCGAAGGTGAAACAGAAGGCGGAGCTGGCCAGCGAGCGAATCGGACTACTGACACAGTGCGTTAAGGGGATGACGGTCGCAAAGAAGGGTAACGACATGAGCACCCTGAACAACATCATGCTGAAGATCAACGCCAAAACGAATGGATCGAACCATTGCATC---TCGCAG------GTCGCCATACCACCGTTAGCG------CGCGGCAAGGTCATGTACATCGGTGCGGACGTAACGCATCCGCTCAGCGAC------GACACGCCGAGCGTGGTGGGCGTTGCGGCCCTATACGATTTGAGCGGCTTCCGGTACAACTGTAGCGTACGGCTGCAGGGCGCA------------CGGGACGAGATGATACGCGACCTGGAGAACATCGTGCACCGGCAGCTGCTGCTGTACAAGCAGTACAATGGCGCACTGCCGGATCGCATCATGTACTATCGCGACGGTGTGTCCGATGGGCAGTTTGCGGAAATTCTCACGATCGAGATGCAGGCACTGCACGCGGCAATTGCGCGCACCGAGCCGGGATACAAGCCGGCGGTAACGTTTATCGTGGTGCAGAAGCGCCACCACACGCGCTTCTTCCCGCAG------GGCAACTGTCCGACCGAGGGCAAGAACGGCAATGTGCCCCCGGGGACGATTGTGGACAGCGAAATAACGGCCCCGAATCGGTACGAGTTTTACCTGGTGAGCCATGCGGCAGTGCAGGGCGTCGCTAAGCCGACCAAGTACGTCGTGCTGTACGACGATTCAAACTGCCATCCGGATGAGCTGCAGGCACTGACGTACAATTTGTGCCACCTGTTTGCACGGTGCAACCGGGCCGTATCGTACCCGGCACCGACCTACTACGCCCATCTGGCCGCCTACCGTGGACGGGTGTACATTAAGGACCGGCGGATCAACATGAATGATCTCAGCAATGCGTACCGGGATATTCAAATTATTGATAACGTCAATAAT
>Anopheles_culifascies_Mosquito_ACUA014522_RA_Ago2
GCAAACTTCTTCCGGCTGTTGCTCGACAAAATGAAGAATTTAGCGTTCCACTACGATGTGGCGATCGAACCAGATCGTCCAAAAAAGTTCCTCCGTGGAGTATTCGAAAAGTTCTGTCAGGACAACTATCCGGGCGTATTGATGGCGTACGATGGGCAGAAGAGTGTGTACACAACCTGCAAGCTA------AGCGATAAGAAGGGCAAGGTTATGTACCAACCGGACGATGGCGGCAAAGCAAAGGAGTACACCGTGCATGTAAAGGAAGCG------GCCCAGGTTGATTTAGGTGTTCTTAAAACATACAGCAATTCGAACGATACCTCGATCGCCAAACCGATGAGTGCGATCCAATGCTTGGATGTGGTGTTACGTTGCGCTTACGAGAACAATTCCAACTTTGTCCGGTTTAAGAGATGCGTGTACATGGTT------CCACAAAGTAGCATCGACATCGGCAAGGGACATGAACTGTGGTACGGCCTGTTCCAGTCAGCCGTGCTCGGTTCGCGGCCTTACATCAATTTGGACGTTTCACACAAAGCGTTCCCGTGCCAGGCTACCCTGCTGAAGGTGATCAGCGACTTTAACCGTGGC---------AATTTG------------ACTCAGCTCAACGGATGGGTGGTG------AACGAGCTGCAATCCTTCCTTAAGGGTATGGACGTGATTTACAGAAACCCATCAGGT---------GTTACAAAACGCATGCGTTGCAATGGTTTGCGCGATCCT---GCCAACCAGCAGATGTTCAAATTGGACGACGGTACACGCCTCTCGGTGGCAGACTATTTTGAAAAACATCTAAAATATCGGCTAAAATATCCAAGCCTTCCGGTTGTTCATGTCGGTAGTACCGTGCGCTCGATTTACGTACCGGCCGAACTGTGCGATATACCCGGTGGACAAGCGTTGACCAAAAACCACCCGGAGGAATGTACGCGTGATATAATCCGGTATGCCGCAACCAACACACAGACGCGAAAGAAAAAGATCACTGATCTAGCTTCGCAGATACAGTACAACAAATGTCCCACCCTGCTAGACTTTGGTATTACGGTGGGCAACGAGTTCGAGAAGGTACCGGCGCGTATAATCGATGCTCCACCGATCGAGTACGCGAGGAACGAAAAGATCGCTCCACGTTCTGGAGTGTGGCGAGCTGAGGGTAAGAACTTTTTGCTGCCCAGTACA------GAACTAAGCCGGAAGCCGCTACGCTGGCGCATACTGAACCTCGACGGTTATACCAATGAAGCCACGGTGAAGAAGTTTGGAGAAATGTTGCAACAGCAGGCCATACGGTGCAACGTGCAGATGGAACCGTTCGACATGGGCAGTACGTACGTGCTAGTGCGCAACCCTGCCAACGCCGTCCGTGACATTGGTACACTGCTGGAAGGGATCAAGAAAGATAATCCTACGATCACGATTGTAATACTACCAAGCCGT---GGCGATGTGTACGCGAAGGTAAAACAGAAAGCGGAGCTTGCCAGTGAGCGTATCGGGCTGCTAACGCAGTGTATCAAGAGTATGACGGTGGCCAAGAAGGGTACCGACATGAGCACTCTCAACAACATCATGCTGAAGATTAACGCCAAAACGAATGGCACAAACCATTGCATT---TCGCAA------GTTGCCGTGCCACCATTGGCA------CGCGGCAAAGTCATGTACATTGGGGCCGACGTTACACATCCGCTCAGCGAC------GATATACCGAGTGTGGTTGGTGTGACAGCCCTGTACGATTTGATCGGTTTCCGATACAATTGTAGCGTTCGGTTGCAAGGTGCA------------CGGGATGAAATGATCCGCGATCTGGAAAACATTGTACACCGACAGTTACTGCTGTACCAACAGGCCAATGGTGAACTGCCGGAGCGTATCATGTACTATCGCGACGGTGTATCGGATGGGCAGTTTTCAGAAATTCTCACCATCGAGCTACAGGCACTGCACGCAGCTGTAGCACGTGCAAAGGTCGGTTACAAACCTGCGGTAACGTTCATTGTCGTGCAGAAGCGCCATCATACCCGGTTCTTCCCGCAA------GGTAATTGCCCGTCCGATGGTAAAAACTGCAATGTACCGCCCGGTACGATCGTGGACAGCGAGATTACCTTGCCGAATCGGTACGAGTTCTATCTCGTAAGCCATGCGGCCGTCCAAGGCGTTGCCAAACCGACCAAGTACGTTGTACTGTACGATGATTCGAACTGCAAGCCGGATGAACTGCAAGCATTGACGTACAATCTGTGTCATCTGTATGCACGTTGCAACCGGGCCGTTTCCTATCCGGCACCGACATATTATGCCCATTGGGCGGCTTACCGTGGACGGGTGTACATTAAGGATCGACGGATCAATATGAACGACCTGGATAAAGCTTACCGAGACATTCAAATTATTCCCACTGTCACGGAC
>Anopheles_minimus_Mosquito_AMIN008903_RA_Ago2
GCCAACTTTTTCCGGTTGCTGCTCGACAAGCTGAAGAGTATCGCGTACCACTACGATGTGGCGATCGAACCGGATCGGCCGAAAAAGTTCCTCCGCGGCGTATTTGCCCAGTTCTGTCGGGACAACTATCCGGGCGCGTTGATGGCGTACGATGGACAGAAGAGTGCTTACACGACCCGCAAGCTA------AGCGACAAGAAGGGCAAGGTGATGTACCAACCGGACGACGGGGGTAAAGCGAAGGAGTACACCGTGCATGTGAAGGAAGCC------GCCCAGGTTGATCTGGGTGTTCTGAAAACATACAGCAATTTGAATGATGCCTCGTTTGCCAAACCGATGAGCGCCATCCAGTGTTTGGATGTCGTATTGCGTTGTGCATATGAGAACAATTCCAACTTTGTCCGGTTTAAGAGATGCGTGTACATGGTT------CCACAAACTAGCATCGACATCGGCAAGGGGCATGAACTGTGGTACGGTCTGTTCCAGTCGGCTGTGCTCGGTTCGCGACCGTACATCAATCTGGACGTTTCGCACAAAGCGTTCCCCTGCGCGGCGCCTCTGCTGAAAGTGATCGGCGACTTCAACCGTGGC---------AACCTG------------AATCAGCTCAACGGGTGGGTAGTG------AACGAGCTACAATCCTTCCTGAAGGGTATGGACGTGATCTACAAAAACCCAACAGGC---------GTGACGAAACGCATGCGCTGCAATGGTTTGCGCGATCCG---GCCAACCAACAGATGTTCCGTATGGAGGACGGTACACGCCTCTCGGTGGCGGACTATTTCGAAAAGCACCTGAAATATCGGCTGCGCTATCCGAACCTTCCCGTCGTCCATGTCGGCAGTACCGTGCGCTCGATTTACGTACCTCCCGAACTGTGTGAGATACCCGGCGGACAGGCCCTGACCAAAAACCACCCGGAGGAATGTACGCGTGACATCATCCGGTACGCCGCAACCAACACGCAGACGAGAAAGCAAAAGATCATGGACCTTGCGTCCAAGATCCAGTACAACAAAAGTCCGACCCTGATGGACTTTGGCATTGCGGTGGGCAACGAGTTCGAGAAGGTACCGGCCCGCATAATCGATGCCCCACCGATCGAGTACGCGCGGAACGAAAAGATCGCTCCGAGGTCCGGGGTGTGGCGCGCCGAGGGTAAGAACTTTCTCATGCCCAGTACG------GAACTGAGCCGGAAGCAGCTGACCTGGCGCATACTAAACCTGGACGGTTATACCAACGAAGCGACGGTGAAGAAGTTTGGGGAAATGTTGCAACAGCAGGCTATCCGGTGCAACGTGCAGATGGCACCGTTCGACATGGGCAGTACGAACGTGTTGGTGCGCAACCCGGCCAACGCTCTGCGTGATATTGGCACACTGCTAGAGGGGATCAAGAAGGATAATCCCACGATCACGATTGTAATACTACCGAGCCGT---GGCGATGCGTACGCGAAGGTTAAACAGAAAGCGGAACTTGCCAGTGAGCGTATCGGGTTGCTAACGCAGTGTATCAAGAGCATCACGGTTGCAAAGAAGTCTACCGACATGAGTACCCTCAACAACATCATGCTAAAGATTAACGCCAAAACGAATGGCGCAAACCACTGCATT---TCGCAA------GTTGCCGTACCACCATTGGCA------CGCGGCAAAGTCATGTACATCGGTGCAGACGTCACACATCCGCTCAGTGAC------GACATACCGAGTGTGGTCGGTGTGACAGCCCTGTACGATTTGATCGGTTTCCGGTACAACTGCAGCGTGCGGCTGCAAGGTGCG------------CGGGACGAAATGATCCGCGATCTAGAGAACATTGTGCACAGACAGCTGCTGCTGTACCAGCAGTACAACGGTGAACTGCCGGAGCGCATCATGTACTACCGCGACGGAGTGTCGGATGGGCAGTTTGCGGAAATTCTCACCATCGAGCTGCAGGCCCTGCATGCGGCGGTGGCCCGCGCTAAGCCCGGCTACAAACCGGCGTTGACCTTCATTGTCGTGCAGAAGCGCCATCACACCCGGTTCTTCCCGCAC------GCTAATGGGCCGTCCGATGGCAAAAACTGCAATGTGCCGCCCGGTACGATCGTGGACAGCGAGATCACCATGCCGGATCGGTACGAGTTCTATCTCGTCAGCCATGCGGCCGTCCAGGGCGTGGCCAAACCGACCAAGTACGTGGTGCTGTACGATGATTCGAACTGCCATCCGGATCAGCTGCAGGCGTTGACGTACAATCTGTGTCATCTGTTTGCACGTTGTAACCGGGCCGTTTCCTATCCGGCACCGACCTATTACGCCCATCTAGCCGCCTACCGGGGCCGGGTGTACATTAAGGATCGACGGATTAACATGAACGATCTGGAAAAAGCTTACAGAGATATTCAAATCATTTCCACCGTCACGGAC
>Anopheles_funestus_EZ973988_Ago2
GCCAACTTCTTCCGGCTTCTGCTCGACAAGCTGAAGGGTGTGGCGTACCACTATGATGTGGCAATTGAACCGGATCGGCCAAAGAAATTCCTGCGCGGAGTATTTGCCCAGTTCTGCAAGAATAGCTATCCGGGTGTATTATTTGCGTACGATGGACAAAAGAGTGCCTACACGACGCGCAAGCTA------AGCGACATGAAGGGCAAGGTGGTGTATCAACCAGACGATGGGGGCAGAGCAAAAGAGTACACCGTGCAGGTGAAGGAGGCG------GCCCAGCTCGATCTGGCTGTGCTTAAAACATACATGAACTCGAAAGATGCCTCGTTCGCCAAACCGATGAGCGCCATTCAGTGTCTGGATGTGGTGTTGCGCTGCGCCTATGAGAACAATCCCAACTTTGTGCGGTTTAAAAGATGCGTGTACATGGTT------CCAAGCAATAGCATCGACATCGGCAAAGGACACGAACTGTGGTACGGTTTGTTCCAGTCGGCCGTGCTCGGTTCGCGGCCCTACATCAATTTGGACGTTTCACACAAAGCGTTCCCGTGCGCGTCCCCTCTGCTGAAGGTGATCAGCGACTTCAACCGTGGT---------AACCTG------------GATCAACTAAACAGGTGGGTGGTG------GACGAGCTGCAAACCTTCCTGAAGGGTATGGACGTGGTTTACAAAAACCCGACGGGC---------ATTACGAAACGAATGCGATGCAATGGTTTGCGCGACCCC---GCCAACCAACAGATGTTCAAAATGGACGATGGGACGCGTCTGTCGGTGGCGGATTATTTCGCCAGACACCTAAACTATCGACTACGCTACCCAAATCTTCCCGTCGTGCATGTCGGTAGTACCGTGCGTTCGGTGTACGTACCGGCCGAACTCTGCGATATACCAGGCGGACAGGCCTTGACCAAAAATCATCCGGAGGAATGTACCCGTGATATAATTCGCTACGCCGCAACCAATACGCAGACACGAAAGCAAAAGATTGTTGGCCTAGCGTCACAGATTCAGTACAACTCATGTCCGACACTGTTGGACTTTGGCATCGGCGTCGGTAAGGATTTCGAGCAGGTGCCGGCGCGCATCATCGATGCCCCACCGATCGAGTATGCGAGGAACGAGAAGATTGCTCCCCGGTCTGGTGTCTGGCGGGCGGAGGGTAAGAACTTTCTTCAACCCAGCACG------GAACTGAGCCGAAAGTCGCTGCGCTGGCGTATACTGAACCTGGATGGATACACAAATGAAGCCACGGTGAAGAAGTTCGGAGAAATGTTGCAGCAGCAGGCTATACGATGCAACGTACAGATGGAACCGTTCGACATGGGCAGTACATACGTGTTGGTGCGTAACCCTGCTAATGCTCTGCGCGATATCGGTACACTGCTAGAAGGCATCAAGCAAGCAAATCCTACGATCACGATTGTAATACTACCAAGTCGT---GGTGATGCGTACGCGAAGGTTAAACAGAAGGCAGAGCTAGCCAGTGAGCGTATCGGCTTGCTGACACAGTGTGTAAAGGGTATGACGGTCGCAAAGAAAAGTACCGACATGAGCACTCTCAACAACATCATGTTGAAGATAAACGCCAAAACAAATGGCGCAAACCACTGCATT---TCGCAA------GCCGCGGTACCACCATTGGGA------CGCGGAAATGTCATGTACATCGGTGCGGACGTCACACATCCACTCAGTGAC------GATGTACCGAGTGTGGTTGGTGTGACAGCGCTGTACGATACGATTGGTTTCCGGTACAATTGCAGCGTTCGGCTGCAAGGTGCG------------CGGGATGAAATGATCCGAGATCTGGAGAACATTGTGCACCGACAGCTGCAGCTGTACGAACAGTACAACAAAGTACTGCCGGAACGCATCATGTACTATCGCGACGGTGTGTCGGATGGGCAGTTTTCCGAAATTCTCACAATCGAGCTGCAGGCACTGCACGCAGCTATAGCGCGCGTCAAACCCGGCTACAAACCTGCGGTTACGTTCATCGTCGTGCAGAAGCGCCATCATACGCGATTCTTCCCACAC------GGTAACTGCCCGTCAGATGGCAAAAACTGTAACGTACCACCTGGTACGGTCGTCGACAGCGAGATCACGTTGCCGAATCGTTACGAATTCTATCTCGTGAGCCATGCGGCCGTGCAGGGTGTTGCCAAACCGACCAAGTACGTCGTGCTCTATGATGATTCATCCTGTAATCCGGATCACCTGCAAGCATTGACTTACAATCTGTGTCATCTGTTTGCACGGTGCAACCGGTCGGTTTCCTATCCGGCACCGACCTATTATGCCCATCTGGCGGCATACCGTGGTCGAGTGTACATTAAAGATCGGCGAATTAACATGAACAATTTGGATGCAGCTTACCGGGACATTCAAATTATTTCCAGCGTCACTGAT
>Anopheles_maculatus_Mosquito_AMAM015083_AMAM015537_RA_Ago2
GCCAACTTCTTCCGGCTACTGCTCGACAAATTGCAGGGTGTAGCTTACCATTACGATGTGACAATCGAACCGGACCGTCCGAAAAAGTTCCTCCGCCCGGTGTTTGCCCAGTTCTGTCGGGAAAACTATCCGAATGTGCCGTTGGCGTACGATGGGCAGAAGAGTGCGTACACGACCCGCAAGCTG------GCCGAAAAGAAGGGTAAGGTAGTGTTTCAACCGGACGACGGGGGCAGAGCGAAAGAGTACAGCGTGCAGATGAAGGAGGCC------GCCCAACTCGATCTGGGTGTGCTGAAAACCTATATGACGTCGAATGATATCACGTTCGCAAAACCGATGAGCGCGATCCAGTGTCTGGACGTGGTGTTGCGTTGCGCCTACGAAAACAATCCCAACTTTGTGCGGTTCAAGCGGTGCGTGTACATGGTC------CCGAACCAGCGGATCGACCTCGGCAAGGGACACGAGCTGTGGTACGGTCTGTTCCAGTCGGCCGTGCTCGGTTCCCGACCGTACATTAACCTGGAC------------------------------------------------------ATGAATCGTGGC---------AGCGTG------------GACTCAATCGGCGGATGGGCGCTG------AACGAACTGCAAAGCTTCCTGAAAGGTATGGACGTCGTGTACAGGAACCCGACCGGC---------GTTACCAAACGGATGCGCTGCAACGGGTTTCGCGAACCG---GCCAACCAGCAGATGTTTAGGCTGGACGACGGGACGCGTCTCTCGGTGGCCGATTACTTCGCCAGCCGTCTAAATTATCGGCTGCGCTACCCAAATCTGCCCGTCGTGCACGTCGGTAGTTCGGTGCGGTCGGTTTACGTGCCGGCCGAACTGTGCGAGATACCGGGCGGGCAGGCATTGACCAAAAACCATCCGGAGGAATGTACGCGCGAAATCATCCGTTATGCCGCTACCAACACGCAGACGCGCAAGCAAAAGATCGTTAGCCTGGCGTCGCAGATACAGTACAACCGGTGTCCGACGCTAAAAGAGTTCGGGGTCGAGGTTGGGGGCGATTTCGAGAAGGTACCGGCCCGCATAATCGATGCGCCACCGATCGAGTACGCACGGAGCGAAAAGATCGCACCACGGTCCGGTGTGTGGCGGGCGGAGGGTAAGAACTTCCTCATACCGAGCACA------GAGCTGAGCCGGAAACCGCTGCGCTGGCGCATTCTCAACCTGGACTCGTACACGAACGAAGCGACGGTGAAGAAGTTTGGTGAAATGTTGCAGCAGCAGGCCATACGGTGCAACGTACAGATGGAACCGTTCGACATGAGCAGCACGTACGTGTTGGTGCGCAACATGGCTAACGCACTGCGCGATATAGGTACGCTGCTGGAGGGTATCAAGAAGCAGGAGCCAGCAATCACGATTGTGGTACTGCCGAGCCGG---GGCGAAGTCTACTCGAAGGTGAAACAGAAGGCCGAGCTGGCGAGTGAACGCATCGGGATACTGACGCAGTGTGTGAAGGGTATGACGGTGGCAAAGAAGGGCACCGACATAAGCACCCTGAACAACATAATGTTGAAGATAAATGCTAAAACGAATGGCTCAAACCACTGCATT---TCGCAA------AACGCCGTACCACCGTTGGCA------CGCGGCAAGGTAATGTACATCGGTGCGGACGTCACCCATCCACTCAGCGAC------GATATACCGAGCGTGGTCGGTGTGGCAGCGTTGTACGATCTGATCGGATTCCGGTACAACTGCAGCGTGCGGCTGCAAGGTGCC------------CGGGACGAGATGATACGCGACCTGGAGAACATTGTGCACCGGCAGCTGCTGCTGTACCAGCAGCACAATCGGGAACTGCCCGAGCGCATCATGTACTATCGGGACGGTGTGTCGGATGGGCAGTTTGCGGAAATTCTTACCATCGAGCTACAGGCACTGCACGCGGCGATAGCGCGCATCAACCCCGGCTACAAGCCGGCAGTAACGTTCATCGTCGTGCAGAAGCGGCACCACACCCGGTTCTTCCCGCAC------GGCAACTGTCCGGCGGATGGCAGGAACCAAAATGTACCGCCCGGCACAATCGTGGACAGCGAAATAACGTTGCCGAATCGGTACGAATTCTACCTGGTAAGCCATGCGGCCGTCCAGGGCGTTGCCAAGCCGACCAAGTACGTTGTGCTGTACGATGATTCGAACTGTAAGCCGGATGAGCTGCAGGCATTAACGTACAATCTGTGTCATCTGTTTGCACGTTGCAACCGGGCCGTTTCCTATCCTGCACCGACCTACTACGCCCATCTGGCCGCCTACCGTGGTCGGGTGTACATCAAGGACCGCCGCATCAATATGAACGATCTGGAAAGAGCTTACCGTGACATTCAGATAATTTCCTCCGTCACTGAC
>Anopheles_stephensi_Mosquito_ASTM013896_RA_Ago2
GCCAATTTCTTCCGGCTGCTGCTTGACAAGCTGAAGGGTGTAGCGTACCACTACGATGTGGCAATCGAACCGGACCGCCCGAAAAAGTTTCTCCGCGGCGTATTTGCGCAGTTCTGCCGGGAAAACTATCCGAATGTACCGTTAGCGTACGATGGGCAGAAGAGTGCGTACGCAACCCGCCAGCTG------ACCGATAAGAAGGCTAAGGTCATGTACCAGCCGGACGATGGCGGTAAAGCGAAAGAGTACAGCGTGCAGATGAAGGAGGCG------GCCCAACTCGATCTGGGTATCCTTAAATCATATATGAAATCGAACGATACCACGTTTGCGAAACCGATGAGCGCGATCCAGTGTCTGGATGTGGTGCTGCGTTGCGCCTATGAGAACAATCCAAACTTTGTGCGGTTCAAGCGTAACGTGTACATGGTC------CCTGACCAGCGCATCGACCTCGGCAAGGGACACGAGCTGTGGTACGGGCTGTTTCAGTCGGCCGTGCTCGGTTGCCGGCCCTACATAAACCTGGACGTATCCCACAAAGCGTTCCCGTCTGCGGCACCGCTGCTGACGGTGATCGGAAACATGAATCGGGGC---------AACGTG------------GAATCGATCAGCGGATGGGCACTG------AACGAACTGCAAAGCTTCCTCAAGGGTATGGACGTAGTGTACAAGAACCCGGCAGGC---------GTCACCAAGCGGATGCGCTGCAACGGGTTGCGCGAACCG---GCCAGCCAGCAGATGTTCAAGCTGGACGACGGGACGCGCCTCTCGGTGGCAGACTACTTTGCCAAGCGCCTCAACTATCGGCTGCGCTACCCAAATCTGCCCGTCGTGCACGTCGGCAGCTCGGTGCGTTCGGTGTACGTGCCGGCCGAACTGTGCGACATACCGGGCGGGCAGGCATTGAACAAGCACCACCCGGAGGAATGTACGCGCGAAATTATCCGTTACGCCGCCACCAACACGCAGACGCGCAAGCAAAAGATCCTCAGCCTGGCGTCCCAGCTGCAGTATAACAAGAGTCCGACGCTGAAAGAATTTGGCGTCGAGGTGGGCAGCGAGTTCGAGAAGGTACCGGCCCGCATCATCGATGCGCCACCGATTGAGTACGCACGGAGCGTTAAGGTTGCGCCGCAGTCCGGTGTGTGGCGGGCGGAAGGTAAGAACTTCCTCATACCGAGCACG------GACCTGAGCAGGAAGCCGCTGCGCTGGCGCATCCTCAACCTGGACTCGTACACGAACGAGGCGACGGTGAAGAAGTTTGGCGAGATGCTGCAGCAGCAGGCCGTACGGTGCAACGTGCAGATGGAACCGTTCGACATGAGCACGACGTACGTGTTGGTGCGTAACGTGGCTAACGCGCTGCGGGACATCGGTACACTGCTGGAGGGCATCAAAAAGCAGGAGCCGGCGATTACGATCGTGATATTGCCGAGCCGG---GGCGAAGTGTACTCCAAGGTGAAGCAGAAGGCGGAGCTGGCGAGCGAGCGTATCGGGATACTGACGCAGTGTATAAAGAGCTTCACGGTATCGAAGAAGGGTACCGACCTGAGCACCCTGAACAACATAATGCTGAAGATAAATGCCAAAACAAATGGAACGAATCACTGCATT---TCGCAA------GTCGCCGTACCACCGCTGGGA------CGCGGCAACGTGATGTACATCGGTGCGGACGTTACCCATCCGCTCAGTGAC------GACACGCCGAGTGTAGTTGGCGTGGCAGCGCTGTACGATATGGTCGGCTTCCGTTACAACTGCAGCGTACGGCTGCAGGGCGCC------------CGCGATGAGATGATACGCGACCTGGAGAACATTGTGCACCGGCAGCTGCTGCTGTACCTGCAGCACAATGGCGCGCTGCCCGACCGCATCATGTACTACCGGGACGGCGTTTCGGATGGGCAGTTTTCGGAAATTCTGACCATCGAGCTGCAGGCACTGCACGCGGCTATTGCGCGCACCAAACCCGGCTACAAGCCGGCACTAACTTTTATCGTCGTGCAGAAGCGGCACCACACTCGGCTGTTCCCGCAC------GGCAACGGTACGTCGGAGGGCAGAAACTGCAATGTACCGCCCGGTACGATCGTGGACAGCGAGATAACGATGCCGAACCGTTTCGAATTCTATCTGGTCAGCCATGCGGCCGTCCAGGGCGTTGCGAAGCCGACCAAGTACGTGGTGCTGTACGACGATTCCAACTGCTTGCCGGACCAGCTGCAAGCATTAACGTACAATCTGTGTCATCTGTTTGCGCGTTGCAACCGGGCGGTATCCTATCCCGCACCGACCTACTATGCCCATTTGGCCGCCTACCGTGGCCGGGTGTACATCAAGGACCGGCGCATCAACATGAAC---------------------------------------------------
>Anopheles_dirus_Mosquito_ADIR004343_RA_Ago2
GCCAACTTCTTCCGGTTGCTGCTGGACAAGCTGACCGGCGTGGCCTACCACTACGACGTCGCGATCGAGCCGGACCGGCCGAAGAAGTTCTACCGGCCGATCTTCGCCCAGTTCTGCCGAGAGCAGTATCCGGCCGTGCGGTTCGCGTACGACGGACAGAAGAGCGCCTACACCTGCCGGAAGGTG------ACGGATAAGAAGGCGAAGATAAACTTCCAACCCGACGACGGTGGCAAGGCGAAGGAGTACACCTTGCAGGTGAAGGAGGCG------GCACAGATCGATCTGGGTGTGCTGAAGACGTACTTGACGTCGCAAGAGAGCACGCTGGAGAAACCGATGACGGCCATCCAGTGTCTGGATGTGGTGCTGCGTTGCGCCTACGAGAACAATCCCAACTTTGTGCGGTTCAAACGCAGCGTGTACATGGTG------CCGCGCCCTCGTATCGATCTCGGCAAGTCGCACGAACTGTGGTACGGGCTGTTCCAGTCGGCCGTACTCGGTTCGCGCCCGTATCTGAATTTGGACGTTTCGCACAAGGCGTTCCCGTGTGCGGGCCCCGTGCTGGATGTGATCTCGAACCTCAACCGCGGC---------AACGTG------------AATCAGCTCAGCTCGTGGGTGGTA------AATGACCTGCACAGCTTCCTCAAAGGCATGGACGTGGAGTACAAGAGCCCGTCCGGT---------GCGATGAAGCGCATGCGCTGCAACGGGCTGCGCGATCCG---GCCAGTCAGCAGATGTTCAAGCTGGACGACGGTACGCGACTCTCGGTCGCGGAGTACTTCGCCAAGCGGCTCAACTTCCGGCTGCGCTACCCGGACTTGCCAGTTCTGCACGTCGGCAGTACGGTGCGGTCGGTGTTCGTGCCGGCCGAACTGTGCACGATCCCGCCCGGTCAGGCGCTGAACAAGAACCATCCGGAGGAGTGTACGCGCGAGATCATCCGCTACGCGGCCACCAGCACGCAGGTGCGCAAGCAGAAGATCATGAATCTGGCGACGCAGGTCAACTACAACGCCAGCCCGACGCTGCGCGACTTCGGCATCGTGGTGGGCAACGAGTTCGAGAAGGTGCCGGCCCGCGTTATCGACGCACCGCCGATACAGTACGCGCGGCAGGACAAGATCGCCCCGGTGCGGGGCGTGTGGCGCGGCGAGGGCAAGAACTTCCTCGTGCCGAGCCCG------ACGCTCAGCAAGAAGCCGATCCGCTGGCGCATTCTGAACCTCGATTCGTACACGAACGAGGCGACGGTGAAGCGGTTCGGCGAGATGCTGTACCAGCAGGCGAAGCTGTGCGACGTGCAGATGGAACCGTTCGACATGGGGACCACGTACGTGCTGGTGCGCAACCAGCGCGACTGCCTCCGGGAACTCGGCACGCTGCTCGAGGGCGTGAAGAAGCAGCAGCCAACCATCACGATCGTGGTGCTGCCGAGCCGT---GGCGAGGTGTACTCGAAAGTGAAGCAGAAGGCGGAACTGGCCAGCGAGCGGATCGGGCTGCTGACCCAGTGCGTCAAGGGCATGACGGTTTCGAAGAAGGGCGACGACAAAAGCACGCTCAACAACATCATGCTGAAGATTAACGCCAAAACGAATGGAAGCAACCATTGCATT---TCGGAA------GTGGCCGTACCGCCGCTCTTC------AAGGGTAAGATGATGTACATCGGGGCGGACGTAACGCATCCGCTCGGGGAC------GACACGCCGAGCGTGGTGGGCGTAGCGGCGCTGTACGATCAGAACGGGTTCCGGTACAACTGCAGCGTGCGGCTGCAGAGCGCT------------CGGGACGAGATGATCCGCGACCTGGAAAACATCGTCCACCGGCAGCTGCAGCTGTACCAGCACGCGAACGGCTTCCTGCCCGACAAGATCATGTACTACCGGGACGGAGTATCGGACGGGCAGTTCAGCGAGATCCTGACGATCGAGCTGCAGGCGCTGCACGCGGCCATCGCACGCACCAAACCGGGCTACAAGCCGGCCGTCACGTTCATCGTGGTGCAGAAGCGCCACCACACGCGCTTCTTCCCGCAC------GGTAACTGCCCGACCGAGGGTCGAAACAACAACGTGATGCCGGGCACGATTGTGGACAGCGAGATTACGGCGCCGGACCGGTACGAGTTCTACCTGGTGAGCCACGCGGCGGTGCAGGGTGTTGCCAAACCGACCAAGTACGTCGTGCTGTACGACGACTCGAACTGCAATCCGGATCAGCTGCAGGCGGGGACGTACAACCTGTGTCATCTGTTCGCACGGTGCAACCGGGCCGTGTCCTACCCGGCACCGACGTATTATGCGCATTTGGCCGCCTATCGTGGGCGTGCCTACATCAAGGACAAACGTATCAACATGGATGACTTGAGGACTGCCTACCGGGAAATCGAGATTATTCCCGCCGTCACCGAT
>Anopheles_farauti_Mosquito_AFAF000662_RA_Ago2
GCCAACTTCTTCCAGCTGCTGCTGGACAAGCTGACTGGCACAGCCTACCACTACGACGTTGCGATCGAGCCGGATCGGCCGAAGAAGTTCTACCGGCCGATTTTCGCCCAATTCTGCCGGGAAAACTATCCGAACGTGCGGTTCGCGTACGACGGTCAGAAGAGTGCCTACATCTGCCAGAAGGTG------GCGGATAAGAAAGCGAAAGTAAACTTCCAACCGGGCGACGGTGGCAAGATGAAGGAGTACACCGTGCAGTTAAAGGAAGCG------GCAAAGATCGATCTGGGTGTGCTGAAAACATATTTGAAATCGAACGAGAGCACGCTGGCAAAACCGATGACGGCCATCCAGTGTCTGGACGTGGTGCTGCGCTGTGCCTACGAGAATAATCCCAACTTTGTGCGGTTCAAGCGCAGCGTTTACATGGTG------CCGCGCGAGCGCATCGATCTGGGGAAATCGCACGAACTGTGGTACGGGCTGTTCCAGTCGGCCATACTCGGTTCGCGCCCTTACCTGAACGTGGACGTATCGCACAAGGCATTCCCGTGCGCGGGCCCCGTTCTGAGCGTGATCCAGAACCTGAACCGTGGC---------AGCGTG------------GATCAGCTCAGCGCGTGGGTGGTG------AACGATCTACACAGCTTCCTCAAGGGCATGGACGTGGAGTACAAGAGCCCGTCCGGT---------GCGGTCAAGCGTATGCGGTGCAATGGGCTGCGCGATCCC---GCCAACCAGCAGATGTTCAAGCTGGACGACGGGACGCGCCTCTCGGTCGCCGATTACTTCGCCAAGCGGCTAAACTTTTGCCTGCGCTACCCGAACCTGCCCGTGCTGCACGTCGGCAGTACGGTGCGCTCGGTGTTCGTACCGGCCGAACTGTGCACGATTCCGCCCGGCCAGGCGCTGAACAAGAACCATCCGGAGGAGTGCACGCGCGAAATAATTCGCTACGCGGCCACCAGCACGGCCGTGCGCAAGCAGAAGATCATGAGCCTGGCGGCGCAGGTCAACTACAATGCGAGCGCGACGCTGCGCGACTTCGGCATCGTCGTCGGCAACGAGTTCGAAAAGGTGCCGGCACGCGTCATCGACGCACCGCCGATACAGTACGCGCGGCAGGACAAAATCAGCCCGATGCGGGGTGTGTGGCGTGCGGAGGGCAAGAATTTCCTCATCCCAAGCCCG------ACGCTCACCAAGCAGCCGATCCGGTGGCGCATCCTGAACCTCGATTCGTACACGAACGAGTCGACGGTGAAGCGGTTCGGCGAGATGCTGTACCAGCAGGCGAAGGCGTGCGACGTGCAGATGGAACCGTTCGACATGGGCGTCACGTACGTGCTGGTGCGCAACCAGCGCAACTGCCTGAACGAGCTCGGCCCGCTGCTCGAGGGCGTGAAGAAGCAGCAACCGACCATCACGATCGTGGTGCTGCCGAGCCGT---GGCGAAGTGTACGCGAAGGTGAAACAGAAGGCGGAACTGGCCAGCGAGCGGATCGGGCTGCTGACGCAGTGCATCAAGGGCATGACGGTTGCGAAGAAGGGCGACGACAAAAGTACGCTCAACAACATCATGCTGAAGATAAACGCAAAAACGAATGGATCGAATCATTGCCTG---TCGGAG------GTCGCCATACCACCGCTGGGC------AAGGGTCAGGTGATGTACATCGGGGCGGACGTTACGCATCCGCTCGGGGAC------GATACGCCGAGCGTGGTGGGTGTGGCGGCATTGTACGACAAGAACGGTTTCCGGTACAACTGCAGCGTGCGGCTCCAGGACGCC------------CGGGACGAGATGATCCGCGATCTGGAGAACATCGTCCACCGGCAGCTGCAGCTGTACCAGCACGCGAACGGCGCCCTGCCGGAAAAGATCATGTACTACCGGGACGGCGTGTCGGACGGGCAGTTCTCCGAGATACTGACGATCGAGCTGAGTGCGCTGCACGCGGCCATCGCGCGCGTCAAGCCGGGCTACAAACCGGCCGTCACGTTCATCGTGGTGCAGAAGCGGCACCACACGCGCTTCTTCCCGCAC------GGCAACTGCCCGACCGAGGGCCGTAACGGCAACGTGATGCCGGGGACGATCGTCGACAGCGAGATAACGGCACCGGATCGGTACGAGTTTTATCTGGTGAGCCATGCCGCCGTGCAGGGCGTTGCCAAGCCCACCAAGTACGTGGTGCTGTACGACGACTCCAACAGCAATCCCGACCAGCTGCAGGCGATGACGTACAACCTGTGCCACCTGTTTGCCCGATGTAACCGTGCCGTTTCCTACCCGGCACCGACCTACTATGCCCATTTAGCCGCGTTCCGTGGCCGTGTGTACATTAAGGACAAGCGTATCAATATGAATGACCTGAAGAATTCCTACCGTGATATCGAGATAATTCCCACCGTCAACGAT
>Anopheles_atroparvus_Mosquito_AATE009453_RA_Ago2
GCAAACTTCTTCCGTCTGCTCATCGACAAGCTCATCGGGACGGCTTACCTGTATGATGTGTCCATCATGCCGGATACACCGAAAAAGTTCTTCCGACCGGTGTTCGCCCAATTTTGCGCCGAAAACTACCCGAACCAGCGTTTTGCCTACGACGGGCAGAAGATCGCGTACTCCGCCAGAAAATTC------CCGGACGCAAAGGGGATGCTGAAGTTCACGCCCCAGGATGGTGGCAAAGTGCGCGAGTACACCGTACAGGTGAAACAGGTA------ACAACCGTTGACCTCAACTCACTGAAGAGCTATATGAACTCTAACATGAGCAACATGGCGAAGCCGATGAGCGCCATCCAATGCATGGACGTGGTGTTGCGGTGTGCTTACGAAACCAATCCCAACTTTGTGCGGTTCAAACGCTGCGTGTACGCCGTG------CCAAGGCAGCGCATTGATTTGGGAAGTGCCCACGAGCTGTGGTTCGGCCTGTTCCAGTCGGCCCTGCTGGGCGCTCGGCCGTATCTGAACGTGGACATTTCGCATAAGGCGTTCCCTTCCAGTGGGCAGTTGCTGCAGATCATTGCTAGCTTCAACAAGGGC---------AACGTG------------GACCAGCTCGATCGCTGGGTGTTG------CCGGAACTGACCAGCTACCTGAAAGGCATGGACGTGGTCTATCGCAATCCGAGCGGC---------GTCGAACGCCGTATGCGCTGCCACGGGCTGCGCGACGCG---GCCAACCAGCAACGGTTCAAGTTAGACGACGGAACGCAGCTAACGGTGGCCGACTACTTCAGGCAGCGGCTAGGTTATACGCTGCGGTACCCGAACCTGCCTGTGCTGCACGTCGGTAGCTCCGTTCGCAACGTGTACGTACCGGCCGAGCTGTGCTCGATTCCGCCCGGGCAAGCGCTGAACAAAGACCACCCGGACGGGTGTACGGCAGCGATCATCAAGTACGCGGCCACTAGCACGACCGTGCGCAAGCAAAAGATCATGGACCTGGTGAGTCAGGTGAACTACGCCCGGTGCCCGACCATCTTGGACTTTGGCATTGGGGTGGGCAATGAATTCGAGAAGGTTGAGGCCCGCATCATCGACGCGCCAAGCATCCAGTACGCCAACCAGCAGACAGTGAAGCCAGCGCGGGGCGTCTGGCGGGCTGAGGGTAAGCCTTTCCTTGAGCCCAGCACG------TCCCTGTCCAAGCAGCCGATTCGCTGGCGCATACTGAATCTCGATCAGCAGACCAACGAGTCCACTATTTCGACGTTCGGAAACATGCTCTACGAGCAAGCCAAGCGCTGCAACGTTCAGATGGAGCCGTTCAGCATGCGTGACACGTTTGTGGTGGTGCGCAACATGCGCGATTGCCTGCGCGATCTCGGCACCATCATGGAAAACATCAAGAAGGAAAACCCAACGATCACGATTGTGGTTTTGCCGTTCCGC---GGCGAAGTCTACTCGAAGGTGAAACAGAAGGCGGAACTGGCCAGCGAACGCATCGGGCTGCTGACCCAGTGCATCAAGGCGTTTACGGTGCAGCGAAAGGGCACGGACATGAGCACGATCAACAACATCATGCTCAAGATCAATGCTAAAACTAACGGTGCGAATCATTGCCTT---GTGCCG------CAATGTGTACCACCGCTGGGC------AGAGGAAAAGTAATGTACATCGGCGCCGACGTAACGCATCCGCTCAGTGAC------GACGTGCCGAGCGTGGTGGGCGTAGCGGCCCTGTACGACCTGTCCGGGTTCCGCTACAACTGCAGCGTCCGGCTGCAGGGGGCC------------CGGGACGAGATGATACGCGACCTGGAGAACATCGTACACCGGCAGATACTGCTCTACCGCGACTACAATAAAGCGCTGCCGGAACGCATCATGTACTTCCGGGACGGCGTGTCGGACGGACAGTTTTCGGAGATCCTCACGATCGAGCTGCAGGCACTTCATGCCGCGATTGGGCGTGTGCAACCCGGCTACAAGCCGGCCGTGACGTTCATTGTGGTGCAGAAGCGCCACCACACGCGCTTCTTCCCGACC------GGCTCGTGCCCGACGGAGGGTAAGAACAACAACGTCATGCCGGGCACGATCGTGGACCGCGAAATTACTGCACCGGACCGGTTCGAGTTCTACTTGGTGAGCCATGCGGCCGTGCAGGGCGTTGCCAAGCCGACCAAGTACGTGGTGCTGTACGACGACTCGAACTGCAATCCCGACATGTTGCAGGCGTTGACGTACAACCTCTGCCATATGTTTGCGCGCTGCAACCGGGCCGTGTCCTATCCAGCACCGACCTACTATGCCCATTTGGCCGCTTACCGCGGACGGGTTTACATTAAGGATCGCCGCATTGATATGAACAATCTGGAAGCTGCGTACCGTAACATCCAAATAATCCCTGATGTGACGAAC
>Anopheles_sinensis_Mosquito_ASIS015190_RA_Ago2
GCGAACTTTTTCCGTCTACTGATCGACAAGATCATCGGGACGGCTTATCACTACGATGTCGCAATCGAACCGGATACGCCGAAAAAGTTCCTACGCGACGTGTTCGCCCAATTCTGCGCGGCCAACTACCCGAACCAGCGGTTCGCCTACGACGGCCAGAAGATAGCCTACGCGTCCAAAAAGCTC------CCCGACGCCAAGGGAAAGCTGACGTTCCAGCCGAAGGATGGGGGTAAATCGAAGGAGTTCACCGTGCAGGTCAAAATGGCG------ACCACCGTCGATCTGAGCTCGCTGAAAAGCTATATGACGTCGAATGTAGGCAATCTGGCGAAACCGATGAGCGCCATCCAGTGCTTGGATGTGGTGTTGCGTACCGCCTACGAGAACAATCCCAACTTTGTGCGGTTCAAACGCTGCGTATATGCTGTG------CCGCGCGACCGTATTGATTTGACCAGTGGGCACGAACTGTGGTACGGGCTGTTCCAGTCGGCACTGCTCGGTTCTCGCCCGTACCTAAACGTGGACATCTCGCACAAGGCATTCCCGTCCGGTGGCCCGCTGGTGCCAATCATCGCAAGCTTCAACAAGGGC---------AACGTG------------GACCGGTTGGACAGCTGGGTCTCG------AACGACATCAACAGCTACCTCAAGGGGATGGACGTGATGTACAAAAGTCCCGGTGGC---------GTGGCGCGCCGAATGCGCTGTCATGGAATGCGTGAGCCG---GCCAGCCAGCAGCGGTTCAAGATGGAAGACGGAACGCAGCTTACCGTGGCCGACTACTTCCGGCAGAAGCTGAAGTATACACTGCGCTATCCGAATCTGCCCGTTCTGCACGTCGGCAGCAGCGTGCGCAACGTGTACGTACCGCCCGAGCTGTGCGAGGTTCCGTTCGGCCAGGCGCTGAACAAGCAGCATCCGGAAGCGTGTACGGCCGCCATCATCAAGTTTGCGGCCACCAGCACGGACGTGCGAAAGCAGAAAATTATGAACCTGGTGCGTAGCATCAACTACGGCCAGTGCCCGACGTATCTGGACTTTGGCATCGGGGTAGGAAATGACTTCGAGAAGGTGCCGGCCCGCATCATTGATCCACCGAATATCGAGTACGCTAGCAAGAAAGTGGTGAGGCCCATGCGGGGTACCTGGCGGGCGGAGGGTATGCCATTCATACAACCCAGCACG------ACCATTTCCAAGCAGCCACTTCGCTGGCGCATTCTGAATCTCGATCAGCAAACGAACGAATCGCAGATTGAAGCATTCGGCAACATGCTGTTCCGGCAGGCCAAAAGCTGCAACGTGCAGATGGAGCCATTCTCCATGAGGGACACGTTCGTTCTGGTGCGCAACGTGCGAGACTGCATGCTTGACCCCGGCAATATACTGGCCAATATTAAAAAAGATAACCCAACGATTACGATCGTGGTTCTGCCGTTCCGT---GGGGAAACTTACTCGAAAGTCAAGCAGAAAGCAGAACTGGCCAGCGAAAGAATTGGCTTGCTAACGCAATGCATCAAGGCGTTCACAATCCAACGGAAGGGCACGGATATGAGCACCATCAATAATATTATGCTCAAGATCAACGCCAAAACGAACGGCTCGAATCATTGCCTT---ACGGAT------CAAACCGTTCCTCCGGCCTTC------AGAGGAAAGGTAATGTACATCGGAGCGGACGTGACGCACCCGTTCAGCGAT------GACGTGCCGAGCGTGGTGGGCGTTTCGGCCGTGTACGACCTGGTCGGGTTCCGGTACAACTGTAGCATCCGGCTGCAAGGGGCC------------CGTGACGAGATGATACGCGACCTCGAGAACATCGTGCATCGCCAGCTGCTGTTGTATCGCGACTACAACGGAGACTTCCCGGAGCGCATCATGTACTACCGGGACGGTGTATCGGATGGGCAGTTTGCCGAGGTGCTCACGATTGAGCTGCAAGCGCTGCATGCGGCGATTGCGCGCGCCAAGCCCGGCTACAAACCGGCGGTGTCGTTCATCGTCGTGCAGAAGCGTCACCACACGCGCTTCTTCCCGCAG------GCCGGCTGGCCGGCGGAGGGTAAAAACAACAACGTGCCACCCGGTACGATCGTGGACCGCGAGATAACGGCACCGGATCGGTTCGAATTCTACCTGGTGAGTCATGCGGCCGTTCAGGGCGTTGCCAAACCGACCAAGTACGTGGTGCTGTACGACGATTCGAATTGCAACCCCGACCAGCTGCAGGCACTGACGTACAATCTGTGCCATATGTTTGCGCGGTGCAACCGGGCCGTGTCCTATCCGGCCCCCACCTACTACGCCCATTTGGCCGCATACCGCGGACGGGTCTACATCAAGGACCGCCGCATCAATATGAACAATTTGGAAGCAGCCTACCGGAACATCCAGATCATTCCGGAAGTGATGAAC
>Culex_quinquefasciatus_Mosquito_CPIJ014791_Ago2
---------------------------------------------------------------------------------CGAAAATGGCAACGGGCTTGCTTCAGCGGGTTCCGGGCCGAGGCCCTGCCGAACCGGTTGATTGCGTACGATGGCCACAAAAATGCGTACACGATGCAGCCGATG---------GACCAGATGGACAAGGTTGGGGTTGCGGTGTCGCTGGATAACCGCGAACGTCGGTTCACGGTGAGCGTGAAGCTTGCG------AATGTGGTCGATCTGCGGAGTCTCAAGGGTCAC---------------------------AATCAAGCGCCAGCGAAGCAATGCTTGGAAGTGGTC---------------------------------------------------------------------------------------------------------------------------------------TTTGGCTCCAAACTGTTTCTGAACATTGACGTTGCCCATAAGGCCTTCCCCTCTGGGGTTCCTGTACTAGATGTTGTCGGAGACTTGGCGCGGCGTAGATGGAATGATTCTCCGAATGTTCCGGAACGGATTGATGATACGTTGGCC------TTTAAATTGCACAATTTCCTTAAGGGATTGGAGGTCTCGTACACCGGGCCAAGCTCG---------GTCAAAAAGGTCTTCAAGTACAACAGTCTTAGGGGACCG---GCCAGTTCGCAGCTGTTCAAGCGAGAAGACGGCACAAAAATGACTGTCGCGGCTTATTTT---ACCCAGCAGGGTTACCGACTGCGACACCCCGAACTACCGGTCATGCACGTGGGTAGCATCGTGCGGAACATTATGCTGCCGATGGAGCTATGCCAGATTTTGCCGGGTCAAGCTCTGAACAAAAAACATCCTGACGAGTGCACGGCGCAGATCATCAAACGTGCTGCAACGGACGCCCCGACCAGGAAGCGAAAAATCATGGAACTCAGAGATCAAATCAGTTACAGCAACTGCCCAATCATCAAAGAGTTTGGTATTGGCGTTGGGAAAGATTTCGAAGTCATCGACGGAAGAATCATTGCACCACCGTTGATCGAATACAAGAATCGTAGAACGGTTCTGCCCGAGCATGGTCAATGGAGTGCAGACAACGAAGGTTTTATTACCTCCAACCAA------------------CGAGAACTACGCTGGATCATCTTGAACCTGGACAGTTATACTCGTCAGAGAGATGTGGATTCATTTGGAAATAACGTGTTCAACGAGTCTCGCAAGAAGGGCATGCAGCTGGAGCCTTTCTCCATGCAAAACAACTATTACGAACCACGCAATACGCGTATGAACATGAAGCAGCTGGAAACCGAATTGGAAAATTTTAAAAAGCAACAATTAGATTTCGTTATCGTGGTGATTCCCGGCATT---GGTGACCATTACTCCAGGCTCAAGCAAAAGGCAGAATTA---------GTCGTAGGTGTACTAACATCATGCGTTAAAGGGAATACAGTGAAAAACACGCGTTCTCCCTTGACCGTGGTTAACAATATACTGCTGAAGATCAACGGTAAAACCAACGGAACGAACCACGTGGTACAATCACCA------GACCCAAAAATCCCACTTATC------AAGAAGCGCATCATGTTCGTCGGAGCGGACGTGACCCACCCATCCCCAGAACAATCCACAATTCCCAGCGTAGTTGGTGTTGTCGCCTCGTTCGACCGGAACGGATTCCGCTACAAACCTCACTTCCAACTGCAGGACCCC------------AAAAAAGAAATGATCCACGGCCTCGAAGCCATCATGCAGGCGATGTTGAACAACTACAAGAACAAAAACAACCAACTGCCCGAAATGATCCTCTACTACCGGGACGGTGTCTCTGACGGACAATTTTCGCAGGTTCTCGACATCGAACTCAACGCGATCAACAGGGCGGTCGCCGCAATGAACCCACCAAGCAAAATCAACGTAACATTTGTCGTTGTTCAAAAGCGCCACCACACGCGCTTCTTCCCCGGA------CCCAAATGTCCGAAAGAGGGCCGGAACCAGAATGTCCCGCCGGGCACCATCGTGGACAGGTACATTACCACGCCTAAACATTTCCAGTTTTTCCTGACCTCGCACCGGGCGGTCGAGGGTGTGGCGAAGCCCAGCAAGTACACCGTTCTGCACGACGATGAACAGTGGGATCCAGATCGGCTTCAAGCGATTACCTACGCGCTGTGCCACATGTACGCTCGGTGCAATCGATCCGTGTCGTACCCGGCGCCGACCTACTACGCACACTGGGTGGCAGCCCGAGGAAAGGTCTACATTCAGGGTCGCACCCTCAATATGGCAGAACTTGACCGGGAGAATAGTTTGCTGCGTATAAGACCGGAAATCATCGGA
>Mayetiola_destructor_HessianFly_Un_19865_Ago2
---------------------------------------------------------------------------------AAAAAGCACATGCCAAAAGTGTTTCAAATATTTTGTCAAAACAACTTCAAAAATATTGGCATTGCATTTGATGGAGTCCATAGCGCATATGCACCACAAAAACTTAATCTTAATAATATTGTTCGTGAGGTGGAATTCATTAATCCGCAAACCGGAGGTACTCGCAACTACCTTGTTGCAATCAAACCCACCGATACAATGGAAATTAATTTGGGATCGTTGAAAACGNNTTTTTATCGCCAAACACGACAGTACGATATACCCAAAAGAGCATTACAAGTCCTGGAAGTTATTCTCAAAGGTGCTTATCACCAATTGAGAAATGGTGTATCAGCCGCAAGGTCATTTTACTTGCCA------GATGAAAAACCCGAATATCTTGGTGACTACTTTGAACTATGGTACGGATTGTTTCAGAGCACAGTTTTGGGATATTCACCATATTTAAATGTCGACATAGCACATAAAGCATTCCCGAAACGAGCTTCGCTTATCAATTTGCTAGAAGATATCAGAAAAGAAAGTAGA------------------AATGTTAGAGATGATCGATCGTTGTAC------GACGAATTGAGAAATCATTTAAAAGGATTAGATTTGATCTATATAACACCAGGAAAT---GCCAACCAAAAAAAATCTATAAATTTTTGNGATTTGGATAGAAAG---CCAAGCGAAGTTCATTTCACAGATGAACAAGGGAGAGATATGACAGTGGCACAATACTTC---CAACAGCGCAATTTCGTCATTCGCCGTCCAGATTTACCGTGCGTCAGAATCGGAAGCTCCATCAGAAGCATTTCAGTGCCAATGGAGCACTGTGAACTTCCAAACAGCCAGGCAATCAACAAAAAATGTACGGAAAATCAAACGAGAAACATTATTCGATTCGCGGCTACTTCGACCGACGTTCGCAAACAAAAGATTATGACTTTAATGAACCGAATTAGACATAATCAATCGAAAATTATTCAAGATTTTGGTGTTGAATTGGATGCTGACTTTGCTAAGGTAGCCGCACGTTGTTTGCAAGCGCCCAAAATCCAATATGCCAATCGA---TTGGTTGATGTAGTAAATGGTGTTTGGCGTGGTGAAGGTATGCAATTCCTGATTCCACAAGAG---------------------GCAAACAAATGGGCCATCTTGAACGCCAATCAGCGCACAAGACGGAANNTGAATATGAAGATTTATCAAGAATTGGTAAGAACGAGTAAGCCAACAAGTTTGAATTTGGCTGAAAGCCCTGTTTACATGCGAGACGTTGATTCGCGA------------AATCTGCGCAACATTGAAAGCGAAATGGAGCAAGCAAAACGTCAAGGAATTAGCATTTTATTCTGTATAATTCCGGATTCA---GGTCCAACATATGCTAGAATTAAGCAATTGGCCGAAACA---------AAAGTTGGCGTTCTCACTCAGTGCATCAAAAGTGGCACTGTTTTTAAAAAGAGAAATGATGGAAGCACAATTTCCAACATATTGCTGAAAGTCAATGCAAAGCTGAATGGGACAAATCACAAACTG---------------GACAGTTCGCCAATATTAAAA------TCTTCAAAATGCATGCTAGTGGGTGCCGATGTCACGCATCCAAGTCCTGACCAAACCAGGATTCCAAGTGTGGTCGGTGTGGCCGCATCATACGATCAACATGCATTTCGTTACAATTTTGCTTGGCGTTTGCAAGGTCCA------------CGCGTAGAAATCATCGAAGATTTCAAAGATATTATATTGGAGAGTTTGCGGTTCTTTAAAAAAAAAAATAATTTCTTACCCGAAAAAATTCTTTACTATCGTGACGGAGTGTCAGAAGGACAGTTCCAGGAAGTTATGGGCGTTGAACGCCAGGCTATGGTAAAGGCATGTGCGGAAATTGAGCGAGGAAAAAAAGTCAAAATTACA---ATTATTGTTCAAAAACGTCATCATACTCGTTTCTTCCCCGGCAAAACTGAGATTGGTAAAGCTGACAGAAGAAATAATAATGTGCCAGCCGGCACAATCGTCGATACAGAAATTGTTCATCCAAATGAAAATCATTTCTATCTGGTATCTCATGCATCCATTCAAGGCGTCGCAAAACCCACAAAGTATTGCATTTTGTTGGATGAAGGAAACCATACGATTGACGATATACAAGGTTTATCATACAATTTATGCCATTTGTTTACTCGCTGTAATCGCACGGTCTCATATCCAGCCCCAACATATTATGCTCATTTGGCTGCCTATCGTGGACGTGTCTATATTGAAACCGAAAATATAAACATGAATCAATTGCGACGAGAATGGCAAGATCGAAACGTTAACAAGGGCATTATTGAT
>Sitodiplosis_mosellana_GallMidge_gi_511206734_Ago2
ACAAACTATTTGCGATTGATTATGCAAAATTTGGTCGAAAATGCGTATCATTATGATGTTAAAATTGAGCCTGATAAGCCAAAAAAAATGCTTACAACTGTTTTCCTGAAGTTTGTTGAAATTAATTTTCCGAGGGCTTCCATTGCCTTCGACGGCACAAACAACGCATATGCTTCGCAACGATTGAAGATCGGCAATTTAGAACGCGAAATTACGATTCTTCATCCAGAAACTGGCAGAGAACGCAAATACACGGTGGCTATTATGGAAGCCAACGACAGCGAAATTCCCATTAGACGGCTAATGACTAGC---TATCAAAGAACAACATTGAACGAAGATCCAAAGCGAGCCATGCAAGCCATGGAAGTCATTCTGAAATCTGCCTTCCACCAACTTCGTAATGGCGTTTTAGGCGGTCGGTCATTTTTCTTGCCA------CCTGACCGTCGCGAGTATTTGGGCGATTTCTACGAGCTCTGGTTGGGTTTGTTCCAAAGTATGGTGCTTGGTAACGTACCGTACCTAAATGTGGATGTCAACCATAAAGCTTTCCCCAAGCGTCCAAGCTTAGTCGATTTGCTGAACGATATGGGTGTCGATTCA---------------------AACCGAGGCTTAGATCGGAATGTTGAA------TATGCGTTAAGACAGCATCTCAAAGGATTGGAAATACGTTACAACAAACCCAACGAC---------AAAGCGATGATCTACAAGTTCATGGATATCGTCGGGCCC---CCAGGCAATGTTCGATTCACGTTGGAAAACGGTCAACAGAAGACTATTCTGCAATATTTC---CAAGAAACTGGCAGAAACATTCGAAACGTAAATTTACCGTGCATCAAACTTGGCAATACGATCAAAAATATTATAGTGCCAATGGAAATGTGTGGAATTCCAGACACTCAAGTGATCAACAAAAAGTGCACCGAAAATCAGACACGAAATATCATACGCTTCGCCGCCACGAGCACAGATGACAGAAAACAAAAGATAATGAAATTATTGAGTCAAATACGACACAACAATTCGCAAACCATCCAAGGTTTTGGTCTTGGCGTTGATGCCAATTTTGCAAAAGTGCCGGCCAGATTATTGGATCCACCGGTCATTGAATACAGTAACAAA---ACAATGAAACCATCCAGAGGAGTGTGGCGCGGCGAAAACAGCGCATTTTTGCTGCCCCAAGCC---------------------GCTAATGAATGGAGCATTTTGAATACCAACTTCCGTACGAAACCGAATGAACTGAACGATTTGGCAAAAATGCTCTATAATACCAGTCGTGCAACGGGACTACAATTGGCTGAACACCCATCTGATATTCGAACAATTTCAGATCGT------------GAAACCAACAAAATTAAACAGGAAATGGAACGACTTGGCAAAAATCGAATTAAAATTCTTTTCGTTATCATTCCGGACAGT---GGGCCAACATATTCCCAGATCAAGAAAATGGCCGAAATC---------GACTATGGTGTGTTGACTCAATGCATCAAAGGTGGAACTGTGTTCAGAAAGCGAAATGATATGAGCACCATATCCAATATTTTGCTGAAGGTCAATGCCAAGCTCAATGGCACCAATCACAAATTG---AGCAGC------AATGTGATCAACATGTTGTCC------AAAGAAAAGTGTATGTTCATTGGTGCCGACGTCACTCATCCATCGCCGGACCAAACAAGGATTCCGAGTGTTGTCGGTGTAGCTTCATCTTTCGACGACAACGCCTTCTGCTACAAATTTGATTGGCGTTTGCAAGGTCAA------------CGCGTTGAAATGATCCAGGAATTCAGAGAAATAATCAAAGATCATTTGAAATACTATAAGGAGAAGAACCGTGGTCTCCCAAGTAAAATCTTCTACTATCGTGACGGTGTTTCCGAAGGGCAGTTCGATCAGGTAATGGCCATCGAAAGAAACGCCATGCTTCAAGCGTGCCGGGATATGGAACCAGGAAAGCGTGTGAAAATGACGGTTGTCGTTGTTCAAAAACGACATCACACTCGATTCTTCCCGGGTAACACTGGCGTCGGAAAAGATGACCGAAAAAATAACAACGTGCCAGCCGGAACGATTGTCGATACGGTCATCACACGGCCCAACGAAAATCACTTCTATTTGGTGTCTCATCAATCAATTCAAGGTGTGGCCAAGCCAACCAAATATTGTATCTTGCTGGATGAAGGAAATCATTCGATTGATGATCTACAATGCCTTACATACGATCTATGCCATCTCTTCACCCGATGCAACCGCGCTGTTTCATATCCAGCACCAACTTATTATGCACATTTGGCTGCATACCGTGGTCGCGTATATATTGAAAACGAGCCGTTGAACATGGACAATCTGGCACGGGAATGGAGCATGCGAGCAATTAAAGACAACATCATCAAT
>Belgica_antarctica_Midge_gi_418270742_gb_GAAK01004809_1_TSA_B648_04961_Ago2
GTCAACTACTTGAAAATTACCGCCGAGAAGCTGATTGCAACGGCGTATCATTACGACGTTGAATTTATTCCGGACATTCCGAAAAAGATGCTGTCAACAGCTTTGAACACGTTCATGGCAGCGCACTTCAGAGGATATCACTTTGCGTTTGATGGCCGTTGCAACTTCTACACAAGCCGTTTGCTTGAAGTAAACGGTGTGGTTGCTCAA---GAATACGAGCAAACTGTCGGCGATCGCTCAAAGGAATTCAAGGTGAAGATTCAATTTGCC------ACCGAAGTCGACATGTCGGTTCTGCGCAACTTCTGGCACAAAGACTTCCAGTTCAATGTGAAACCCTCTCAGGCTATTCAGTGCCTTGATGTTATCTTGCGCACCGTGTTCAAGTCGACCAATCAAGCAGTTGCTGTCGGTCGCGCTTTGTACTTCGCTCCA---AAAGGTAGACCGCTTGACTTGGGAGAAGGGATGGAACTCTGGTACGGACTGTTCCAATCTGCAATTCTGGGACAATCTTTGTATCTCAATGTGGACGTTGCTCACAAAGCTTTTCCATCGGCTCTTTCCGTTCTCGACGTCTTGGCCAGCTTTGACCGCGATGGACGTGTT---------------CCACCAAAACTCAACCCCAGACAGGAG------ATGCAGCTGCATGAGTATCTGAAAATGCTGACCGTCGGATACCGACCGGGCAACGAG---------CCGACAAAAACTTTTGGCTACAACGGGCTTGTTAGAGACGAAGCAAACGCAGCAAGATTTGTCGATTCAGACGGAAAAAGAATGACAGTCGAAGAATACTTCCGCAACGTCAAGAAAATCAACTTGCGTTTCCCCGAGCTCCCGGTCTTGCACGTTGGTTCACGCATCCGCAACATTTACTTGCCTCTGGAGTTCTGTCACATTCCAGCCGGTCAAGCCACAAATCGAAAGGTCACGCCGAACTGCGTTGCAAAAATGATCAAATTCTCGGCCACCTCGACCGATGATCGCAAACGCAAAATCATGGACCTCCTGAGCCGGGTTGACTACGCAAAAAACGGCGAAGTCAAAGGATTTGGCATCGATGTGGACAAGATGTTCCAGAATGTGGATGCAAGAGTTATTGATCCCCCACAAATCAGGTACAAAAACGGC---AACGACCAGCCATCTAAAGGCGTTTGGAGAGGCAAAACA------TTTATCGAAACGCAAGCG------------------CAGATGATTAAATGGGCTATAATCAACTGCGATGATTACACGAACGGTACTGCAATCAACGATTTAAGTCGTAATCTTCTAACAGAAGCCCGTCGACAAGGAATGCAGATGGCTCCTTTCAATTACGACAGCGACTGCGTTGCAATCAACATGATGCGTGCACGTCCCAACGAACTGGAACAGGCGTTTGCTAAGCTCAAAAAGGCTGGCTACGGTCTTGTGTTCGTTGTGATCATCGATCGA---AATGAATGCTATGCTAAAGTGAAGCAGGCAGCAGAGCTG---------AGCGTTGGAATCCTTACGCAATGCATCAAGTCGAGCACTCTTTCCCGTAAAGGCAACCCGATGATGACGATTGGAAACATCATGCTCAAAGTTAACGCCAAGCTGAGCGGCAAGAATCACGAGGTC---GTTGAA------TCCAGCTACAAGAACTTCAACGCACCCAACTCTGGTGTTATGTTTGTGGGTGCTGATGTCACTCATCCTTCGCCAGATGCTCGCGATGTTCCTTCGGTCGTTGGCGTTGCCGCTTCTCACGACCAAGTTGGTTTTCGCTACAACTGTGCCTGGCGCCTTCAACCACCA------------ACAGAAGAAATGATTTGTGATTTGGAAAACATTCTCGTTGAACAGCTGAACTTGTACAAGTTGAAGAACGGAAAACTCCCAGCCAAGTTGATGTACTACAGAGACGGTGTCTCAGACGGCCAGTTCGGACAGGTTTTGGAGGTGGAATGGACTGCCATTCGCAAAGCAATGACAAGACTCTACGGTCCCCAACACGCCAAAGTAACATTCATCGTTGTCCAGAAACGACATCACACTCGTTTTTTCCCGACC------GACAAAAACTTCAGTGACGGCAGAAACAACAACGTCCTAGCAGGAACAGTCGTCGATAAAAACATCGTGCATCCGTTCCAGTACCAGTTCTTCATGGCTTCGCACGCTGCCATTCAAGGTGTCACTAAACCCACCAAGTACTGTGTTCTAATCAACGAATCGAAGATCGATCCTGATGATCTTCAGGCAATCACTTATGATTTGTGTCATCTGTTCACCCGTTGCAACCGATCGGTGTCTTATCCGGCCCCAACATACTACGCACATCTTGTTGCCGCTCGTGGAAAGGTCTACACCATTGGAGCCCGGTTGAACTTGCAGAACTTGCAGCGAGAGTTTGCCACAAGACGAATCGAACCAGCTTTTGTCCAA
>Belgica_antarctica_Midge_gi_418279086_gb_GAAK01000688_1_TSA_B648_00713_Ago2
GTCAACTATCTCAAAATCAACACCAAAAACCTGGTCAAGAAGGCGTTCCACTACGACGTCTCATTTGAGCCAGAAATCCCGCGGAAAATGCTGTCAACTGCGTTCTCAACGTTCATGAGCAACAATTTCTCTAGCTGGCAATTCGCTTTTGACAGTCGCAAAAGCTTCTACACGAATCGCCTGCTGGAAGTTAACGGCGCGGTTCTTGAAGGATCGTTTGAACGGGAAGTAGGCGACCGCTCAAAGGATTTCAAGGTCAAAGTTCAATTCGCA------ACTGAAGTAGACATA------------------------------------------------------------------GTGGTC------------------------------------------------------------------------------------------------------------------------------------------------------------------------------------------------------------------------------------------------------------------------------------------------------------------------------AAGAATAACCCT------------------------------------------------------------------------------------------------------------------------------------------------------------TTGAAGCATCCAGAACTCCCTGTCTTACACGTCGGTTCGAGAGCTCGAAACATCTACATGCCCATGGAATTCTGCAGTGTTGCAGACAGCCAAGCAACGAACAAAAAGGTTACACCGAATTGTGTCGCTAAGATGATCACGTATTCTGCCACTTCCACTGAAGTACGCAAAGATAAGATCATGTCTCTGCTGGACCACGTGAAATTCGACTCCGGTGGAGAAATCAAAAACTTCGGGATTGAAGTTGTCAGCGGCTTCCACAACGTGGAGGCTCGAGTTATCCCTCCGCCTTTGATTCAGTATCAAAACGGA---ACGGAAAAACTTTTCAAAGGCACTTGGAGAGGACAGTCC------TTCATGGAAACGCCACAG------------------CAGGTAGTTAAGTGGGCAGTCATTAACTGTGATGACCGCACAAATATTGGAGTTGTCAAAGATCTGTGTGGGATGATCAGCGCTGGTGCTAATAATCAGAAGATGATGCTGTCAAAGTTTGCGTATGACAAAGATTACGTTCAACTGACA------------AATCCAAACCACCTGGATCAGACTTTGGATAAGTTCAAAGAAGGGGGTTACCGTCTCGTCTTCGTCATCATCGTTGATCGC---AACAACTGCTACGCAAAGATTAAACAAGCCGCAGAATTG---------CGAGTTGGAATACTCACGCAGTGTATCAAAGCGGAGACTGTTACTAAAGCCCGTAATCCAATGATGACGATCGGGAATATTATGCTGAAAGTCAATGCTAAGCTGAATGGAAAGAACCACGAAGTA---AAAGAG------CCAAGCTACAATGCATTGAAA------AATGCAGGAGTGATGTTCATCGGGGCAGATGTCACGCACCCCACCCCTGATCAGCGTCATCTCCCATCGGTCGTGGGCGTTGCTGCTTCCTACGATCAAGTTGGGTTCAAGTATCAGTGCGCTTGGCGCATTCAGGATGGC------------GGTGAAGAGATGATCCAAGATTTAGAAGACATCGTGGTTGAACAGCTGCAACTTTATAAGAAGACAAATAATAAACTTCCAGCCGTGCTGATGTACTATCGAGATGGAGTTTCCGATGGTCAATTTGGAACGGTCTTGGACATCGAACTCAGCGCCCTTCGCGCCGCAATTGCTAGAGTTTATGGACCAAATCATGCTAAAGTGACCTTCATTGTTGTCCAAAAGCGCCACCACACTCGCTTCTTTCCACAGGGACCTGCAAGTGGATGGGACAAAAGGGATTTCAACAACGTTCAACCCGGCACCGTTGTTGACAAGGACATCGTTCATCCGTTTCAAAACCATTTCTTTATGGTTTCTCACGCTGCCATCCAAGGTGTTGCAAAGCCAACCAAGTATTGCATTTTGAAGGATGACTTAGGAATGTTGCCTGACGATCTCCAAGCTATAACTCATGATTTGTGCCACTTGTTTACACGTTGCAACCGCGCTGTTTCTTACCCGGCTCCAACGTACTACGCACATCTCGTCGCAGCTCGTGGAAAGAATTACACAATTGGA---------------------------TACGAAGTCGCTGGAAAAGAAATCAACCGTGCCTTCCAGCAA
>Chironomus_riparius_Midge_TSA_KA186344_1_CripIT11640_AND_TSA_KA183790_CripIT09086_Ago2
GTAAATTATGCTACGATTAATTTTGTTAATCTGCCCAAATCATGCTTCCATTATGATGTAACATTTCTTCCTGAAACTCCCAAAAAAATGCTTCCTGCCGCATTACACGAATTCATGCGAACAATTTTTGGTGGCTATTTTTATGGATTTGATGGTCGAAAGAATATGTATACTNNNAAGCTTTTGGACATA---------ATTTTGAGATCTGCATTTCGACGTAATATTACGGGCAGAGCTGTTTTCTTTGTGCCTAAT---------------------------------------------------------------------------------------------------------CGAAAGAGC------------------------------------------------------------------------------------GATTTGGGTGATGGAATGGAATTGTGGCTTGGTCTTTTTCAATCAGCTATTCTCGGTGCAAAGATTTACTTGAATGTTGATGTTTTGCATAAAGCTTTTCCTTCAGCTTTGCCTGTTGTAGATCTTTTGAGAACAACTGACCGAGACGGA------CGAATTTCTGATATCCCTCATAGTTTGGACCAAAGAGGAAGA------GATAGATTGGAAGAATTTTTGCAAATGCTCTCTGTTGGATATCGCTTGAATCGTAAT------GAACCTTACAAAACGTATGGATTTAATGGTCTTGGAGATGAA---GCATCGAAAGCTAAATTTGAACAC---AATGGAAAGCAAATCACTGTTCAACAGTACTTTGAAAATGAGAAGAAAATCCGATTGAGATTTCCTAATTTGCCGGTTCTGTGGGTAGGAAGTAAAGTTAAANAGACCTACTTACCGATCGAATTTTGTGAAGTGCCTCCGGGACAAGCGACAAATAAAAAGTGCACACCAAATGTTACTCGCGGCTTGATAAGATATTCAGCAACATCGACTGATGAAAGAAAGAGAAAGATTAGAGAATTGCTTGATAAAATCAATTATGAAATCGATCCAACAGTTAAAGGATTTGGAATTAAAGTTGATAAAACGTTTGAGAAGACTGAAGCTCGTGTCATTGATCCACCAAAGCTTAAATATAGGAACAATGCACTTGTGACTCCAGACAGAGGTGTATGGAAAGAAGATAAG------TTCCTGGAAGTTAACAAT------------------AACAAAATTAAGTGGTGCATTTTAAATGTTGATTTTCGCACTGACATACACAAATTAAATACTTTGAAAAATGAATTAATTAAGGAAGCAATAAGACAAGGGATTCAACTTGAAGATGTGTCCTCACGT------GAAATGATTACTGTCAACTTAAGAGATCGAAATACTAGACTTGAAACTATTTTCGAAGATATGAAACGAAATGGATATCAATTAATTGTGGCTGTTGTTACTGATTTT---GACAATGCATATCCTCGTGTTAAGCAGGCTGCGGAACTA---------ACTGTTGGTATACTTACACAATGCATTAAAGCAAATACTGTCGCAAGAATT------AATTCTTCAACAATAAAGAACATTCTTTTGAAGCTTAATGCAAAATTAAATGGCAAGAATCATGAAATT---GAGGAA------ATCTCTTATAAAACGATAAACTCTGCAACTTCTGGAGTTATGTTTGTTGGAGCTGACGTGACACATCCAAGTCCAGATCAAAGAAGTATTCCTTCTGTTGTTGGAGTTGCTTCAAGCTACGATCAAGTTGGTTTTAGATATTGCTGTGCATGGAGACTCCAAAATCCG------------AAAGAAGAAATGATTAGTGACTTGGAAGAGATCTTAGTGGAGCATTTGAAGTATTATGCAACGAAAAATAACAAATTGCCAGCCAAGATTATGTATTATCGTGATGGTGTTTCTGATGGACAATTCAAGGAAGTACTCGAGATAGAAATGACTGCAATAAGAGGAGCCTTAAAAAAAATGTATGGAACGAAGCATGCTGAAGTTACATTCATTGTCGTTCAAAAACGTCATCATACACGATTTTTCCCGACT------GATAAAAGATTCTCGGACGGAAAAAACAATAATATCATGCCAGGAACCGTAGTTGATAAAGATATCGTCCATCCATTCCAATATCAGTTCTTTTTGGCATCTCATGCTGCAATTCAGGGAGTCGCAAAGCCTACAAAATATTGCATTTTGGTTAATGAATCAAACATTCAACCCGATGACTTACAAGCTGTTACTTATGATTTATGTCACCTTTTCACGCGATGCAGCCGTTCAGTTTCTTATCCAGCACCAACTTACTATGCTCACTTGGTTGCTGCTCGAGGCAAGAATTACATTATTGGCAGAAATTTGAACATGAATAAACTCCAAGATGAATTCAGACGTTTGCAAATTAATCCAGCCTTTATTCAA
>Corethrella_appendiculata_Midge_gi_545915529_Ago2
GTCAATTATTTGGCATTAAATTTGGTGAAAATGATAAACACTGCCTATCACTATGATGTGGCCTTTGATCCGGACAGGCCAAAGAAACTTTACCATTTGGCATTTTCGAGATTTATGCAAGAAAATTTTAACACAAAGATTTACGCATTTGATGGATCAAAAAATTGTTACTTGCCAGCAATGTTAAAGGTAGGAAAACAATCTGCAACTGTCAAATTTCAAGATCCACAAACACGTCGTGACAAAACATTTAAAATTTCAATACAATTTGCA------ACCGAAGTAGATTTAACATCGTTAAGAACCTATATGAACAATGGGAATGCTGCTAATGAGAAGCCACAACAGGCAATCCAATGTATTGATGTTGTTTTACGTACAGCATACATTGATGATCCTAGATTTATTCGTTTTAAACGGAGTGTGTTTTTGCCA------CCATCACAAACAATGCCACTTGGACGAAACTATGAACTCTGGATTGGTCTTTTTCAATCGGCTATTTTAGGCCAAAAGCCGTTTATCAACATAGATATAACGCATAAAGCGTTTCCGCAAGAAATTCATGTACTTGATCTACTCGATCAAGTCGGAGAA------------------------------------------------------------AGGGATCTCGATAGAGCTCTGCGTGGATTGGATTTGCTTCTAAAATATCCAAATGAT---AATACTGGTGGCGTTTATTTTAAATATATTGGTAAAAAAGGTCCA---GCCAATAGTGAAAAATTTGAATAT---GAGGGCAGGATGATAACTGTTTTTGAATATTTTCAAAATGTGAAAAAAATTCCGGTTAAATATCCAAAATTACCATGCTTACATGTTGGAAGTCGCCAGCGAACGAATTATATTCCAATGGAATTCTTTACAATTCCGCGTGGACAAGCGTTAAATCAACAAGCTCCCGAAGAGTGTAAGCGCGATATGATTAGATACGCAGCGACAAGTACAACTGAACGCAAGCGAAAAATCGAAAATCTGTTACGAGAACTGAAATATTATGAAAGTCAAACAATCAATAAATTTGGCATAAACGTAAATAACGAATTCGAAAAAATAGATGCTCGAGTAATCGCTGCACCAAAATTAATGTATAAAAATAATAGGATGGTCGAGCCTCGTATTGGTGTCTGGAATGCGGAAACCGTAAAGTTTCTGAACACTGCCAAT------------------AGAATTGATAAGTGGCAGATTTTAAAAATTTCAGATCGTACAGCGGATCGACAAATTGAAGATTTTGCAAAATTGCTACTTAGAATGGCCAGCGAACAAGATATATATTTATCAGAATTCTCAATGGGACAA---AATGTTGAATTTATTGGTGAAAGAAATGCCAGCCGAGAAATTGATAAAGTTTTGACAAAATTGAAACAAGACAACTGTCAATTGATTATCTGTATAATTGGAAATACA---AGAAATTTATATTCGGATGTAAAGAAAGCCGCAGAATTG---------AGGACAGGTGTTTTAACGCAGTGCATAAAGGGAGATACTTTATTCAAAAAAGGCACTGATAAATCAACAATTTACAATATCTTGTTGAAAATAAATACAAAGACCAATGGTGTGAATCATTGTGTT---AATGTT------ACTAATAAACCACCATTGATG------ACTGGACCAGTAATGATGATGGGTGCGGATGTCACTCATCCATCGCCCGATCAGACAAGAATCCCAAGTATTGTTGGAGTATCAGCATCAACAGATGCGGAATGTTTCCGATACAATTTCTACATGAGATTGCAAAATCCT------------CGTGAAGAAATGATCCTGGATTTACAGGAGATTGTTAGGCAACAGTTAAATGCATACAAAGCTAAAAATGGTATATTGCCAGAAAAAATATTCTATTATCGAGACGGAGTGTCCGATGGTCAATTCCAACAGGTATTGACCATTGAATTTCAAGCTATTCGTAATGCTTGTGGTGCAATTGGACCCAATTATAAGCCAAAAGTAACCTTTATTGTCGTCCAAAAACGTCATCATACAAGATTTTTCCCAACAGTTCGAAATAGAAATAATTGTGTTGGAAAACATGAAAACGTAGCTCCCGGAACTATTGTTGATAATACAATTGTTGCACCAAATTCTTATCAATTCTTCATGGTCTCCCACCAGTCAGTTCAAGGAGTGGCAAAGCCAACGAAATACTGCATTTTATATGACGAATCAGATTCAAATCCGGATCAATTACAGGCTATGACATATAATTTGTGTCATTTATTCAGTCGCTGCAATCGAAGCGTTTCATATCCGGCACCAACTTATTACGCACATTTGATTGCGTTCCGTGGTCGTGCGTACATCGAAAATGAAAATATAAAATTCCATGATTTACAACGCGAAAATCAGCGTTTGTCTGTAAAGGAACAATTTCAAAAT
>Bactrocera_dorsalis_TephritidFly_gi_582890006_Ago2
GCCAACTATTTAACAATGGATTTAAGTAAAATGCCCAATAAGGCTTACCATTACGATGTTACTATCACTCCAGATCGTCCTAAAAAATTTTTCCGAAATGCTTTTACACAGTTCATGAATACTTATTTGCCAGGTCATTTCGCTGGATTCGATGGAGTAAAGAGTTGTTACTTGTTAGAAATGTTGCCAAAACCAGTTTATGAAGGCGATGTATCGATTGCGGAT---TCCGCCTCACGACAAATTCAGTTTAAAGTTTCGATTAAACCCACAGACAATATTGAAGTTGATTTGGGATCACTACGCACATACCGTAATGACCGTATT------TATGACAAGCCAATGCGTGCTCTACAATGTCTTGAGGTGATTTTAGCAAATGCTTGTCAACAA------AAGGGCCTACGTGTCGGTCGTTCCTTTTTCACACGA------CCTAAACAGACATTAGATCTCGAGGGAGGTTATGAGTTATATACTGGTCTTTACCAGGCAGCTATTTTAGGCGATGTGCCTTATTTAAATGTTGATATTTCAAATAAGTCATTTCCAATGGCATTAAATTTAATTGAATTGTTGAACGTGTTG------------------CGTATTGATCCA---GGACGTAGTCTAGAACCACGGGGTTTA------CAAAGCCTTAGTGCTCACCTTAGAGCTTTAAAAGTAATTTACAGTCCCCCTCCTTCTTTTGGTGCTGCACCACGGTCTTATAAAGTAAACGAAGTTAGCAGAGAATCGGCAAGTTCTTTGTCTTTTAAAATTGACACTGGAGAGAAATTAACTGTTCAGAGCTACTTT---GCTAGTCGAGGTTACAAATTAAAATATCCTCACTTAGGCTGTGTTGTAGCAGGATCTTCGGTAAAACCAAATTACCTACCGATCGAGCTATGCAGCATTGAACCAGGCCAAGCTATTAAGAAAAAGGACGGAAAAGCCCAAGTTCAAAAGATGATTAAATTTGCTGCCACATCAACTGATGAACGAAAAAGAAAAATAATGGAAAAACTCCAATATTTTTTGCATAACAACGACATACTTTTGCAAAAGTTTGGAATTCGAATTGATAATCAATTCATAAAGGTACCAACACGATTACTAAGAGCACCGTCAATTGAATATCGGTTAGGCAAACTCGTAGATCCTCGAAATGGTTCCTGGCGCAAT------TTAGAATATTTGCAAACTGGCGTG------ACATTGAAGAAAACTGGTCACAAGTGGGCGGTCATTCATAATCCGAGGTTTTTGCGACATGGCACTTTGCTAGATTTTTCAAACATGTTATTTAATGAAGCTAAGCGAATGGGCATAAATTTGGAT---TCCGAGAGA---------GAGATACAGGAAACCAGA------------------GACATTGTTAAAACATTGGAGGAATATAAAAGAAAAGATTACGACTTGGTTATAGTAGTGATTCCCAAT---TTTGGTACATCGTACGCTGATATAAAACAAAAAGCCGAATTA---------GTTTGCGGGCTCCTCACTCAATGTATCAAAGAACAAACTTTGAATCGACGTGTG---GACAATCAATTAATTGGCAATTTATTATTGAAAATAAATTCAAAGCTGAATGGATCTAATCACAAAATTTCAGCTAAA------TCCCATATT---GTACTC------------GATCACGCCATGTTTATGGGGGCGGATGTCACTCATCCATCACCCGATCAACGGAATATACCAAGTGTTGTTGGTGTAGCAGCTTCCCATGATTTAAATGGAGCTTCTTATAACATGCAGTATCGTTTGCAAGAATCT------------GCAAAAGAAGAAATAGATGACATGCAAAGCATTAGTCGTCACCATTTGAGAGTATATTTCCAAAAGAATAATTGTTATCCGAATAACATTATTTATTACCGCGATGGGGTGTCTGATGGGCAATTTAAGAAGGTGAATAATTTCGAAGTCAGCGCTATACGCGCAGTATGCAAAGAACTTCGC------ATTTCGCCTAAAATAACATGTATAATTGTGGTGAAACGACATCATACTCGCTTCTTCCCTACC------------AAACCTACTGGAGATAAATGGAACAATGTCTTGCCCGGCACAGTTGTTGATCAAAAAATCGTTCACCCGAACGAAACACAGTTCTTTATGGTAAGCCACCAGTCAATTCAAGGGACAGCAAAGCCCACACGTTACAACGTTCTCGTGGATGACGCAAAATTTACAATGGATGAATTACAAATGATGACTAATAACTTATGCTATATGTTTCCGCGTTGTAATCGCGCAGTTTCTTACCCAGCGCCTGCTTATCTTGCACATTTGGTTGCAGCTCGTGGCCGTGTTTACATCGACGGA---CCCCCTCTAAGGCGAGCTCTTCGCGACGAGTATAATAAACGACTCATTAATGAATCCTTTATGCAA
>Bactrocera_oleae_TephritidFly_scaffold92294_Ago2
GCCAACTATTTAACGATGGACTTAAGTAAAATGCCCAATAAGGCTTACCATTATGATGTCACTATTACTCCAGATCGTCCTAAAAAATTTTTCCGAAATGCCTTTACACAGTTCATGAATACTTATTTGCCAGGTCATTTCGCTGGATTCGATGGAGTAAAGAGTTGTTACATGTTAGAAAATTTACCAAAACCAGTTTATGAAGGCGATGTAACGATTACGGAT---TCCGCTGCACGACAAATTCAGTTTAAAATTGCGATTAAACCCACAGACAACATTGAAATTGATTTGGGTTCGCTACGAACTTACCGTAATGAGCGGATT------TACGACAAGCCAATGCGTGCTCTACAATGTCTTGAGGTTATTTTAGCAAATGGTTGTCAACAA------AAGAGCATACGCGTCGGTCGTTCCTTCTTCACACGA------CCTAATCACACATTAGATCTGGATGGAGGTTATGAGTTATATACTGGACTTTACCAGGCAGCCATTTTAGGCGATGTGCCTTATTTAAATGTTGATATTTCAAATAAGTCATTTCCAATGGCCTTAAATTTAATTGATCTGTTGAATGTGTTG------------------CGCATTGATGTA---GGCCGCACTTTAGATCAACGGGGTTTA------CAAAATCTTAGTGGTCACCTAAGAGCTCTAAAAGTAATTTACAGTCCCCCACCTTCTTTTGGTGCTGCACCACGTTCTTATAAAGTAAACGAAGTTAGCAGAGAATCGGCAAGTTCTTTGTCTTTTAAAATTGACACTGGAGAGAAATTAACGGTTCAGAGTTACTTC---GCTAGTCGCGGCTACAAGCTAAGATATCCTCATTTAAATTGTGTTGTAGCAGGATCTTCAGTAAGACCAAATTATCTACCGATCGAGCTATGCAGTATTGAACCTGGGCAAGCTTTTAAGAAAAAAGATGGCAAGGTCCAAGTTCAAAAGATGATTAAGTTCGCTGCCACATCGACTGATGAACGAAAAAGGAAAATAATGGAAAAGCTCCAATATTTTTTGCATAACAACGATGTACTGTTACAAAAGTTTGGAATTAGTATCGCTAATCAATTCGTAAAGGTACCAACACGATTATTAAAACCACCGTCAATTGAGTATCGGTTAGGAAAACTCGTGGATCCGCGTAATGGTTCCTGGCGTAAT------TTAGAATATTTGCAAACTGGCGTA------ACATCGAAGAAAACTGGACATAAGTGGGCGGTCATTTATACTTCTAGATTTTTGAGGCATGGCACTTTGTTAGACTTTTCAAACATGTTTTTTAATGGCGCCAAACGAATGGGCATAAATTTGGAT---TCCGAAAGG---------GAGATACAAGAAACCAGA------------------GACATTGTTAAAACATTGGAGGAATATAAAAGAAAAGATTACGACTTGGTTATAGTAGTGATTCCCAAT---TATGGTACATCGTATGCTGATATCAAACAAAAAGCCGAATTA---------GTTTGCGGGCTACTCACTCAATGTATCAAAGAACAAACTTTAAATCGACGAGTG---GACGAACAATTAATTGGCAATTTGCTATTAAAAGTAAATTCAAAACTGAACGGATCCAATCATAAAATTTCAGCTAAA------TCCCATATT---TTACTC------------GATCACCCCATGTTTATGGGGGCGGATGTCACACATCCATCACCCGATCAACGGAACATACCGAGTGTTGTTGGCGTAGCTGCTTCCCATGATTTAAATGGAGCTTCATATAACATGCAGTATCGCTTGCAAGAGTCA------------GCAAAAGAAGAAATAGATGATATGCAAAGCATAAGTCGTCACCATCTAAAAGTATATTTCGAAAAGCATAATTGTTATCCGAATAACATTATTTATTATCGCGATGGCGTGTCTGATGGGCAATTTAAGAAGGTGAATCATTTCGAAGTCAGCGCTATACGCGCAGTATGCAAAGAACTCCGG------ATTCCAGCTAAAATAACATGCATAATTGTGGTCAAACGGCATCATACTCGTTTCTTCCCTACC------------AAACCTAGTGGTGATAAATGGAACAATGTCTTACCCGGCACAGTTGTTGATCAAAAAATCGTTCACCCGAACGAAACACAGTTCTTTATGGTAAGCCACCAGTCAATTCAAGGGACCGCAAAGCCCACACGTTACAACGTTCTTGTGGATGATGCCAAATTTACAATGGATGAATTGCAAATGATGACCAATAATTTGTGTTATATGTTTCCACGTTGTAATCGTGCAGTTTCTTATCCAGCACCTGCTTACCTTGCGCATTTGGTTGCAGCACGTGGCCGTGTTTATATTGACGGA---CCCCCTCTAAGGCGTGCTCTTCGTGAAGAATATAATAAACGACTCATTAATCAATCCTTTATGCAA
>Bactrocera_minax_TephritidFly_gi_674706975_Ago2
GCCAACTATTTACCGATGAACTTAAGTAAAATGCCCAATAAAGCTTACCATTATGATGTCACTATTACTCCAGACCGTCCAAAAAAATTTTTCCGAAATGCTTTCACACAGTTCATAAATACTTACTTGCCAGGTCGTTTCGCTGGATTCGACGGGGTAAAGAGTTGTTACTTTTTAGAAAGATTACCAAAGCCAGTTTATGAAGGCGATGTAACGATTGCCGAT---TCCGGTGCAAGACAAATTCAATTCAAAATTTCGATAAAACCCACAGACAACATTGAAATTGATTTGGGATCGCTACGAACATACCGTAATGAGCGCATT------TATGACAAGCCAATGCGTGCTTTACAATGTCTTGAAGTGATTTTAGCAAACTCTTGTCAACAA------AAGAGTATACGCGTCGGTCGTTCCTTCTTCACACCA------CCTAATACCACATTAGATCTTGATGGAGGGTATGAGTTATATACTGGACTTTATCAGGCTGCTATTTTAGGCGATGTGCCTTACTTAAATGTTGATATTTCTAATAAGTCATTTCCAATGGCCTTAAATTTGATTGAATTTTTAACCAAAGTGTTG---------------CGCGTTGATATA---GAACGTAGTTTAGATCAACGGAGTTAT------CAAAATCTTAGTGCTCATGTTAGAGCTTTGAAAATCATTTATAGTCCCCCACCTTCTTTTGGTGCTGCACCACGTTCTTATAAAGTAAATGAAGTTAGTAAAGAAGCGGCAAGTTATTTGTCTTTTAAAATAGACACTGGAGAAAAATTGACGGTTCAGAGCTATTTC---GCTAGCCGCGGTTACAAGCTAAGATATCCTCATTTAAATTGTGTTGTAGCAGGGTCCTCAGTAAGGCCAAATTACCTGCCAATTGAGCTATGCAGCATTGAACCTGGACAAGCTATTAGGAAAAAAGATGGCAAAGTCCAAGTTCAAAAGATGATTCGGTATGCTGCCACATCGACTGATGAACGAAAAAGAAAAATAATGGAAAAGCTTCATTATTTTATGCATAACAACGATGTATTGTTGCAAAGGTTTGGAATTAGCATCGCTAATCAATTCATAAAGGTACCAACACGATTACTAAAAGCACCGTCAATTGAATATCGGCTAGGCAAACTAGTAGATCCTCGAAATGGTTCCTGGCGAAAT------TTAGAATATTTGCAAACTGGAGTA------ACATTGAAGAAAACTGGTCATAAGTGGGCGATCATTTACAATTCTAGGTATTTGCGGCATGGCAATTTGCAAGATTTATCAAACATGTTATTTAATGGCGCTAAACGAATGGGCATAAATTTAGAT---TCCGAAAGG---------GAGGTACAAGAAACCAGA------------------GACATTGTTAGAACCTTGGATGAATATAAAAAAAAAGATTACGACTTGGTTATAGTAGTGATTCCTAAT---TATGGTACAACGTATGCTGATATCAAACAAAAAGCTGAATTA---------GTTTGCGGGCTACTCACTCAATGTATCAAAGAACAAACTTTAAGTCGAGGAGTG---AATGAGCAATTAATTTCGAATTTGTTATTAAAAGTAAATTCAAAACTGAACGGATCCAATCATAGAATTGCAGCTAAA------TCTCATATT---GTACTC------------GATCACCCCATGTTTATGGGGGCGGATGTCACTCATCCATCACCCGATCAGCGTAACATACCGAGTGTTGTTGGTGTAGCTGCTTCCCATGATTTAAATGGAGCTTCTTATAACATGCAATATCGTTTGCAAGAGTCA------------GCAAAAGAAGAAATTGATGATATGCAAAGCATAAGTCGTCACCATCTAAAAGTATATTTTCAAAAACATAAATGTTATCCGAATAACATTATTTATTACCGCGACGGTGTGTCTGATGGGCAATTTAAGAAGGTGAATAATTTCGAAGTCAGCGCTATACGAGCAGTTTGCAAAGAACTCCGG------ATTTCACCTAAAATAACATGCATAATTGTGGTCAAGCGACATCATACTCGTTTCTTCCCTACC------------AAACATACTGGTGATAAATGGAATAATGTCTTGCCCGGCACAGTTGTTGATCAAAAAATCGTTCACCCGAACGAAACGCAGTTCTTTATGGTAAGCCACCAGTCAATTCAAGGGACCGCAAAACCCACACGTTACAATGTTCTCGTGGATGACGCGAATTTTTCAATGGATGAGTTACAAATGTTGACCAATAATTTGTGCTATATGTTTCCACGTTGTAATCGCGCAGTTTCGTATCCAGCACCTGCTTACCTGGCTCATTTGGTTGCAGCACGTGGCCGTGTTTATATCGACGGA---CCCCCTCTAAAACGAGCTCTTCGTGACGAATATAACAAACGACTCATTAATGAATCTTTTATGCAA
>Ceratitis_capitata_MedFly_gb_AOHK01001451_1_178922_185990_Ago2
GCTAACTATTTAACGTTGGATTTGCGTAATATGCCTGATGTGGTGTACCATTACGATGTTACCATAACACCTGATCGCCCTAAAAAGTTCTACCGTGATGCTTTTAATAAATTTATGGAAGATTATTTGAAAGGACATTGTGCCGCATACGATGGTTCGAAAAATTGTTACTTGTTAAAACTTTTACCCCAACCAGTTTACGAAGGAGATGTGCAGGTTACTGAT---GCCCATGGAAAGTCAATGAAGTTCAACATTTCTATTAAAGCTACTGAAAACCCCGCGGTTGAGTTGAAATCATTAAAAACGTATCATAATGAGCGTGTT------TTTGATAAACCAATGCGTGCATTGCAATGTGTTGAGGTGGTTTTAGCAAATGCTTGTCACCAA------AAAGGAGTACGTGCTGGCCGTTCTTTTTACACAAAG------CCGAGAGAGGGTTACGATCTTGGTGATGGGTTCGAGTTGTATGTTGGACTTTATCAAGCAGCCATTTTAGGCGAACAGCCATATGTAAACGTTGATATATCACACAAGTCATTTCCGTCAGAGGTCACCTTGACTGATTTTTTAACGAAACAGTTG---------------TCCGCTAATTTG---GAAAGAAATTTGGAGACTAGAACTTTA------TATAATTTTTGTTCTCATATGAAAGGATTGAAAGTTATTTATAATCCCCCGGCGAAATTCGGCCAGGCACCGCGTTCCTATAAAGTAAATGAAATTAGCAGAGAAGGTGCAGCCAAATTGTCATTTACCAATAATGACGGAGAGAAAATGACCGTTCAACAATACTTC---GCCAGCCGAGGTTATAATTTGAGGTACCCTTTTTTAAATTGTGTGGTATCGGGATCAGCAGTAAGACCAAATTATCTACCAATCGAGCTATGCAGTATCGAGCCAGGACAAGCAATTAAGAGAAAAGATGGAGTCAAACAAGTACAAAGAATGATTAAATATGCCGCCACATCAACAGGGGAGCGCAAATTCAAAATCATGGATTTGCTTTATAAATTTGACCACAACAAAGACCCATTGGTAAGAGCTTTTGGACTAGCAGTCGGTAGAGAATTTATAAAAGTGCCGACGCGATTACTTTCACCGCCAGCTATTGAATATCGGTCTAACAAATGCGTTAAACCGCAAGCAGGATCTTGGCGTGGT------TTCAATTTTTTGAAAACTGGAGCT------TCTCCAGCAAAGACTGGCTATAAATGGGCCATTATATATACCCAATATATCCTAAAGTTTTCCTTATTGCAAGAATTTTCAAGTAAGTTATATAATAGCGCTGCACGAATGGGTATAAACCTAAGT---GCCGAAAGA---------CAAGTAGAGGAAACTAAA------------------AACATCATCGCTACTCTAGAACAATACAAAAGAGAAAATTACGACTTAGTGGTTGTAGTGATTCCCGGC---CGCGGTACTACATATGCTGATATCAAACAAAAGGCCGAACTA---------GTTTGTGGACTACTTACTCAGTGTATCAAGGAGCAAACTTTAAGTCGGGGAATT---AGAGAACAATTGCTTTCAAATTTGCTATTAAAAGTAAATTCAAAGTTGAATGGGACCAACCACAAGATTTCATCCGCA------ACACACATT---GTGCTT------------GATCACCCAATGTTTATGGGCGCTGATGTCACTCATCCATCACCTGATCAACGTCATATACCAAGTGTTGTAGGTGTGGCTGCTTCTCATGATTTAGACGGTGCTTCTTATAACATGCAATACCGTTTGCAACAGTCC------------ACAAAAGAAGAGATTGATGACATGCAAAGCATTTCTCGCCACCATCTGAAGGTATATTTCCAGAGACAAAAGTGTTACCCCAATCATATTATCTATTACCGTGATGGAGTATCAGATGGCCAATTTCAAAAAGTCGAGCAATTCGAACTTGGCGCCATACGTGCTGTTTGCAAAGAATTACGT------TTTTCACCGAAAATAACTTGCATAATAGTTGTCAAACGCCATCACACACGCTTCTTTCCAATT------------ATTAAAACTACGGATTCTTTCAATAATGTATTACCTGGTACAGTTGTGGATCAAAAAATAGTACACCCGAACGAAACGCAATTCTTCATGGTCAGTCACCAGTCTATTCAAGGCACGGCAAAACCCACTCGTTACAATGTAATTGTGGACGATGCAAAATTTACCATGGATCAATTGCAACAGATGACAAACAATTTGTGTTATATGTTTCCCCGTTGTAACCGTGCTGTTTCTTACCCAGCCCCAGCTTATCTGGCTCATTTAGTGGCAGCACGCGGTCGCGTTTATATCGAAGGA---CCACCATTAAAACGTTCACTTCCGGAAGAATACAAGAGACGTTTAATTAATGAGAATTTTATGAAT
>Delia_antiqua_OnionFly_gi_604693257_Ago2
GTGAATTATCTAAAGTTAAATTTAAACAAGATGCCCAATGTGGCTTATCACTACGATGTTAGCATTACTCCTGATCGTCCTAAGAAATTTCTTAGACCTGCCTTTGAGCAGTGCAGACTTCAAAGGTTTCCTAATGTTGTTTCAGTATTTGATGGTAATAAAAGTTGTTACACACTTCAACGCTTAGAG---GCATCAATAGACCACACAGTGGAGATACCCGAT---TCTGGCAATCGCATGAAGGAATTTCAGGTTCAAATTAAAATAACCGACAATCCGGAGGTCGATTTAAATTCTTTGAGAACCTACCAAAACGAAAGTGTA------TCGGATAAGCCGATGAGAGCACTGCAAGTTTTGGAAGTTGTGCTAGCAAGCAACAACCACTCT------CGTGGCATACGCGTAGGACGTTCATTTTTCTGTAAG------CCCGAAAGGCCCTTTGATTTAGAAGGTGGTTTTGAGGCGTGGACTGGTCTATATCAGGCCGCTATACTGGGTGAACAACCGTTTTTAAACGTCGATATTGCCCACAAGTCTTTTCCGCGCGAATCAACTGTAATCGATTATTTGAGAGCCCAA------------------AATATTGATTTT---AATAATGATTTAAAT---CAAAACCGCTGGCAAAACGATGTTCAAAGTTTTCTTAAAGGCATAGATATTGTTTACATACCACCGAAGGAGTTTGGAGCTACTGACAAAAAATATAGAGTTTTGGATATAGGACGTCCA---GCATCACAGCTTAAATTCAGAACAGATGATGGCGTAGAGCAAACGGTACAAGCATATTAT---CAATCTCGTGGTTGTCGCTTGCGGTATCCGAATCTTAATTGTCTACAAGTCGGCTCAACCGTACGTTCGATATCTTTGCCAATGGAATTCTGCTCTATTCCGGGAGGACAAGCATTAAACAGAAAAGACGGTAAAAAACAAGTCGAAAAAATGATTCGATTTGCTGCTACTTCGACTAATACGCGCAAGAGCAAAATTATGGATTTGCTTGATTACTTCGAGCACAATGAAAATGAAATAGTACGTGCATTTGGCTTAGCAATCGGAGCTAATTTCATAAAAGTTCCTAGCCGTCTACTGCCTACACCATATATGGAGTATCTCCAAGGGCGAACAGTTACAACTAACCGCGGAGCTTGGCGTATGGATGGTTTGCAGTTTTTGGAAACTTCAAAACCAGCAAAC------------GGTCATAAATGGGCCATAATATTTGAAGAAAGACGAAATGTCTATCACGATTTACAGGACTTTAAACAAAATGTCTTAAAAACATCTAAGACTTTGAATATGAACTTGGCC---AATGATGCA---------ATTATTGATTCCTATCAT------------------GATGTCAACTCTAAGCTTAAAGAATTGCATTCACAAAAATACGATTTGGTTTTTGTAGTTTTGGCCGATAGG---GGCACGTCGTATGCAAAAATTAAGCAAAATGCCGAACTA---------GCAGTTGGCATACTTACCCAATGTATTAAAGAATTTACTGTTAATAGATCACTACGAGATCGTACAGTCTTCTCTAATATTTTGTTGAAGGTAAATGCTAAACTTAATGGCACTAATCATAAAATTTCACAAGACAAGGAAATGAACTTAAAAAAACTAATGGAGCCCATAAAGAATGTCATGTACTTGGGAGCAGATGTTACACATCCTTCGCCAGATCAACGTGAAATACCCAGTGTAGTGGGCTCTGCTGCGTCGCACGATCGATTTGGAGCATGCTACAACTGTCAATACCGTTTGCAACGTTCA------------ACAGTAGAAAATATTGAAGACATGGAGTCAATCGTTATTAATCATCTGAAAGTCTATCATAAATATCAGAACAGCTATCCCAGTCAAATAATATACTATCGTGATGGTGTATCTGATGGCCAGTTTCCGATTGTGAAAGAGAATGAAGTTCGTGGCATTAGAAGTGCTTGCAGAAAGATGGGC------TGTACTCCTAAGCTAACTGTAGTAATTGTGGTTAAACGTCATCACACTCGATTCTTTCCACTCACCCGTCCA---AGAGATGAT---AGAGATTTTAACAACGTAGAAGCTGGTACAGTAGTCGACCAACATATTACCCATCCCAATGAGGTACAATTCTTTATGGTCAGCCATCAGTCTATTCAGGGCACTGCTAAACCAACACGCTACAATGTGATTGTTGATGACACAGGATTTGACATAAACCTCTTACAGAAGCTAACTTATAATCTTTGTCATTTGTTTCCACGCTGTAACCGTGCCGTCTCTTATCCTGCTCCGGCCTATTTGGCACATTTGGTAGCCTTTCGTGGACGAGTATACATAGAAGGAACTATGAGATTTAATAAGAATTTGGCAATTGAATACGAAAAGCGTATCATTAAACCCGAATTTATGAAC
>Musca_domestica_HouseFly_XM_005177121_1_Ago2
GTGAATTATTTACGATTGCTTCTTGATAATATGCCAAATGAAGCCTACCACTACGACGTAACAATTACACCAGATCGGCCAAAAAAATGTATGCGTCCTGCATTTCAACAGTGCAAAAGGGAAACTTTCGGTGGTATTGAAGCTGCATTTGATGGCAGAAAAAGTTGCTATACCCCAGTGCGACTTCCG---GGTCCAATCGAACATACAGTTCATGTTCCAGAT---TCGGGCAACCGTACGAAAGAATTTCGAGTAGAAATTAAGGAAACTACCGATTGTGTTGTGGATCTCAATTCACTAAGAACATACCACAATGAAAAAGTT------TCCGACAAACCGATGAGAGCCTTGCAAGCTTTAGATGTAATTTTGTCGGAAAGTAACAATGAA------CGGAGCATTCGTGTTGGACGTTCCTTTTTTTGCAGA------CCCAGAAACCCATTCGATTTAGAGGATGGATACGAAGCCTGGACAGGTTTGTTCCAGGCTGCAATCTTGGGTGAAGTACCGTTTCTTAATGTTGATATTGCCCACAAGTCATTTCCACGTGAATCTCCTCTGCTCGATTACTTGGCAAACAAT------------------AATATCAGTTTG---GAAAAACCTTTGGAAAGTTACGAATAC------AGAAATGTTGAACGATACCTAAAAAACATTGACATTGTGTATCAACCACCAGCGTCATTTGGAAGTTTTGACAAGAGATACAAAGTAATGGGCTTAGGGGATTCT---GCTTCGAAATTGACTTTTAAAAACGATGAGGGTGCACAGATGACTATTGCTGCATACTTT---CAATCCCGAGGTTATATTCTTAAGTATCCACAATTGAACTGTGTGAAAGTTGGTTCTACGGTCCGTTCAATCTATTTGCCAATGGAATTATGTAAGATTGCCGAAGGTCAGGCATTAAATCGGAAAGACGAATCAAAACAAGTGCAGAAGATGATACGTTTTGCCGCAACTTCAACCAATCGCCGCAAGGCAAAAATCATGGATATGTTGACGTATTTCAATCATAATGCCAGCGCAATAGTCCAGTCGTTTGGTATCCAAATCGGTTCCAGTTTTATTAAGGTGCCAATCCGTGTTTTACCATCACCATTAATGGAGTATTTGAACGGACAAACAGTTAGAACAAGTCGTGGTGCTTGGCGTATGGATGGACTAAAATTTTTGACTTGTTCTCAACCACAAGGCGGA------GCAGGCCACAAATGGGGTATAATATACGAAGAATCGAGGATGAGTTATAGAGATTTGGAGCAATTTAAAAATAAGGTCTTAACCACCTCAAAAAATTTGAATATGAACCTTGAA---AACTCGGCC---------GAAATTATAGCATATCGC------------------AATATCAATGCCACACTTGCGGATCTTGCAAAACAAAAGTATGCCCTGGTATTTGTTGTCTTGGGTAGAAACAGTAGAACCACTTATTCCGATATAAAGCAAAACGCCGAATTG---------AGAGTTGGAATTCTAACACAGTGTATAAAGGAGGAAACTATCGGACGAACTGCAAGAGATCTAACAGTTTTTTCGAATATACTCCTAAAGGTAAACGGGAAGCTTAACGGAACCAATCACAAAATATCTCAGGATAGGGATATTGCCATGAAACAGATGATGACACCATTAAAAAATGTGATGTTTATGGGCGCCGACGTAACGCACCCGTCCCCCGATCAGCGTCACATTCCTAGTGTTGTTGGAGTCACAGCTTCACACGATCCATTTGGAGCTTGTTATAACATGCAATACAGATTGCAACAGTCG------------ACTAGAGAAGACATCGAAGACATGGAGTCGATCGCAACCCAACATTTGAAGGTCTATTTCAAATACATGAAAACGTATCCTTCTCAGATTATTTACTACAGAGACGGCGTGTCGGATGGCCAATTCCCCATCATTGCGAATGTTGAATTAAAGGCAATAAAAAGAGCTTGCGCCAAATTGAAA------TGCAGTCCGAAATTGACCTGTATCATTGTTGTTAAGCGACACCACACTAGGTTTTTCCCCATGACACAACCA---CGCGACGAC---CGCGATTTTAACAATGTGGTACCAGGCACTGTTGTCGACCAGCACATTACTCATCCGAACGAAGTTCAGTTCTTCATGGTTAGCCATCAATCGATCCAAGGTACAGCGAAACCTACTCGCTATAACGTTATCATGGACGAGTCAAACCTCGATATAGATCTTTTGCAACAACTTACATATAATTTGTGTCACTTGTTTCCACGTTGTAATCGAGTTGTTTCCTATCCGGCTCCTGCATATTTAGCGCATTTGGTAGCATTTCGTGGACGTGTTTATTTAGAAGGAGCAAGAACTTTCTCGAAAGATTTGAAACGTGAATACGAGCAGCGTCTTATTAAACCTGTTTTTATGGAG
>Musca_domestica_HouseFly_XM_005183818_1_Ago2
GTTAACTATTTGAAATTGTTACTTGATAGTATGCCCAACAAGGTCTATCACTACGACATTACAATAACTCCTGTCCGTTCAAAACAATTTGTAAGACTTGCTTTTCAGGAGTGTAAACAAAAATATTTCCATGGTATTGAGGCCGCTTTTGACGGAAAAAAGAGTTGCTATACACCAAAACGACTTTCT---AGTCCAATCAACTGCACAGTTAAGGTTTCAGAC---TCAAACAGCCGCACCATAGAATTCCAAGTGGAGATAAAGGAAACCCTGGATTGCGAGGTGGATCTAAATTCACTTCGGACATACCACAATGATTCAGTG------TCCGACAAACCAATGAGGGCCTTGCAGGCATTGTATGTTATTTTGTCTGAAAGTAATCACGAA------AAGGGCCTACGCGTCGGTCGAGCATTTTTTTGCAGA------CCCATAAAACCACACGATTTAGGGGATGGTTACGAAGCTTGGACTGGTTTGTTTGAGGCTGTAATTTTAGGCGATCAGCCCTTTCTTAATGTCGACATCACCCACAAATCATTTCCTTGTGAGTCTAGCCTGATCGATTACTTGAAAAATCAG------------------AAAATCGGATTA---GGCCAAGATTTAAGG---AAGAAC---------AAACAAGTACAGAGTTATCTTAGAGGCATTAATATTGTGTATCAACCACCAGAATCATTTAAAAGTTTTGCCAGGAAATACAAAGTATTGAAAATAGGGAATTCT---GCTTCCCAGCTACATTTCTTAAATGGTGATGGTCTACAAATGACTGTTGCTGAATACTTT---AAATCTCGGGGATACTCACTTAAGTATCCGAATTTAAGTTGTGTTGAAGTCGGTTCGACGGCTCATTCGATATATTTGCCAATGGAACTATGTAAGATTGCAGGGGGCCAGGTCTTGAACCGTAAAGACGAATCAACACAAGTACGGAACATGATACGTTCTGCTGCAACTTCTACTAATGTTCGCAAGAGAAAAATCATGGATATGCTGCAGCATTTCAATCTTAATGCCAGCAAAATCGTCCAATCATTTGGTATTAAAATTGATTTGAATTTTATTAAAGTGCCAATTCGAGTTTTACCAAGCCCGATTATCGAATATTTGAACGGTCAAACTGTTAATGTAAATCGCGGTGCTTGGATGATGGACAAGCAACAATTCTTGATTTGTACTAAACCGCAAGCAGGCAAGCAGGTTGGCCACAAATGGGCAATAATATATCAA---TCAGGAATTGAATACATACATCTGGATAATTTCAAGAAATCTGTTCTAAAAAAGGCAAAGGATTTAAACATGCATCTTGAA---AATACAGCT---------GAAATTATGGAATATACG------------------GATATTTATAACACTCTTCTGAATCTGGCTAAGAGTGACTATGCTTTAGTCTTTGTTGTCTTAGGC---------AGAACCGCTTATTACCATATTAAGCAGGTTGCTGATTTA---------AAAGTAGGAGTTTTAACGCAGTGCATACAAGACAAAACTGTTAAAAAAATTCCGCAATCTCCACCAATTATCTCAAACCTTCTTTTGGGGGTAAACGGAAAGCTTAACGGAACCAACCACAAGATATTACTGGACAATGATGATGACATGAAAGATTTAATGGCTCCCATTAAAAATGTGATGTTCATGGGTGCTGATGTGACGCATCCCTCTCCCGATCAGCCCCACATTCCTAGCGTGGTGGGAGTTACGGCTTCACACGATCCAATTGGAGCATGCTATAACATGCAATACAGATTGCAACAGTCT------------ACTAAGGAAGACATTGAAGACATGGAGTCGATCACGAATCGGCATTTGGAGTTCTATTTCCAGTTTATGAAAACGTATCCTACTCATATTATCTACTATAGAGATGGCGTCTCGGATGGTCAATTTCCCATTATACAGAGGGTTGAATTGAGTGCAATACAGAGGGCTTGTCGAAAAATGGGA------TGTGATACAAAATTGACCTGCATCATCGCAGTTAAGCGGCATCACACTCGATTCTTCCCAATGAAGCAACAG---CGCGGTGAA---CGCGACTTAAATAATGTTGAACCTGGTACTGTTGTCGACCAGATGATAACACACCCTAGAGAAGTTCAATTTTTTATGGTTAGTCACCAATCGATTCAAAGCACCGCCAAACCAACTCGCTATAATGTTATTTTAAATGAATCGAACTTCGATATTGATCTCTTGCAACAATTAACCTATAATTTGTGTCATTTATTCCCACGTTGCAACCGATCTGTTTCCTATCCGGCTCCAGTTTATCTGGCGCATGTGGCCGCATTTCGTGCTCGGGTTTATTTAGAAGGCACGAAAACCTTTTCCGAAGTCTTGGGTGAAGAATATGAAAAGCGCCTAATTCAGCCACGATTAATGGAG
>Glossina_austeni_Fly_JMRR01003888_1_Ago2
GTTAACTATTTGAAAATGAACATTGATAAAATGTCCGACACTGCTTATCATTACGACGTAACCATTACGCCTGATCGTCCCAAAAAGTTTCTTCGTCCAGTTTTTGATCAATGTCAAAGACAGTATTTTAAGGACTATGTAATGGCTTTTGACGGCTCCAAGAGCTGCTACTCAATAAAACGCCTTCCAAAAAAATCCTTTGATTATGAAGTTGAGGTGCCAGAT---AGTGGAGGTCGAACAAAATCATTCAAAATCCAAATAAAGGAAACTGATATACCTGAAGTCGACTTGGCATCTCTACGGTCTTATCACAACGATCGGGTG------TTCGATAAGCCCATGCGTGCGTTACAGGCTTTAGAAGTGGTGTTAGCATCCAACAACCATGCG------CTTGGAATTCGTGTTGGCCGATCCTTCTATCGAAAG------CCTGCAGAATTTTATGATTTGGGAGATGGTTATGAAATGTATACGGGCATTTATCAGGCCGCTATTCTAGGCGAGGTACCCTTACTCAATGTCGACATTTCGCATAAATCATTTCCCAAAACTCAATCTATAATTCAATACTTGAAAGAGTGC------------------GGCATAGACACC---AACCGCACGATTGAA---GATTATCGCATGAAAAAAACCATTCTTCAGTTTTTAAAAGGCATAGACGTTGTTTACGCTCCGCCAGCTAGTTTTGGGGCTCTGCCCAAAAAAAAAAAGGTATTGGATATAGGAGATGCT---CCTGCAAAAACGTTTTTCACGTTGGATGATGGCACAAAGATGAACGTAAAAGATTACTTT---GCATCGAAAGGTTGTATTTTACAATACCCTTACTTGAATTGCATCACATCAGGCAGCACAACAAAAAAAATAGCCCTTCCAATGGAATTCTGTTCCGTTGCTGAAGATCAAGTTTTGAACCGCAAGGATGGGAATATGCAAGTTTCCAAAATGATTAAATACTCCGCCACATCTACAAACGAACGAAAAAAAAAAATTATGGATTTAATGGCGCATTTTCGCCACAACGAAAACTTGACTATAAGATCCTTTGGGATACAGCTGGGTGGCAATTTTATAAAAGTTCATTTTCGCTTGCTGCCACCTCCAGAATTGGAGTATTGCGGCGGTAAAACTGCACGTCCACGTGACGGCGCCTGGCAACTGGCTGATGTAAAATTTTTAGACACTTCCAAAGTTAATCAA------------GGACACAAATGGGCAATCGTTTATGAAAATCGACCAATTAACGCGCATTCTTTAGAAGATTTCAAAAAGGCCGTCCAAAGGACGGCTCAACAAGTTGACGTAAGGTTGGCG---CAGGAAGGA---------GAAATAAGAGGTTTTCAA------------------AATATTGATTGGGTGTTACAAGATCTTGCAAAGGAAGGTTATGCTCTGGTGATTGTTGTATTGCCAAATTAC---GGTACATCGTATTCTTCCGTAAAACAAAATGCAGAACTT---------AAGGTGGGAATATTGACTCAATGTATCAAAGAAAGAACCGTATTGCGTGCGCCTAAAGACGCATCAGTGATTCACAACTTAATGCTGAAAGTGAATGCGAAGCTTAATGGCACCAATCACAAGGTATCTGAAGAAAAAGAGGCTGGATTAAAAGAGCTTCTACAACCCATTAGTAATGTAATGTTTATGGGCGCCGACGTGACTCATCCCTCACCTGATCAGCGCCACATACCAAGCGTGGTGGGAGTGGCAGCATCTCATGATGCTTATGGTGCATGTTACAACATGCAGTACCGTTTACAGAAATCG------------ACAGTTGAGGAGATCGAAGACATGAAGTCCATCACTGAATATCATCTGAACGTCTACAAAAGCTATCAAAATCGTTACCCAGAACATATAATTTATTATCGGGATGGAGTTTCGGACGGCCAGTTTCCCAAAATAAAGAAAGACGAACTGGGAGGCATACGTCGGGCTTGCGCCCAAGCGGGC------TGTACTCCAAAGGTCACTTGTCTAATCGTGGTTAAACGGCACCATACACGCTTTTTCCCACTTCGTCAAAGC---CAAGGTTTT---AGAGATTTTAACAACGTCGAGCCAGGTACTGTGGTCGATCAATATATCGTCCATCCCAACGAGAAACAATTTTTTTTGGTAAGCCATAAAGCTATACAAGGCACGGCTAAACCGACGCGGTATAATGTTATCGAAGATGACGCGAACTTTAACATCGATCTGTTGCAAAAGCTCAGCTACAATTTGTGTCATATGTTTCCGCGGTGCAACAGGGCCGTTTCATATCCGGCACCTGCTTATTTAGCGCATCTTGTCGCATTTAGGGGACGTGTATATTTGGAAGGTACAATGCGTTTTGGT---AACCTGAAGGACGAATATAAGAAGCGATCTATTCAATCTGTCCTAATGAAA
>Glossina_fuscipes_Fly_KK352086_1_Ago2_partial
GTTAATTATTTGAGAATGAACATTGATAAAATGTCCGACACTGCTTATCATTACGACGTGACCATTACGCCCGATCGTCCCAAAAAGTTTCTTCGCCCAGTTTTTGACCAATGTCAAAGACAGTATTTTAAGGACTATGTAATGGCTTATGACGGTTCCAAGAGCTGCTATTCAATAAAACGCCTTCCAAAAAAATCCTTTGACTATGAAGTTGAG------------------------------------------------------------------------------------------NNTTATCACAACGATCGGGTG------TTCGATAAGCCCATGCGTGCGTTACAGGCTTTAGAAGTGGTCCTAGCATCCAACAATCATGCA------CTTGGAATTCGTGTTGGTCGATCCTTCTATCGAAAG------CCTGCGGAATTTTATGATTTGGGAGATGGTTATGAAATGTATACGGGCATTTATCAGGCCGCTATTCTAGGCGAGGTACCCTTACTCAATGTCGACATTTCGCATAAATCATTTCCCAAAACTCAACCTATAATTCAATACTTGAAAGAGTGC------------------GGCATAGACACC---AACCGCACGATTGAA---GATTATCGTATGAAAAAAACTATTCTTCAGTTTTTAAAAGGCATAGACATTGTATACGCTCCGCCTGCTAGTTTTGGGGCTATACCCAAAAAAAAAAAAGTGATTGACATTGGAGATGCT---CCTGCGAAAACGTTCTTCACGTTAGATGATGGCACAAAGATGAACGTAAAAGATTACTTT---GCATCGAAAGGTTGTATCTTACAATACCCTTATTTGAATTGCATCACAACAGGTAGCACAACAAGAAAAATTGCCCTTCCAATCGAATTCTGTTCCGTTGCTGAAGATCAAGTTTTAAAC------GATGGAAATATGCAAGTTTCCAAAATGATTAAATATTCCGCCACGTCTACAAACGAACGAAAAAACAAAATTATGAATTTAATGGCTCATTTTCGTCACAACGAAAATTCGACTATAAGATCCTTCGGCATACAGCTGGGTGGCAATTTTATAAAAGTTCATTTTCGCTTGCTGCCACCTCCAGAATTGGAGTATTGTGGCGGCAAAACTGCATGTCCACGCGATGGCGCCTGGCAACTGGCTGATGTAAAATTTTTAGAGACGTCAAAAGTTAACCAA------------GGACACAAATGGGCAATCGTTTATGAAAATCGACCCATTAACGCGCATTCGTTAGAAGATTTTAAAAAGGCGTTCCAAAGGACGGCTCAACAAGTTGATGTAAAGTTGGCA---CAGGAAGGA---------GAAATAAGAGGTTTTCAA------------------AATATTGATTGGGTGTTACAAGATCTTGCAAAGGAAGGTTATGCTCTGGTAATTGTTGTATTACCAAATTAC---GGCACATCGTATTCTTCGGTAAAACAAAATGCAGAACTT---------AAAGTGGGGATATTGACTCAATGTATCAAAGAAAGAACTGTATTGCGTGCCCCTAAAGACGCATCGGTGATTCACAACTTAATGCTGAAAGTAAATGCGAAACTAAATGGTACCAATCACAAGGTGTCTGAAGAAAAAGAGGCTGGATTAAAAGAGCTTTTACAACCCATCAGTAATGTGATGTTTATGGGCGCCGACGTCACTCATCCCTCACCTGATCAACGCCACATACCAAGCGTGGTGGGAGTGGCAGCATCTCATGATGCTTATGGTGCATGTTACAATATGCAGTACCGTTTACAGAGATCG------------ACAGTTGAGGAGATCGAAGACATGAAGTCCATCACTGAATATCATTTGAACGTCTACAAAAGCTATCAAAATCGTTACCCAGCACATATAATTTATTATCGAGATGGAGTTTCAGACGGCCAGTTTCCCAAAATAAAGAAAGACGAGCTGGGAGGCATACGTCGGGCTTGCGACCAAGCG------------------------------------------------------GTACGACTG------CTATTTTCTNGC---CAAGGTTAT---AGGGATTTTAATAACGTCGAGCCAGGCACTGTGGTCGATCAATATATTGTCCATCCCAACGAGAAACAATTTTTTTTGGTTAGCCATAAAGCTGTGCAAGGCACAGCTAAACCTACGCGATATAATGTTATCGAAGATGACGCTAACTTTAACATCGATCTGTTGCAAAAGCTCAGCTACAATTTGTGTCACATGTTTCCGCGCTGCAACAGGGCCGTTTCATATCCGGCACCTGCTTATTTAGCACATCTGGTCGCATTTAGGGGACGTGTATATTTGGAA------------------------------------------------------------------------
>Glossina_mortisans_TMP007035_RA_Ago2
GTTAACTATTTGAGAATGAACATTGATAAAATGTCCGACACTGCTTATCATTACGATGTGACCATTACGCCTGATCGTCCCAAAAAGTTTCTTCGCCCAGTTTTTGATCAATGTCAAAGACAGTATTTTAAGGACTATGTAATGGCTTTTGACGGTTCCAAGAGTTGCTATTCAATAAAACGCCTTCCACAAAAATCCTTTGATTATGAAGTTGAGGTCCCAGAT---AGTGGGGGTCGAACAAAATCGTTTAAAATCCAAATAAAGGAAACTGACATACCTGAAGTCGACTTGGCATCGTTACGGTCATATCACAACGACCGGGTG------TTCGATAAGCCCATGCGTGCGTTACAGGCTTTAGAAGTGGTCTTAGCATCCAACAACCATGCG------CTTGGAATTCGCGTTGGCCGATCCTTCTATCGAAAG------CCTGCAGAATTTTATGATTTGGGAGATGGTTATGAAATGTATACGGGCATTTATCAGGCCGCTATTCTAGGCGAGGTACCTTTACTCAATGTCGACATTTCGCATAAATCATTTCCCAAAACTCAATCTTTAATTCAATACTTGAAAGAGTGC------------------GGAATAGACACC---AACCGCACGATTGAA---GATTATTACAAGAAAAAAACGCTTCTTCAGTTTTTAAAAGGCATAGACATTGTTTACGCTCCGCCTGCTAGCTTTGGGGCTCTGCCCAAAAAAAAAAAGGTATTAGACATAGGAGATGCT---CCTGCAAAAACGTTTTTCACGTTGGATGATGGCACAAAGATGAATGTAAAAGATTACTTT---GCATCGAAAGGTTGTACCTTACAATACCCTTACTTGAATTGCATCACATCAGGCAGCACAACAAAAAAAATAGCCCTTCCAATGGAATTCTGCTCCGTTGCTGAAGATCAAGTTTTAAACCGCAAGGATGGGAATATGCAAGTTTCCAAAATGATTAAATATTCCGCCACATCTACAAACGAACGAAAAAACAAAATTATGAACTTAATGGCGCATTTTCGTCACAATGAAAACTTGACTATAAGATCTTTTGGAATACAGTTGGGTGGCAATTTTATAAAAGTGCATTTTCGCTTGCTGCCACCTCCAGAATTGGAGTATTGCGGCGGCAAAACTGCACGTCCACGCGATGGCGCCTGGCAACTGGCTGATGTAAAATTTTTAGACACTTCCAAAGTGAACCAA------------GGACACAAATGGGCAATCGTTTATGAAAATCGACCAATTAACGCGCATTCGTTAGAAGATTTTAAAAAAGCCGTCCAAAGGACGGCTCAACAAGTTGATGTGAGGTTGGCG---CAGGAAGGA---------GAAATAAGAGGTTTTCAA------------------AATATTGATTGGGTGTTACAAGATCTTGCAAAAGAAGGTTACGCTCTGGTAATTGTTGTATTACCAAATTAC---GGCACATCGTATTCTTCGGTAAAACAAAATGCAGAACTT---------AAAGTGGGAATATTGACTCAATGTATCAAAGAAAGAACTGTATTGCGTGCCCCTAAAGATGCATCAGTGATTCACAACTTAATGCTGAAAGTAAATGCGAAACTTAATGGTACCAATCACAAGGTGTCTGAAGAAAAAGAGGCTGGATTAAAAAAGCTTCTACAACCCATCAGTAATGTGATGTTTATGGGCGCCGATGTGACTCATCCCTCTCCTGATCAGCGCCACATACCAAGCGTGGTGGGAGTGGCAGCATCTCATGATGCTTATGGTGCATGTTACAACATGCAGTACCGTCTACAGAAATCG------------ACAGTTGAGGAGATCGAAGACATGAAGTCCATCACTGAATATCATTTGAACGTCTACAAAAGCTATCAAAATCGTTACCCAGGACATATAATTTATTATCGAGATGGAGTCTCAGACGGACAGTTTCCCAAAATCAAAAAAGACGAGCTGGGAGGCATACGTCGGGCTTGCGCCCAAGCGGGT------TGTAATCCAAAGATCACTTGTCTAATCGTGGTTAAACGGCACCATACACGCTTTTTCCCACTTCGTCAAAGC---CAAGGTTTT---AGAGATTTTAACAACGTCGAGCCAGGTACTGTGGTCGATCAGTATATCGTCCATCCCAACGAGAAACAATTTTTTTTGGTAAGCCATAAAGCTGTACAAGGCACGGCTAAACCGACGCGATATAATGTTATCGAAGATGACGCTAACTTTAGCATCGATCTGTTGCAAAAGCTCAGCTATAATTTGTGTCATATGTTTCCGCGCTGTAACAGGGCCGTTTCATACCCGGCACCTGCTTATTTAGCACATCTCGTCGCATTTAGGGGACGTGTATATTTGGAAGGTACAATGCGTTTTGGT---AACCTGAAGGACGAATATAAGAAGCGATCTATTCAATCTGTCTTAATGAAA
>Glossina_pallidipes_Fly_KK499764_1_Ago2
GTTAACTATTTGAGAATGAACATTGATAAAATGTCTGACACTGCTTATCATTACGACGTGACCATTACGCCCGATCGTCCCAAAAAGTTTCTTCGCCCAGTTTTTGATCAATGTCAAAGACAGTATTTTAGCGACTATGTAATGGCTTTTGACGGTTCCAAGAGCTGCTATTCAGTAAAACGCCTTCCGCAAAAATCCTTTGATTATGAAGTTGAGGTGCCAGAT---AGTGGAGGTCGAACAAAATCGTTTAAAATCCAAATAAAGGAAACTGACATACCTGAAGTCGACTTGGCATCGTTACGGTCATATCACAACGACCGGGTG------TTTGATAAGCCCATGCGTGCGTTACAGGCTTTAGAAGTGGTCTTAGCATCCAACAACCATGCG------CTTGGAATTCGTGTTGGCCGATCCTTCTATCGAAAG------CCTGCAGAATTTTATGATTTGGGAGACGGCTATGAAATGTATACGGGCATTTATCAGGCCGCCATTCTAGGCGAGGTACCCTTACTCAATGTCGACATTTCGCATAAATCATTTCCCAAAACTCAATCTTTAATTCAATACTTGAAAGAGTGC------------------GGCATAGACACC---AACCGCACGATTGAA---GATTATCGAATGAAAAAAACGATTCTTCAGTTTTTAAAAGGCATAGACATTGTTTACGCTCCGCCTGCTAGCTTTGGGGCTCTGCCTAAAAAAAAAAAGGTATTTGACATAGGAGATGCT---CCTGCAAAAACGTTTTTCACGTTGGATGATGGCACAAAGATGAACGTAAAAGATTACTTT---CAATCGAAAGGTTGTATCTTACAATACCCTTACTTGAATTGCATCACATCAGGCAGCACAACAAAAAAAATAGCCCTTCCAATGGAATTCTGTTCCGTTGCTGAAGATCAAGTTTTAAACCGCAAGGATGGGAATATGCAAGTTTCCAAAATGATTAAATATTCCGCCACATCTACAAACGAACGAAAAAACAAAATTATGAATTTAATGGCGCATTTTCGTCACAACGAAAACTTAACTATAAGATCTTTTGGAATACAGCTGGGCAGCAATTTTATAAAAGTGCATTTTCGCTTGCTGCCACCTCCAGAATTGGAGTATTGCGGCGGCAAAACTGCACGTCCACGCGATGGCGCCTGGCAACTGGCTGATGTAAAATTTTTAGACACTTCCAAAGTTAACCAA------------GGACACAAATGGGCAATCGTTTATGAAAATCGACCAATTAACGCGCATTCGTTAGAAGATTTTAAAAGAGCCGTCCAAAGGACGGCTGAACAAGTTGATGTAAGGTTGGCG---CAGGAAGGA---------GAAATAAGAGGTTTTCAA------------------AATATTGATTGGGTGTTACAAGATCTTGCAAAGGAAGGCTACGCTCTGGTAATTGTTGTATTACCAAATTAC---GGCACATCGTATTCTTCGGTAAAACAAAATGCAGAACTT---------AAAGTGGGAATATTGACTCAATGTATCAAAGAAAGAACTGTATTGCGTGCCCCTAAAGATGCATCAGTGATTCACAACTTAATGCTGAAAATAAATGCGAAACTTAATGGTACCAATCACAAGGTGTCTGAAGAAGAAGAGGCTGGATTAAAAAAGCTTCTAGAACCCATCAGTAATGTGATGTTTATGGGCGCCGATGTGACTCATCCCTCTCCTGATCAGCGCCACATACCAAGCGTGGTGGGAGTGGCAGCATCTCATGATGCTTATGGTGCATGTTACAACATGCAGTACCGTCTACAGAAATCG------------ACAGTCGAGGAGATCGAAGACATGAAGTCCATCACTGAATATCATTTGAACGTCTACAAAAGCTATCAAAATCGTTACCCAGGACATATAATTTATTATCGAGATGGAGTCTCAGACGGACAGTTTCCCAAAATCAAGAAAGACGAGCTGGGAGGCATACGTCGGGCTTGCGCCCAAGCGGGC------TGTAAACCAAAGATCACTTGTCTAATCGTGGTTAAACGGCACCATACACGCTTTTTCCCACTTCGTCAAAGC---CAAGGTTTT---AGAGATTTTAACAACGTCGAGCCAGGTACTGTGGTCGATCAATATATCGTCCATCCCAACGAGAAACAATTTTTTTTGGTAAGCCATAAAGCTGTACAAGGCACGGCTAAACCGACGCGATATAATGTTATCGAAGATGACGCTAACTTTAGCATCGATCTGTTGCAAAAGCTCAGCTACAATTTGTGTCATATGTTTCCGCGCTGCAACAGGGCCGTTTCATACCCGGCACCTGCTTATTTAGCACATCTTGTCGCATTTAGGGGACGTGTATATTTGGAAGGTACAATGCGTTTTGGT---AACCTGAAGGACGAATATAAGAAGCGATCTATTCAATCTGTCTTAATGAAA
>Glossina_pallidipes_Fly_KK499805_1_Ago2
GTTAACTATTTGAGAATGAACATTGATAAAATGTCCAACACTGCTTATCATTACGATGTGACCATTACGCCTGATCGTCCCAAAAAGTTTCTTCGCCCAGTTTTTGATCAATGTCAAAGACAGTATTTTAGGGACTATGTAATGGCTTTTGACGGTTTCAAGAGCTGCTATTCAATAAAACGCCTTCCACAAAAATCCTTTGATTATGAAGTTGAGGTGCCAGAT---AGTGGAGGTCGAACAAAATCATTTAAAATCCAAATAAAGGAAACTGATATACCTGAAATCGACTTGGCATCTCTACGGTCTTATCACAACGATCGGGTG------TTCGATAAGCCCATGCGTGCGTTACAGGCTTTAGAAGTGGTCTTAGCATCCAACAACCATGCG------CTTGGAATTCGTGTTGGCCGATCCTTCTATCGAAAG------CCTGCAGAATTTTATGATTTGGGAGATGGTTATGAAATGTATACAGGCATTTATCAGGCCGCTATTCTAGGCGAGGTACCCTTATTCAATGTCGACATTTCGCATAAATCATTTCCCAAAACTCAATCTATAATTCAATACTTGAAAGAGTGC------------------GGCATAGACACC---AACCGCACGATTGAA---GATTATCACATGAAAAAAACGATTCTTCAATTTTTAAGAGGCATAGACGTTGTTTACGCTCCGCCTGCTAGCTTTGGGGCTCTGCCCAAAAAAAAAAAGGTATTTGACATAGGAGATGCT---CCTGCAAAAACGTTTTTCACGTTGGATGATGGCACAAAGATGAACGTAAAAGATTACTTT---GCATCGAAAGGTTGTATCTTACAATACCCTTACTTGAATTGCATCACATCAGGCAGCACAGCAAGAAAAATAGCCCTGCCTATGGAATTCTGCTCCGTTGCTGAAGATCAAGTTTTAAACCGCAAGGATGGGAATATGCAAGTGTCCAAAATGATTAAATACTCCGCCACATCTACAAACGAACGAAAAAGCAAAATTATGAATTTAATGGCGCATTTTCGTCACAACGAAAACTTGACTATAAGATCCTTTGGCATACAGCTGGGTGGCAATTTTATAAAAGTTCGTTTTCGCTTGCTGCCACCTCCAGAATTGGAGTATTGCGGCGGCAAAACTGCACGTCCACGCGACGGCGCCTGGCAACTGGCTGATGTAAAATTTTTAGACACTTGCAAAGTTAACCAA------------GGACACAAATGGGCAATCGTTTATGAAAATCGACCAATTAACGCGCATTCGTTAGAAGATTTCAAAAAGGCCGTCCAAAGGACAGCTCAAAATGTTGATGTAAGGTTGGCG---CAGGAAGGA---------GAAATAAGAGGTTTTAAA------------------AATATTGATTGCGTGTTACAAGATCTTGCAAAAGAAGGTTACGCTCTGGTGATTGTTGTATTGCCAAATTAC---GGTACATCGTATTCTTCCGTAAAACAAAATGCAGAACTT---------AAGGTGGGAATATTGACTCAATGTATCAAGGAAAGAACTGTATTGCGTGCCCCTAAAGACGCATCAGTGATTCACAACTTAATGCTGAAAGTAAATGCGAAACTTAATGGCACCAATCACAAGGTATCTGAAGAAAAAGAGGCTGGATTAAAAAAGCTTCTACAACCCATTAGTAATGTGATGTTTATGGGCGCCGACGTGACTCATCCCTCACCTGATCAGCGTCACATACCAAGCGTGGTGGGAGTGGCAGCATCTCATGATGCTTATGGTGCATGTTACAACATGCAGTACCGTTTACAGAGATCG------------ACAGTTGAGGAGATCGAAGATATGAAGTCCATCACTGAATATCATTTGGGCGTCTACAAAAGCTATCAAAATCGTTACCCCGGACATATAATTTATTATCGAGATGGAGTTTCAGACGGCCAGTTTCCCAAAATAAAGAAAGACGAGCTGGGAGGCATACGTCGGGCTTGCGCCCAAGCGGGC------TGTAATCCAAAGATCACTTGTCTAATCGTGGTTAAACGGCACCATACACGCTTTTTCCCACTTCGTCAAAGC---CAAGGTTTT---AGAGATTTTAACAACGTCGAGCCAGGTACTGTAGTCGATCAATACATCGTCCATCCCAACGAGAAACAATTTTTTTTGGTAAGCCATAAAGCTATACAAGGCACGGCTAAACCGACCCGTTATAATGTTATCGAAGATGACGCCAACTTTGATATCGATCTGTTGCAAAAGCTCAGCTACAATTTGTGTCATATGTTTCCGCGCTGCAACAGGGCTGTTTCATACCCGGCACCTTCTTATTTAGCACATCTTGTCGCATTTAGGGGACGTGTATATTTGGAAGGTACAATGCGTTTTGGT---AACCTGAAGGACGAATACAAGAAGCGATCTATACAATCTGTCCTAATGAGA
>Glossina_fuscipes_Fly_KK352069_1_Ago2_partial
GTCAACTATTTGAGGATGAATATTGATAAAATGGCCGACATTGCTTATCATTATGACGTGACCATTACACCAGATCGTCCTAAAAAGTTTCTTCGTCCAGCCTTCGATCAATGTCAAAGACAGTATTTCAGTCAATACGTAATGGCTTTTGACGGCTCCAAGAGTTGCTATTCAGTAATGCGTCTTCCGGAAAAATCCTACGAGTATGAAATTGAGGTGACGGAT---AGTGGAGATCGACAAAAATCATTTAAAATCCAAATAAAGGAAACTGATATACCTGAAGTCGAATTGGCATCTCTACGATCTTATCATAACGATCGTGTG------TTCGATAAGCCCATGCGGGCATTACAGGCTTTAGAGGTGATTTTAGCATCCAATAATCATAAG------CTTGGAATTCGTGTCGGACGATCATTTTATCGAAAG------CCTACAGAATTTTACGATTTAGGAGATGGTTATGAAATGTATACGGGAATCTATCAGGCCGCTATTCTAGGCGAGGTACCCTTACTCAATGTCGATATTTCCCACAAATCATTTCCGAAAACTCAGTCCATCATTCAATATATGAGAGAATGC------------------GGCGTAGATCTC---AATCGCTCGATTGAA---GATAGCCGTGTAAAGAGAACTATTATTCTATTTTTAAAAGGTATAGATATTATATACACTCCGCCGGCCAAGTTTGGAGCTCTGCCTAAGAAATACAAAGTATTCGACATTGGAGATGCG---CCTGGAAAAACAACGTTTACGTTGAACGACGGCAAAAAGACAACTGTAAAAGATTACTTT---GCATCGAAGGGTTGCATCTTGCAATATCCTTATTTGAATTGCATCACAGCAGGTTCGACAATACACAAAATATCCCTACCAATGGAATTCTGTTCGATTGCTGGAGATCAAGTTTTAAACCGCAAGGATGGGAATATGCAAGTTGCCAAAATGATTAAATATTCCGCCACATCTACGAATGAGCGAAAAAGTAAAATTATGAATTTATTGGCTCATTTTCGCCACAACGAAAACTTGACTATACGATCGTTCGGCGTACAATTCGGTAGTAATTTTATAAAAGTTCATTTTCGCTTATTGCCACCGCCAGAATTGGAGTATTTTGGTGGTAAAACTGCACGCCCACGCGACGGTGCCTGGCAATTGACTGACGTCAAATTTTTAGAGACTTCCAAAGTCAATCCC------------GGACACAAATGGGCAATCATTTACGAAAATCGTCCGATTAACGCGCATTCATTACAAGATTTTAAAAAGGCCGTGCAAAAGACGGCTCAACTACTTGATGTAAAGTTGGCG---CAGGAAGGA---------GAAATAAGAGGTTTTCAA------------------AATATCGATTGGGTTTTACAAGATCTTGCGAAGGAAAGTTTCGCTCTGGTAATTGTTGTATTGCCGAATTAT---GGTACATCGTATGCTTCGGTAAAACAAAATGCCGAACTT---------AAAGTGGGAATTTTGACTCAATGTATTAAAGAGAAAACTGTATTACGTGCTCCCAAAGACGCATCGGTGATGCACAATTTAATGCTGAAAGTCAATGCGAAATTGAACGGTACCAATCACAAGGTATCGGAAGAAAAGGAGGCTGGATTAAAAAAGCTTCTCCAACCTATTCGTAATGTGATGTTTATGGGCGCGGATGTAACTCATCCCTCGCCTGATCAGCGTCATATACCAAGTGTTGTAGGTGTGGCAGCGTCTCATGACGCTTACGGCGCATGTTACAACATGCAGTATCGTTTGCAAAAATCA------------ACACTCGAGGAAATCGAAGACATGAAATCCATCACTGAATATCATTTGAGCATTTACAAAAGTTATCAAAATCGCTATCCGGAATATATAATTTACTATCGAGATGGAGTTTCGGATGGTCAATTTCCCAAAATAAGGAAAGATGAGCTGGGCGGCATACGTCGAGCTTGCGCCCAAATGGGC------TGTAATCCAAAGATCACTTGTCTCGTCGTAATTAAGCGCCATCATACACGTTTCTTTCCACTTCGACAAAGT---CAAGGTTTT---CGAGATTTTAACAACGTCGAGCCGGGTACGGTCGTCGATCAGTATATTGTCCATCCGAATGAAAAACAATTTTTTTTGGTTAGCCATAAAGCTATACAAGGCACAGCTAAACCGACGCGTTATAATGTTATCGAGGACGATTCCAATTTCGATATTGATCTGTTGCAAAAGCTAAGCTATAATTTGTGTCACATGTTTCCACGCTGCAACCGGGCCGTTTCATATCCGGCACCTGCTTATTTAGCCCATCTTGTTGCCTTTAGGGGACGTGTGTATTTGGAGGGTGCATTTCGTTTTGGC---AACCTGAAGGACGAATATAAAAAACGCTCTATTCAATCTGGCCTAATGAAA
>Glossina_pallidipes_Fly_KK499916_1_Ago2
GTCAACTATTTGAGGATGAATATTGATAACATGTCCGATACTGCTTATCATTATGACGTGACCATTACACCTGATCGTCCCAAAAAGTTTCTTCGTCCAGCTTTCGATCAATGTCAAAGACAGTATTTTAGTGAATACGTAATGGCTTTTGATGGCTCCAAGAGTTGCTATTCGGTAAAACGTCTTCCCGATAAATCCTACGAGTATGAAGTCGAGGTGACGGAC---AGTGGAGATCGACAAAAATCATTTAAAATCCAAATAAAGGAAACTGATATACCTGAAGTCGAATTGGCATCTCTGCGATCTTATCATAACGATCGGGTA------TTCGATAAGCCCATGCGGGCATTACAGGCTTTAGAAGTGATTTTAGCGTCCAATAATCACGCG------CTTGGAATTCGTGTTGGACGATCATTTTATCGAAAG------CCTGCAGAATTTTATGATTTAGGAGATGGCTATGAAATGTATACGGGAATCTATCAGGCCGCTATTCTAGGCGAGGTACCCTTACTCAATGTCGATATTTCGCATAAATCATTTCCGAAAAGTCAGTCCATCATTCAATATATGAGAGAGTGC------------------GGCGTAGATCCC---AAACGTCCGATTGAA---GATAATCGCGTAAAGAAAACTATTACACTATTTTTAAAAGGCATAGATATTATATACACTCCGCCGGCCAAGTTTGGAGCTCTGCCTAAGAAATATAAAGTATTCGATATTGGAGATGCG---CCTGGACAAATAACGTTTACGTTGGACGACGGCAAAAAGACAACTGTAATGGATTACTTT---GCATCGAAGGGTTGCATCCTGCAGTATCCTTATTTGAATTGCATCACAGCCGGTTCGGCAATACGCAAAATATCCCTACCAATGGAATTCTGTTCGATTGCTGGCGATCAAGTTTTAAACCGCAAGGATGGGAATATGCAAGTTTCCAAAATGATTAAATATTCCGCCACATCTACGAACGAGCGGAAAAGTAAAATTATGAATTTGTTGGCTCATTTTCGTCACAACGAAAACTTGACTATACGATCGTTCGGCATCCAATTCGGTAGTAATTTTATAAAAGTCCATTTTCGCTTGTTGCCACCGCCCGAATTGGAGTATTTTGGCGGTAAAACTGCACGGCCACGCGACGGTGCCTGGCAACTGGCTGATGTCAAATTTTTGGAGACTTCCAAAGTCAATTAC------------GGTCACAAATGGGCAATCATTTATGAAAATCATCCGATTAACGCGCATTCGTTAGAAGATTTTAAAAAGGCCGTGCAAAAGACGGCTCAACAACTTGATGTAAAGTTGGCA---CAGGAAGGA---------GAAATCCGAGGTTTTCAA------------------AACATTGATTGGATTTTACAAGATTTGGCGAAGGAACGTTATGCTCTGGTAATTGTTGTATTGCCGAATTAC---GGTACATCGTATTCTTCGGTAAAACAAAGTGCCGAACTT---------AAAGTGGGAATTTTGACTCAATGTATTAAAGAGAAGACTGTATTACGTGCCTCTAAAGACGCATCGGTGATTCACAATTTAATGCTGAAAGTGAACGCGAAATTGAACGGCACGAATCACAAGATAACGGAAGAAAAGGAGGCCGGATTAAAAAAGCTTCTTCAACCCATCCGTAACGTGATGTTTATGGGCGCCGATGTAACTCATCCCTCGCCTGATCAGCGCCATATACCAAGTGTTGTGGGTGTGGCAGCGTCTCATGACATTTACGGGGCATGTTACAACATGCAGTATCGCTTGCAAAAATCG------------ACACTCGAGGAAATCGAAGACATGAAATCCATCACTGAATATCATTTGAGCATTTACAAAAGCTATCAAAACCGTTATCCGGAATATATAATTTACTATCGAGATGGAGTTTCCGATGGTCAATTTCCGAAAATACGGAAAGATGAGCTGGGCGGCATACGTCGAGCTTGCGCCCAAGTGGGC------TGCAATCCAAAGATCACTTGTCTTATCGTAGTTAAACGCCATCATACTCGCTTCTTTCCACTTCGTCAAAGT---CAAGGTTTT---CGCGATTTCAACAACGTCGAGCCGGGTACAGTCGTCGATCAATATATTGTCCATCCGAACGAGAAACAATTTTTCTTGGTAAGCCATAAAGCTGTACAAGGCACAGCTAAGCCGACGCGTTACAATGTTATCGAGGACGATTCCAATTTTGATATTGATCTGCTGCAAAAGCTAAGCTATAATTTGTGTCATATGTTTCCACGATGCAACCGGGCCGTTTCATATCCGGCACCTGCTTATTTAGCCCATCTTGTTGCTTTTAGGGGACGGGTGTATTTGGAAGGTGCATTTCGTTTTGGC---AACCTGAAGGACGAATATAAGAAACGCTCTATTCAATCTGGCCTAATGAAA
>Glossina_brevipalpis_Fly_KK351033_1_Ago2
GTCAATTATTTACGGATGAATATTGACAAAATGTCTGATGTTGCATTTCATTATGACGTGACCATTACACCTGATCGTCCGAAGAAGTTTCTTCGGCCAGCTTTTGATCAGTGCCAAAGGCAGCATTTTGGTGACTATGTAATGGCTTTTGACGGCTCGAAGAGCTGCTATTCAGTAAAACGACTTCCAAAAAAATGCTATGATTTCGAAATCGAGGTGGCGGAT---AGTGGAAATCGATTAAAAGCATTTAAAATTCAAATTAAAGAAACTGACATACCCGAGGTCGAATTGGCATCTCTACGATCTTATCACAACGATCGGGTA------TTCGATAAGCCCATGCGAGCATTACAGGCTTTAGAAGTAGTTTTAGCATCGAACAACCATGCA------CTTGGTATTCGTGTCGGACGGTCCTTCTATCGAAAG------CCTGACGAATTGTATGATCTGGGAGAAGGTTATGAAATGTATACAGGCATTTATCAGGCTGCCATTTTAGGCGAAGTACCCTTACTTAATGTGGACATTTCGCACAAATCATTCCCAAAATCGCAAACTATAATTCAATATTTAAAAGAGTGC------------------GACATAGACACC---AGTCGCACGATTGAA---GACTATCGCATGAAAAAAATCATTACCCAATTTTTAAAAGGAATGGATATTGTGTACACGCCGCCTCCTAACTTTGGAGCTATGCCAAGAAAATATAAGGTACTAGACATTGGTAACGCG---CCTGCAAAAATAACTTTCACATTAGATGACGGCAAAAAAATGACTGTAAAAGATTACTTT---GCATCGAAAGGTTGTACATTACAGTACCCATTCTTGAATTGCATCACAGTTGGTTCCGCAATACGGCAAATATCCCTTCCAATGGAGTTTTGCTCTGTTGCCGAAGACCAAGCTTTAAACCGTAAAGACGGAAATATGCAAGTTTCCAAAATGATCAAATATTCCGCTACGTCTACAAACGAACGGAAGAGCAAGATTATGAATTTATTGGCTCATTTTCGTCACAACGAGAATTTGACTATACGCTCCTTTGGAATACAGTTGGGTAGCAATTTTATAAAAGTTCACTTTCGCCTCTTGCCACCTCCAGAATTGGAGTATTTTGGCGGTAGAACTGCACGCCCACGGGACGGTGCCTGGCAGCTGGGTGATGCAAAATTTTTGGAGACTTCCAAAGTAAACCAA------------GGACATAAGTGGGCAATTATTTATGAAGTCCGACCCATTAACACGCATTCGTTGGAAGATTTCAAAAAGGCCGTGCAAAGAACGGCCCAACAACTTGATGTAAAGTTGGCG---CAGGAAGGG---------CATATAAGAGGTTTTCAA------------------AATATTGATTTTGTATTAAAAGACCTTTCAAAGGAAGGTTATGCTCTGGTAATTGTTGTGCTACCGAATTAT---GGCACATCCTATTCTTCTGTAAAGCAAAACGCAGAACTT---------AAAGTAGGGATTTTAACTCAATGTATCAAAGAAAGAACTGTATTGCGCGCACCTAAGGATGCTTCGGTGATTCAAAACTTAATGTTAAAAGTAAATGCCAAACTGAATGGTACCAATCACAAGATGTCCGAGGAAAAAGAGGCTGAATTAAAAAAGCTTTTGCAGCCTATCCGTAATGTAATGTTTATGGGCGCCGATGTGACTCATCCCTCACCCGATCAGCGCCATATACCAAGTGTGGTGGGAGTGGCAGCATCTCACGATGCCTATGGGGCATGTTACAATATGCAGTACCGCTTGCAAAAATCG------------ACGCTTGAAGAAATCGAGGATATGAAGTCTATTACTGAATATCACTTGGGCGTCTACAAAAGCTATCAAAATCGTTATCCCGATTACATAATTTATTATCGAGATGGCGTTTCGGATGGGCAGTTCCCCAAAATAAAAAAAGATGAATTGGGTGGCATACGTCGTGCCTGCGCTCAAGTGGTA------NTA------------------------------------GCTGAAATCTTTTGC---------------------CAGGGTTAC---AGAGATTTTAACAACGTTGAACCGGGTACAGTGGTCGATCAATATATTGTCCATCCCAATGAGAGACAATTCTTTTTGGTAAGCCATAAAGCCATACAAGGAACAGCAAAACCCACCCGATATAATATTATCGAGGATGACTCTAACTTTGACATCGATTTGCTGCAAAAGCTCAGCTACAATTTGTGTCATATGTTTCCGCGCTGCAATAGGGCCGTTTCATATCCGGCACCCGCCTATTTAGCGCATCTTGTCGCATTTAGGGGACGTGTATATTTGGAA------------------------------------------------------------------------
>Glossina_brevipalpis_Fly_KK351140_1_Ago2
GTCAATTATTTGCGGTTGAATATTGATAAAATGTCTAATACTGCTTACCATTATGATGTGACTATCACACCTGATCGTCCAAAGAAGTTTCTACGTCCAATTTTTGATCAATGCCAAAGAGAGCATTTTAGTGATTATGTAATGGCTTTTGACGGTTCGAAGAGCTGCTATTCAGTAAAACGTCTTCCAAAAAAAGGTTATGAATATGAAATCGAG------------------------------------------------------------------------------------------NNTTATCACAACGATCGACTT------TTTGATAAGCCCATGCGTGCATTACAGGCTTTAGAAGTAATTTTAGCATCAAACAATCACGCA------CTTGGGATTCGCGTTGGACGATCCTTCTATCGAAAG------CCTGAAGAATTCTATGATTTGGGAGATGGTTATGAAATGTATACAGGCATTTATCAGGCTGCTATTTTAGGCGAAGTACCCTTACTCAATGTTGACATTTCGCATAAGTCGTTTCCAAAAACTCAATCTATTATTGAATATTTAAGAGAATGC------------------GGCTTAGATACA---AGTCGCACGATCGAA---GATTATCGCATGAAAAAGGTCATCACACAATTTTTAAAAGGAGTAGACGTTGTGTACACCCCACCTCCTAACTTCGGAGTTATACCAAAAAAATATAAGGTGATGGACCTTGGTGAGGCG---CCTGCAAAAATAACTTTCATATTAGACGACAACCAAAAAATGACTGTAAAAGATTACTTT---GCATCGAAAGGTTGCATATTGCAGTATCCATTTTTGAATTGTATTACAGCCGGTTCCACAACACGGCAAATATCCCTTCCAATGGAGTTTTGCTCTATTGCTGAAAATCAAGTTTTAAAC------GATGGCAATATACAAGTTTCCAAAATGATCAAGTATTCCGCTACGTCTACAAATGAACGAAAGAGCAAGATTATGAATTTATTGGCTCATTTTCGTCATAACGAGAATTTGACTATAAGAAACTTTGGTATACACTTGGGTAGCAATTTTATAAAAGTTCACTTTCGCCTCTTGCCACCTCCAGAATTGGAGTATTCCGGTGGTAGGACTATACGCCCACGAGACGGTGCCTGGCAAATGGTTGATGTAAAATTTTTAGAGACTTCCAAAGCAAACCAA------------GGACATAAATGGGCAATTGTTTATGAAAGCCGACCCATTAATACCCATTCCTTAGAAGATTTTAAAAAGACAATACAAAAAACGGCCCAGCAACTTGATGTAAAATTGGCG---CAAGAAGGA---------CAAGTGAGAGGTTTTCAA------------------AATATTGATTTTGTATTACAAGATCTTGCAAAAGAGTGTTATGCTCTAGTAATTGTTGTACTACCGAATTAC---GGTACTTCGTATTCGTCAGTGAAACAAAATGCAGAACTT---------AAAGTTGGAATTTTGACACAATGTATTAAAGAAAAAACTGTATTGCGCGCCTCTAAAGATGCTTCGGTGATCCATAATTTAATGTTGAAAATAAATACTAAATTAAATGGTACCAATCACAAGGTGTCTGAGGAGAAAGAGGTTGCATTAAAAAAGCTTCTACAGCCTATTCGTAATGTAATGTTCATGGGCGCCGATGTGACTCATCCCTCACCTGATCAGCGCCATATACCCAGTGTGGTGGGTGTAGCAGCATCTCATGACGCCTATGGTGCATGTTACAACATGCAATACCGCTTACAAAAATCG------------ACTGTTGAAGAAATCGAAGATATGAAATCTATTACTGAATATCATTTAAGCGTTTACAAAAGCTATCAAAACTGTTATCCGGACTACATAATTTATTATCGAGATGGAGTTTCAGATGGTCAGTTTCCCAAAATAAAAAAAGATGAATTGGGTGGCATACGTCGTGCCTGCGCTCAATTGGTA------TGT------------------------------------CTGAAATCTTTTGCC---------------------CAGGGTTAT---CGAGACTTTAACAATGTTGAACCGGGTACTGTAGTCGACCAATATATTGTCCATCCCAATGAGAAACAATTCTTTTTGGTAAGCCATAAAGCCATACAAGGCACAGCAAAACCGACCCGATATAATGTTATTGAGGATGATTCTAACTTTGACATCGATTTGCTACAAAAGCTCAGCTACCATTTGTGCCATATGTTTCCGCGCTGCAATAGGGTCGTTTCATATCCGGCACCTGCTTATTTAGCACATCTTGTCGCATTTAGAGGACGTGTATATTTGGAA------------------------------------------------------------------------
>Glossina_mortisans_TMP013585_RA_Ago2
GTCAACTATTTGAGGATGAATATTGATAAAATGTCCGATACTGCTTACCATTATGACGTGACCATTACACCTGATCGTCCCAAAAAGTTTCTTCGCCCAGCTTTCGATCAATGTCAAAGGCAGTATTTTAGTGAATACGTAATGGCTTTTGATGGCTCCAAGAGTTGCTATTCGGTAATACGTCTTCCCGATAAATCCTACGAGTGTGAAGTGGAGGTGATGGAC---AGTGGAGGTCGACAAAAATCATTTAAAATCCAAATAAAGGAAACTGATATACCTGAAGTCGAATTGGCATCTCTGCGATCTTATCATAACGATCGGGTC------TTCGATAAGCCCATGCGGGCATTACAGGCTTTAGAAGTGATTTTAGCGTCCAATAATCACGCG------CTTGGAATTCGTGTTGGACGATCATTTTATCGAAAG------CCCGCAGAATTTTATGATTTAGGAGATGGCTATGAAATGTATACGGGAATCTATCAGGCAGCTATTCTAGGCGAGGTACCTTTACTCAATGTCGATATTTCGCATAAATCATTTCCGAAAACTCAGTCCATCATTCAATATATGAGAGAGTGC------------------GGCGTAGATCCC---AACCGGTCGATTGAA---GATAATCGCGTCAGAAAAACTATTACACTATTTTTAAAAGGCATAGATATTATATACGCTCCGCCGGCCAAGTTTGGAGCTCTGCCTAAGAAATATAAAGCATTCGACATTGGAGATGCG---CCTGGACAAACAACGTTTACGTTGGACGACGGCAAAAAGACAACTGTGAAAGATTACTTT---GCATCGAAGGGTTGCATCTTGCAGTATCCTTATTTGAATTGCATCACAGCCGGTTCGACAACACGCAAAATATCCCTACCAATGGAATTCTGTTCGATTGCTGGAGATCAAGTTTTAAACCGCAAGGATGGGAATATGCAAGTTTCCAAAATGATTAAATATTCCGCCACATCTACGAACGAGCGAAAAAGTAAAATTATGAATTTGTTGGCTCATTTTCGTCACAACGAAAACTTGACTATACGATCGTTCGGCATACAATTCGGTAGTAATTTTATAAAAGTTCATTTTCGCTTGTTGCCACCGCCAGAATTGGAGTATTTTGGCGGTAAAACTGCACGTCCACGCGACGGTGCCTGGCAACTGGCTGATGTCAAATTTTTGGAGACTTCCAAAGTCAATCAC------------GGACACAAATGGGCAATCATTTATGAAAATAAGCCGATTAACGCGCATTCATTAGAAGCTTTTAAAAAGGCCGTGCAAAGGACGGCTCAACAACTTGATGTGAAGTTGGCA---CAGGAAGGA---------GAAATAAGAGCTTTTCAA------------------AAGATTGATTGG---------------------------------------------------------------------------------------------------------------------------------------------------ACTGTATTACATTCCTCTAAAGACGCATCGGTGATTTATAATTTAATGCTGAAAATCAATGCGAAATTGAACGGCACCAATCACAAGGTATCGGAAGAAAAGGAGGCCGGATTAAAAAAGCTTCTCCAACCCATCCGTAATGTGATGTTTATGGGCGCCGATGTAACTCATCCCTCGCCTGATCAACGCCATATACCAAGTGTTGTGGGCGTGGCAGCGTCTCATGACGTTTACGGGGCGTGTTACAACATGCAGTATCGCTTGCAAAAATCG------------ACACTCGAGGAAATCGAAGACATGAAATCCATCACTGAATACCATTTGAACATTTACAAAAGCTATCAAAACCGTTATCCGGAATATATAATTTACTATCGAGATGGAGTTTCGGATGGTCAATTTCCCAAAATAAGGAAGGATGAGCTGGGCGGCATACGTCGAGCTTGCGCCCAAGTGGGC------TGTAATCCAAAGATCACTTGTCTTATCGTAGTTAAACGCCATCATACACGCTTCTTTCCACTTCGCCAAAGT---CAAGGTTTT---CGCGATTTTAACAACGTCGACCCGGGTACAGTCGTCGATCAATATATTGTCCATCCGAACGAGAAACAATTTTTTTTGGTAAGCCATAAAGCTATACAAGGCACAGCTAAACCGACGCGTTACAATGTTATCGAGGACGATTCCAATTTTGATATTGATCTGTTGCAAAAGCTAAGCTATAATTTATGTCATATGTTTCCACGCTGCAACCGGGCCGTTTCATATCCGGCACCTGCTTATTTAGCCCATCTTGTTGCTTTTAGGGGACGGGTGTATTTGGAAGGTACGTTTCATTTTGGC---AACCTGAAGGACGAATATAAGAGACGCTCTATCCAATCTGGCCTAATGAAA
>Glossina_austeni_Fly_JMRR01007444_1_Ago2
GTAAACTACTTACGCATGAATATAGATAAAATGCCCGACGTGGCTTACCATTATGATGTATCCATTAAGCCTGACCGTCCAAAGAAGTTCCTTCGGCCAGTTTTTGATCAGTGTCAAAAACAATATTTTGGCAATTTCGCAATGGCGTTCGACGGTTCTAAGACTTGTTACGCATTGCAACTTCTTCCTAAAAAATCTTATAATTTTTTTATAGACGTACTCGAT---GGAGCTACCCGTACAAAGACTTTCGAAATTCAGATTAAAGAGACCCGTGCACCTGAGGTCGATTTAGCCTCCTTGCGGTCATACCACAACCAACGCGTC------TTCGACAAACCTATGCGAGCTTTGCAGGCTCTGGAAGTGGTTCTGGCGTCGAATAATCACACA------CTTGGCACTAGATGTGGTCGTTCGTTTTATCGTAAA------CCCGACGAGTATTACGATTTGGGCGACGGTTATGAAATGTACACGGGGATTTATCAAGCCGCTATTCTAGGTGAAGTACCTCTACTGAACGTAGATATTTCTCACAAATCGTTTCCCAAACCTCAATCTTTGGTTCAATGCTTGAAGGACTAT------------------AAAATAGATCCA---CGATACACAATGGAA---GATAGTCGTAGCAAGAAGTTTATTCAGCAGTTTTTGAAAGGGATTCGCATTACTTACACGCCGCCACCTAGTTTCGGAGCCCTGCCAAAAATCTATAAAGTCTTAGATATTGGCGATGCA---CCCGCAAGAATTACGTTTACAATGGATGATGACAAAGAAACGACAGTAAAAGATTACTTT---GCGGCAAAGGGCAGCTTGCTGCAATATCCGTCATTGAACTGCATTACAACAGGTACAAAAAAACACGAAATATCGCTACCAATGGAGTTCTGCTCTGTAACCGAAAATCAAGTCTTACAC------GATGGTAGTATGCAAGTTGCAAAAATGACCAAGTATGCCGCCACGTCTACAGACGAGCGGAAAAATAAAATAATGAACTTATTGGCGCATTTTTGTCATAGCCAAAATCCAACCATTCGTGCTTTCGGCGTTCAATTGGGCAGTGATTTTATAAAAGTCAATTTCCGTCTTCTGCCACCGCCAGATTTAGAGTATTGCGGCGGCAAAACTGTGCTTCCATGTGATGGCGCCTGGCAAGTAACAAATGCAAAATTCTTGGAGACTGCCAAAGTCCAACGA------------GGTCACAAGTGGGCAATAATTTACGAGAACAGAGCAATTAATGTGCACGTAATAATGGACTTCAAAAAGACTTTGCAAAGAATATCTCAAGACTTTGGTGTAAGGTTGGCC---GATCAATGC---------GAAGTAACGGATTTTCAA------------------GATATTGAGAGGGCGTTGGAAAGTTTCGCCAGAAAAGATTATGCTCTAGTTTTCGTTGTAATACCAAGCTAC---GGTGTGTCCTATGCTAAGATAAAACAAAAAGCGGAACTT---------AGGGTGGGTATTTTGACACAGTGCATTAAGGAAAAAAATGTATCCCGTGCTTGCTCCGATATGTCAGTAATGAGAAATTTGATGCTAAAACTGAACGCAAAGCTAAACGGTACCAATCACAAGGTGGCCGAAGAAAAAGAAGCGGGACTAAAGAAGCTTCTGCAGTCCGTTCGTAATGTCATGTTTATTGGTGCCGATGTAACGCATCCGTCACCTGATCAGCGCCACATACCCAGTGTGGTGGGTGTAGCAGCATCTCATGATGCTCACGGAGCCTGTTACAACACTCAATACAGACTGCAAAACTCT------------ACCGTCGAGAATATTGAGGATATGCAATCTATCATTGCAGAGGTTTTAGGCGTGTACAAAAGCTACCAAGGTCGTTATCCCGATCATATAATCTACTATCGAGATGGGGTTTCGGATGGCCAGTTCCCTATCGTTAAGAGGGAAGAGCTACGCGGGATACGCCACGCATGCGCTCAATTG------------------------------------------------GTGAGGGTTTACCTTTTCGGAAAG---------------GGTGGA---AGAGATTTTAATAACGTGGCGCCGGGTACAGTAGTGGATCAATACATTGTCCATCCGAATGAAAAGCAGTTCTTTTTGGTGAGCCATAAGGCTATACAAGGCACAGCTAGACCAACACGATACAATATCATTGATGACGATGCCAACTTCGACATCGATCTGTTGCAAAAACTTACCTATAATATGTGTCATATGTTTCCGAGATGTAACATGGCGGTTTCCTATCCGGCACCAGCCTATCTGGCTCATCTCGCAGCTTTTAGGGGACGCGTTTACCTGGAG------------------------------------------------------------------------
>Glossina_mortisans_TMP002183_RA_Ago2
GTAAACTACTTACGCATGAATATAGATAAAATGCCTGACGTGGCTTACCATTATGATGTATCCATTAAGCCTGACCGCCCAAAGAAGTTTCTTCGGCCAGTTTTCGATCAGTGTCAAAAACAACATTTTGGCAATTTCGCAATGGCTTTCGACGGTTCTAAGAGTTGTTACGCATTGCAACTTCTTCCTAAAAAATCGTACGAGTTTTTTATAGACGTGGTCGAT---GGAGCCACCCGTACGAAGACTTTCGAAATTCAGATTAAAGAGACTGGTGTACCTGAGGTCGATTTAGCCTCCTTGCGGTCATACCACAACGAACGAGTC------TTCGATAAACCTATGCGAGCTTTGCAGGCTCTGGAAGTGGTTCTGGCGTCGAATAATCACGCA------CTTGGCATTAGATGTGGTCGTTCGTTTTATCGTAAG------CCCGACGAGTATTACGATTTGGGCGACGGTTATGAAATGTACACGGGGATTTATCAAGCGGCTATTCTAGGCGAAGTACCTCTACTGAACGTAGATATTTCTCACAAATCGTTTCCTAAACCTCAATCTTTGGTTCAATGCTTGAAGGACTAT------------------AAAATAGATCCA---CGATACACAATGGAA---GATAATCGTACCAGGAAGTTTATTCAGCAGTTTTTGAAAGGGATTTGCATTACCTATACCCCGCCACCTAGTTTCGGAGCCCTGCCAAAAATCTATAAAGTCTTAGATATTGACGATGAA---CCAGCAAGAATTACGTTTACAATGGATGATGGCAAAGAAACGACAGTAAAGGATTACTTT---ACGGCAAAGGGCTGCTTGCTGCAATATCCGTCATTGAACTGCATTAAAGCAGGTACGAAAAAACGCGAAATGTCGCTACCAATGGAGTTCTGCTCTGTAGCCGAAAATCAAGTCTTAAAC------GATGGTAGTATGCAAGTTAAAAAAATGACCAAGTATGCCGCCACGTCTACAGACGAGCGGAAAAATAAAATAATGAACTTATTGACGCATTTTTGTCATAACCAAAATCCAACCATTCGGGCTTTCGGCATTCAGTTGGGCAGTAATTTTATAAAAATTAATTTCCGTCTTCTGTCACCGCCGGATTTAGAGTATTACGGCGGCAAAACTGTGCGTCCATGTGATGGCGCCTGGCAAGTGACAAATGCAAAGTTCTTGGAGTCTGCCAAAGTACAACGA------------GGTCACAAGTGGGCAATAATTTACGAGAACAAACGGATTAATGTGCACGTAATAATGGAATTCAAAAAGACTTTGCAAAGAATATCCCAAGACTTTGGTGTAAGGTTGGCC---GATCAATGC---------GAAGTAACGGATTTTCAC------------------GATATTGAAAGAACGTTAGAAAGTTTCGCAGGAAAAGGTTATGCTCTAGTTGTCGTTATAATACCAAGCTGC---GGTGCGTCCTATTCTATGATAAAACAAAATGCGGAACTT---------AGGGTGGGTATTTTGACCCAGTGCATTAAGGAAAAAACTGTGTCCCGTGCTTGCACCGATATGTCAATAATGAGAAATTTGATGCTAAAACTGAACGCAAAGCTAAACGGTACCAATCACAAGGTGGCCGAAGAAAAAGAAGCGGGACTAAGGAAGCTTCTGCAGTCCGTTCGTAATGCCATGTTTATTGGTGCCGATGTAACGCATCCGTCACCTGATCAGCGCCACATACCCAGTGTGGTGGGTGTAGCAGCATCTCATGATGCTCACGGAGCCTGTTACAACACCCAATATAGACTACAAAAGTCT------------ACCGTCGAGAATATTGAGGATATGAAATCTATCATTGCAGATGTTTTAGACGTGTACAAAAACTACCAAGGTCGTTATCCCGATCATATAATCTACTACCGAGATGGGGTTTCGGATGGCCAGCTCCCTATCGTTAGGAGGGAAGAGTTACGCGGGATACGTCACGCATGCGCTCAATTG------------------------------------------------GTGAGGGTTTACCTTTTCGGAAAG---------------GGTGGA---AGAGATTTTAATAACGTGGCGCCGGGTACAGTAGTGGATCAATACATTGTCCATCCGAATGAAAAGCAGTTCTTTTTGGTGAGCCATAAGGCTGTACAAGGCACAGCTAGACCAACACGATACAATATCATTGAGGACGATGCCAACTTTGATATAGACCTGTTACAAAAACTTACCTATAATATGTGTCATATGTTCCCGAGATGTAACATGGCAGTTTCTTATCCGGCACCAGTCTATCTGGCTCATCTCGTAGCTTTTAGGGGACGCGTCTACCTGGAC------------------------------------------------------------------------
>Glossina_pallidipes_Fly_KK499765_1_Ago2
GTAAACTACTTACGCATGAATATAGATAAAATGCCTGACGTGGCTTACCATTATGATGTATCCATTGAGCCTGACCGCCCAAAGAAGTTCCTTCGGCCAGTTTTCGATCAGTGTCATAAACAACATTTTGCCAATTTCGCGATGGCTTTCGACGGTTCTAAGAGTTGTTACACATTGCAACTTCTTCCTAAAAAATCTTATGGGTTTTTTATAGACGTGGTCGAT---GGAGCTGCCCGTACAAAGACTTTCGAAATTCAGATTAAAGAGACTGGTGTACTTGAGGTCGATTTAGCCTCCTTGCGGTCATACCACAACGAACGAGTC------TTCGACAAACCTATGCGAGCTTTGCAGGCTCTGGAAGTGGTTCTGGCGTCGAACAATCACGCA------CTTGGCATTAGATCTGGTCGCTCGTTTTATCGTAAG------CCCGACGAGTATTACGATTTGGGCGACGGTTATGAAATGTACACGGGGATTTATCAAGCCGCTATTCTAGGCGAAGTACCTCTACTGAACGTAGACATTTCTCACAAATCGTTTCCCAAACCTCAATCTTTGGTTCAATGCTTGAAGGACTAT------------------AAAATAGATCCA---CGACACACAATGGAA---GATAGTCGTACCAGGAAGTTTATTCAGCAGTTTCTGAAAGGGATTTGCATTACCTACACACCGCCACCTAGTTTCGGAGCTCTGCCAAAAATCTATAAAGTGTTAGATATTAACGATGCA---CCCGCAAGAATTACGTTTAAAATGGATGATGGAAAAGAAACGACAGTAAAAGATTACTTT---ACGGCAAAGGGCTGCTTGCTGCAATATCCGTCATTGAACTGCATTACAGCAGGTACAAAAAAAAACGAAATATCGCTACCAATGGAGTTCTGCTCTGTAGCCGAAAATCAACTCTTAAAC------GATGGTAGTATGCAAGTTACGAAAATGATCAAGTATGCCGCCACGTCTACAGACGAACGGAAAAAGAAAATAATGAACTTATTGAGGCATTTTTGTCATAGCCAAAATCCAACCATTCGGGATTTCGGCGTTCAGTTGGGCAGTAATTTTATAAAAATCAATTTCCGTCTTCTGCCACCGCCGGATCTAGAGTATTACGGCGGCAAAACTGTGCGTCCATGTGGTGGCGCCTGGCAAGTAACAAATGCAAAGTTCTTGGAGTCTGCCAAAGTACAACGA------------GGTCACAAGTGGGCAATAATTTACGAGAACAGACCAATTAATGTGCACGTAATAATGGAATTCAAAAAGACTTTGCAAAGAATATCCCAAGACCATGGTGTAAGGTTGGCC---GATCAATGC---------GAAGTAACGGATTTTCAC------------------GATATTGAGAGGACGTTAGAAAGTTTCGCAAGAAAAGGTTATGCTCTAGTAGTCGTTATAATACCAAGCTAT---GGTGCGTCCTATTCTATGATAAAACAAAAAGCGGAACTT---------AGGGTGGGTATTTTGACGCAGTGCATTAAGGAAAAAACTGTTTCCCGTGCTTGCACCGATATGTCAGTAATGAGAAATTTGATGCTAAAACTGAACGCAAAGCTAAACGGCACCAATCACAAGGTGGCCGAAGAAAAAGAAGCGGGCCTAAGGCAGCTTCTGCAGTCCGTTCGTAATGTCATGTTTATTGGTGCCGATGTAACGCATCCGTCACCTGATCAGCGCCACATACCCAGTGTGGTGGGTGTAGCAGCATCTCATGACGCTCACGGAGCATGTTACAACACCCAGTACAGCCTACAAAAGTCC------------ACCGTCGAGAATATTGAGGATATGAAATCTATCATTGCAGATGTTTTAGGCGTGTACAAAAGCTACCAAGGTCGTTATCCCGATCATATAATCTACTACCGAGATGGGGTTTCGGACGGCCAGTTCCCTATCGTTAGGAGGGAAGAGTTACGCGGGATACGCCACGCATGCGCTCAATTG------------------------------------------------GTGAGGGTTTACCTTTTCGGAAAG---------------GGTGGA---AGAGATTTTAATAACGTGGAACCGGGTACAGTAGTGGATCAATACATTGTCCATCCGAATGAAAAGCAGTTCTTTTTGGTGAGCCATAAGGCTATACAAGGCACAGCTAGACCAACACGATACAATATCATTGAGGACGATGCCAACTTTGATATCGACCTGTTACAAAAACTTACCTATAATATGTGTCATATGTTCCCGAGATGTAACATGGCAGTTTCCTATCCGGCACCAGCCTATCTGGCTCATCTCGCAGCTTTTAGGGGACGCGTCTACCTGGAG------------------------------------------------------------------------
>Themira_biloba_SepsidFly_gi_654217595_Ago2
GCGAATTACCTGAAATTGGATTTGTCCAAAATGCCCGACACAGCATTCCATTACGATGTCACCGTCAATCCCGATCGCCCCAAGAAGTTCCTTCGGCCGGCCTTTGAGAAATTCGCCGCAACGAAGTTCAAAAACATCGCAATGGCCTATGACGGCAGCAAAAGTGTTTACACCATCGAGCGTTTGGCATGCAACGAATGCTCGGAGGACATCGAGATTACCGAT---GCAAACGGACGTCAGATGAAGTTCAATGTGACCATTAAGGAGACGGAAAACATGGAAATCGATTTGAGGTCATTGCGTACGTACTTCAACGAGCGTGTT------TACGACAAGCCGATGCGAGCTATGCAGTGCATTGAGGTGGTGTTGTCGTCGCCGTGCCATGAG------CGTGCGGTACGCGCCGGTCGGTCGTTCTACATAAAG------CCGGAGCAACCTTATGACTTGAACGACGGCTATGAGATGTGGCTGGGATTGTATCAGGCGGCCATTTTGGGCGATCAGCCCTTCTTGAATGTGGACATCTCGCACAAGTCCTTCCCGACGTGCGGCACACTGATCGACTATGTGCAGCGCAATTAC---------------CGCGACGGCTTG---CCAGGCCCGCTCAATTCGCGAAATGTT------CAAGACATGAGCTCATTCTTAAATGGATTGAACATCAACTATGTGCCGCCCAAGTCATTTGGCACCGCACCACGCAACTACCGGGCCGTCGGCGTGCATCGCTTTTGTCCCAAAGATGTGAAGTTTACCAATCCCGAAGGCAAGGAGATCAGCGTCGAAGCATATTAC---AAGTCGAAGGGCTGCGTGTTGAAGTATCCCCGTATGAATTGCATCGATGTCAGTTCGACGACAAAGAAGACGTACTTGCCGATGGAGTTCTGCAGCATCGTCGATGGCCAAGCCGTGAACCGTAAGGATCAGCCACAGCAGGTGCAACAGCTGATCAAATACTCGGTGACCACGACAAATGAGCGCAAGAATCGAATCATGAACATGCTGCGCCATTTCCAGCACAATGCGAACACGATTGTACAGAAATTCGGCATCCAAATTGACCCGAACTTCATTGACGTGCCCATTCGTCTGCTGAACGCCCCGACCATACAGTACATGAACCAAGATATGGTGCAGCTGAGGAATGGCTCGTGGCGCTTCAATAACACCCAGTTTCTGGAAACGAAGCGTCCCCAGAAC------------GGCCACAAATGGGCGGTCATTTACAAGAAGCGGTACTTCAGCTACCAAGAAGCCGAAAGATTCGCCCGTGAAATCTCGTTTGGTGCGAAAAAACTGAATGTCAGTCTACAA---GCCAAACCG---------GAGTTTTACGAGTTC------------AACGACAACGAAATCGACAATATGCTGAGGGACTTGAAGAACCAGAAATTCGATTTGGTCTTTATAGTGCTGCCCTCG---TCGGGGGCCACGTATGCCGATTTCAAACAGTCGGCCGAATTG---------CGTCACGGCGTCTTGACGCAATGCATCAAAGAGAACACGGTATTGCGTCGCCTC---AACGCCCAGCTGGTGTCCAACCTACTGCTGAAGGTCAACGCCAAGCTGAACGGCATCAATCACAAGATCAGCGACGCC------ACACATGTG---CCCCTG------------AAGAATGTCATGTATTTGGGTGCGGACGTCACCCATCCGTCGCCGGATCAACGGCACATACCCAGTGTCGTGGGGGTGGCTGCCTCGCACGACAGTTTCGGCGCCGCCTACAACATGCAGTACCGCTTGCAGAACCCA------------ACCGAGGAAACCATCACCGACATGGAGTCCATACTGTGCCACCACCTGACGGTGTACAAGAAGTACCAGAACAGCTATCCCGACTACATCATCTACTATCGCGACGGTGTCTCCGATGGCCAGTTCCCGCTCATCAAGAGGGTGGAGTTGGGTGGCATCAAAGCAGCTTGCAAAAAGTTGAAC------ATCAAACCCAAGCTGACGTGCATTGTGGTTGTGAAACGCCATCACACTCGCCTCTTCCCGAAGACCGTC------TCCAAGTTC---GACAAGTTCAATAACGTGGAGCCCGGCACTGTTGTCGACCGTGTCATCGTGCATCCCAATGAGGTGCAGTTCTTTATGGTCAGCCATCAGTCCATACAGGGCACCGCAAAGCCGACACGCTACAATGTGATCGAGGACGAGGCCAACATGGACATTGATATGCTGCAACGTTTGACCTACAACATGTGTCATCTGTTCCCACGTTGCAATCGGGCCGTTTCATATCCGGCTCCGGCATACTTGGCCCATTTGTGCGCCTACCGTGGACGTGTCTACCTGGAGGGGGCCGTCGCGCCAAGTCAAAGCTTGTCGGATGAATACATGAAACGCCAAGTGAAGCAGGAATTTATGGCA
>Drosophila_affinis_Fly_comp27989_c0_Ago2e
---------------------------------------------------------------------------------AAGATGTTCTACCGGCAGGCCTTCGACAAGTTCCGAGTGCAGTTCCTGGGCGGTGCAGTGGCGGCCTTCGACGGACGGGCCTCCTGCTACTCCGTGGAGAAGTTGAACTGCCGCTCCCAAGGCGGGCAGGTCACTGTAACCGAT---CCGTATGGCAGGCAGATCACGTACGAGGTGGAGATCATGGAGACCGCCGACTCGGAGGTGGACTTGAAATCCCTTCGCACCTACATGAAGGACAGGATC------TACGAGAAGCCAATGCGAGCTCTGCAGTGCCTGGAGGTGGTGCTGGCCGCGCCATGCCACCAC------AAGGCAGTGCGTTCGGGGCGAAGCTTCTTTCAGAAGTCTGACCCGGGGAAGTCGACCGGCCTCCATAACGGCGAGGAGGTGTGCCTTGGGCTGTTTCAGGCGCTGGTGCTCGGCGATCGGCCTTTTGTGAATGTTGATATATCGCATAAGTGCTTTCAACTAGCGATTCCGGTCATCGAATACTTGGAGCGATTCCAG------ACGAAGAGCAAAATCACAGCC---CAGACGAGTCTCGAG---AGCAAGCGC------TCCGAAATCGATGCTTACCTCAAGGGCATTGCGGTGGCCTATGTGCCCCCCGTGTCCTTTCTCCTGGCCACGAGGGTCTACAAGGTCATCGCGCTGACCCCGCACCCGGCCAGCAGGCAGACGTTCGATTGC---AATGGAACGAAGCTCACGGTATCGGAGTACTTC---ACGTCCCGAGGCCACAGTCTGCGGTACCCCAACCTTCCGTGCCTGCACGTCGGCTCGCCCCAGAAGTGCATCTATCTGCCCATCGAGCTGTGCCGCATTGACGGACCACAGTCTGTGAAGCGCAAGGACTCCCAGGTGCAGTCGGCGGCCCTCATTGAGATGTCGGCCACTTCCACAAACGAACGCAAGGCCAAGATCTTGGAGCTGCTGCGGTACTTTGACCACAACTCGGATCCGAGCATTTCGCGGTTCGGATTCCGAATCAGTTCGGACTTCATCACGGTGCAGACGCGCATCCTCGACCCCCCAACGATACAGTATCGCAACAAGAATGTTTCCAAGGTGAAGAACGGTGCGTGGCACATCGACAAATCGCACTTCTTCGAGTCGAAGAGC------AAG------------TCCCACAAATGGGCCATCCTTCAC------CAGTGCCTGAACTACACCAGGATACGTGAATTCTCGGAATTCGTCCTTAGCCAGAGCAGCCGAGTCAACTTGTCCCTGGCC---CCCAAGGCA---------GACATACGGACGTACACG---------GACGCCAAGAGCCTGGATCCGAATCTGAAAGAGTTCAAAGCGAATCAGCTCGATCTGGTCATTGTGGTTACTCCGAAC---TTCGGGCACATCTATGACCAAGTGAAGCAAAAGGCGGAGCTG---------GAATACGGCATTCTGACCCAGTGCATTAAGCAGGCCACCGTCGAACGGAAGTGC---ATCGGCCAGGTGATTGGCAACCTGCTCCTGAAGATCAACTGCAAGCTGAACGGCATCAACCACACGCTGAAGGCCGATATGCTCTCCGACTTG---TGGCCG------------AGGAACGTGATGTTCGTGGGTGCCGATGTGACGCATCCGTCGCCGGAGCAGCGGGATATTCCCAGTGTTGTGGGCGTGGCCGCATCCCACGATTCCTATGGGGCCTCGTACAACATGCAGTACCGCCTGCAGCGAGGC------------ACTCTCGAGCAGATAGAGGACATGGAGTGCATCATAACCGAGCACCTGCAGGTCTATCGCAGGCACCGCCAATGCTTTCCGGATCACATTATGTACTATCGCGATGGGGTCAGCGAGGGCCAGTTCCCCAAGATCAAGAACGAGGAGCTCCGGGGCATCTCAGTGGCCTGTGCCAAGCTGGGC------ATTAAGCCGAAGGTTAGCTGCATCATAGTCGTCAAGCGGCATCATACGCGGTTCTTTCCGAGTGGCTCTCCC---ACGGAGTCC---AACAGGTTCAACAACGTGGAGCCGGGGACCGTTGTTGATCGCGTCATCGTGCATCCCAACGAGATGCAGTGGTTCATGGTCAGCCACCAGAGCATAAGGGGCACGGCCAGGCCCACACGGTACAACGTCATTGAGAACACCGGCCACTTGGACATCGACCAGCTGCAGCAGATCACCTACCGCCTCTGCCACGTGTTCCCGCGCTGCAACCGCGCCGTCTCCTACCCAGCTCCGGCCTATCTGGCCCACCTGGCTGCCTCCCGCGGACGCGTATATCTCACTGGCACAATGTCCTTT---GGCTCGCCAGGACAGGAATACAAAAAGCGTCTAATTAACCAAGCCCTGACTACC
>Drosophila_azteca_Fly_seq1_PCR_Ago2e
---------------------------------------------------------------------------------AAGAAGTTCTATCGGCAGGCCTTCGACAAGTACCGGGTGCAGTTTTTGGACAACGCGGTGGCGGCCTTCGACGGACAGGCCTCCTGCTACACCGTGGAGAAGTTGGACTGCCGCTCCCAAGGCGGGCAGGTCACTGTAACCGAT---CCGTATGGCAGGGAGCTCGTATACGAGGTGGAGATMATGGAGACAGCGGACTCGGAGATAGACCTGAACTCCCTTCGCACCTACGTGAGGGACAGGATC------TACGAGAAGCCAATGCGAGCTCTGCAGTGCCTGGAGGTGGTGCTGGCCGCGCCATGCCACAGC------AAGGCAGTGCGCTCGGGGCGCAGTTTCTATCAGAAGCCTGAAGCGGGGAAGTCGCACGCCCTCCATAACGGCGAGGAGGTATGGCTTGGGCTGTTCCAGGCGTTCGTGCTCGGCGATCGGCCATTTGTGAACGTTGACATATCGCACAAGTGCTTTCAACTAGACATTCCGGTCATCGAGTACTTGGAGCGATTCCAG------ACGTACGCCAAAATCACAGCC---CAAACAAATCTCGAG---AGCAAGCGC------TCGGAAATCGATGCATACCTCAGGGGCCTTGCGGTTGCCTATGAGCCCCCCGCGTCCTTTCTCGGCCCCACGAAGGTGTTCAAGATCCTCGCGCTGACGCCGTWTCCGGCCAGCAAGCAGACGATCGATCGC---AATGGAACGAAGCTCACGGTCGCGGAGTACTTC---CAGGCCCGGGGCCACACTCTGCGGTTCCCAAACCTMCTGTGCTTGCACGTCGGAACGCCN---NNNNNNNNNNNNNNNNNNNNNNNNNNNNNNNNNNNNNNNNNNNNNNNNNNNNNNNNN------NNNNNNNNNNNNNNNNNNNNNNNNNNNNNNNNNNNNNNNNNNNNNNNNNNNNNNNNNNNNNNNNNNNNNNNNNNNNNNNNNNNNNNNNNNNNNNNNNNNNNNNNNNNNNNNNNNNNNNNNNNNNNNNNNNNNNNNNNNNNNNNNNNNNNNNNNNNNNNNNNNNNNNNNNNNNNNNNNNNNNNNNNNNNNNNNNNNNNNNNNNNNNNNNNNNNNNNNNNNNNNNNNNNNNNNNNNNNNNNNNNNNNNNNNNNNNNNNNNNNNNNNNNNNNN------NNN------------NNNNNNNNNNNNNNNNNNNNNNNN------NNNNNNNNNNNNNNNNNNNNNNNNNNNNNNNNNNNNNNNNNNNNNNNNNNNNNNNNNNNNNNNNNNNNNNNNNNNNNNNNN---NNNNNNNNN---------NNNNNNNNNNNNNNNNNN---------NNNNNNNNNNNNNNNNNNNNNNNNNNNNNNNNNNNNNNNNNNNNNNNNNNNNNNNNNNNNNNNNNNNNNNNNNNNNNN---NNNNNNNNNNNNNNNNNNNNNNNNNNNNNNNNNNNNNNNNNN---------NNNNNNNNNNNNNNNNNNNNNNNNNNNNNNNNNNNNNNNNNNNAACGGCACTGC---AGCGCCCAGGTGATTGGCAACCTGCTCCTGAAGATCAACTCCAAGCTGAACGGCATCAACCACACGCTGAAGGCCGACCTGCTCTCCGAGGCG---TGGCCG------------AAGAACGTGATGTTCGTGGGTGCCGATGTGACCCACCCGTCGCCGGATCAGCGGGAGATTCCCAGTGTTGTGGGCGTGGCCGCCTCGCACGACCCCTTTGGGGCCTGCTACAACATGCAGTACCGCTTGCAGCGAGGC------------GCCCTCGAGCAGATCGAGGACATGGAGTGCATCATGACCGAGCACCTGAGTGTCTATCGCAAGTACCGCCAATGCTATCCGGATCACATTATGTACTATCGCGATGGGGTCAGCGAGGGCCAGTTCCCGAAGATCAAGAACGAAGAGCTCCGGGGAATCTCAGTGGCCTGTGCCAAGGTGGGC------ATTAAGCCGAAAGTCACCTGCATTATAGTGGTCAAGCGGCATCATACGCGGTTCTTTCCGAGCGGCTCACCA---ACGTGCTTC---AACAAGTTCAACAACGTGGAGCCAGGGACCGTCGTCGATCGCGTCATAGTGCACCCCAATGAGGTGCAGTGGTTCATGGTCAGCCACCAGAGCATCAAGGGCACGGCCAGGCCCACCCGCTACAACGTGATTGCCAACACGGGCAACCTGGACATCGACCAGCTGCAGCAGATCACCTACAACCTCTGCCACCTCTTTCCGCGCTGCAATCGCGCCGTCTCCTACCCGGCTCCGGCCTACTTGGCCCACCTGGCTGCCGCCCGC------------------------------------------------------------------------------------------
>Drosophila_lowei_4_group3_AGO2put5_2_Ago2e
---------------------------------------------------------GTCAAGTTCGTGCCAGAACTGCCAAAGAAGTTCTATCGGCTGGCATTCGACAAGTTCCGCGTGGAGCATTTGGGAGGTGCGGTGGCGGCCTTCGATGGACGGGCCTCCTGCTACTCCGTGGAGAAGCTGAACTGCCGATCCCAAGGCGAAGAGGTTACTGTCTCGGAT---CCGTATGGCAAGCAGCTGAAGTACGCAGTGCAGATTATGGAGACCGCGGACCCGGAGATAGATCTGAACTCCCTTCGCACCTACATGCGCGACAGGATA------TACGAGAAGCCCATGCGAGCGCTCCAGTGCCTGGAGGTGGTGCTGGCAGCGCCCTGTCACAGC------AAGGCGGTGCGTTCGGGGCGGAGTTTCTATCAGATATCCGAGCCGGGGAAGGCACATGGCCTGGAAAACGGAGAGGAGATTCTGTTCGGGCTGTTCCAAGCCTTTGTGCTCGGGGATCGGCCGTTTGTGAACGTGGATATAACGCACAAGTGCTTCCAACTGGCAATGCCGGTCATCGAGTACTTGGAGCGCTTCCAG------ACGAAGAACAAGATCACAGCC---CAAACAAATCTCGAG---AGCAGGCGC------TCGGAGATCGATGCGTACCTCAAAGGCATTTCAGTGGCCTATGACCCGCCAAAGTCCTTTCTCAGTGCCACGAGGGTCTACAAAGTCAATGCGCTGACCCAGTACCCGGCCAGCAAACAGACGTTCGATTGT---GACGGAACGAAGGTGACGGTATCGGCCTACTTC---AAGTCTCGAGGCCACGTTCTGCGGTACCCCAACCTACTCTGCTTGCACGTCGGGTCGCCGCAGAAGACTGCCTATCTGCCGCTTGAGCTGTGTCGCATTGAGGGGAAACAGGCTCTGAATCGGAAGGATTCGAAGGTACAGTCGGCGGCCATAGTGGACATTGCAGCCACTTCAACGAACGAACGCAAAGGCAAGATCCTGGAGCTGCTGCGATACTTCAACCACAATGCGGACCCCACCATCTCCCGGTTCGGCTTTCGTCTCAACACGGACTTCATTGTGGTGCAGACGCGCGTGCTCGATCCCCCCCTGATACAGTATCGGAACAAGGCTTTTGCCAATGTGAGGAACGGTTCGTGGCACATTGACAGATCGCAGTTCTTCGATTCGAGGCCG------AAG------------GCCCACAAGTGGGCCATCCTCCAC------CAAGGCCTGAATTACAATAGAATGCGGGACTTCGAGCAATTTGTCCTTAGCCAGAGTGGCCGTGTCAACATGTCCCTGGCT---CCCAAGGCA---------GAGATACGGACGTACACG---------GACGCCAAAAGCCTGGACCCGCACTTAAAGGAGTTCAAGGCGAATCAATACGATTTGGTGCTTGTGGTGATTCCAAAC---TCCGGCAAATTCTACGACCAGCTTAAGCAAAAGGCGGAGCTG---------GAATACGGCATATTGACCCAGTGCATCAAGCAGGCAACCGTGGAACGAAGATGC---AACGCACAGGTTATTGGCAACCTGCTGCTCAAGATGAACTCGAAGCTGAACGGCATCAACCATACGCTGAAGGCTGAC------ACGCCCACG---TTGCCC------------AAGAACGTGATGTTCGTGGGTGCCGATGTCACGCATCCGTCGCCGGATCAGCGGGAAATTCCCAGTGTTGTGGGCGTGGCAGCGTCTCACGATGCCTTTGGGGCGTCCTACAACATGCAGTACCGCCTGCAGCGAGGA------------GCTCTCGAGGAGATCGAGGACATGGAGTCCATCATGACCGAGCACCTGCGTGTCTACCGCAAGTACCGCCAGTGCTATCCGGAGCACATTATGTACTATCGCGACGGGGTCAGCGAGGGCCAGTTCCCAAAGATCAAGAACGAGGAGCTGCGAGGAATCTCTGTGGCCTGTGCCAAGATTGGA------ATTAAGCCGAAAATTTGCTGCATTATAGTGGTCAAACGGCACCACACGCGCTTCTTCCCGAGCGGCTCACCC---ACAGAGTCC---AACAAGTTCAACAACGTGGAGCCAGGGACCGTGGTCGATCGCACCATAGTGCATCCCAACGAGGTGCAGTGGTTCATGGTCAGCCACCAGTCCATCAAGGGCACGGCCAGGCCCACTCGCTACAACGTGATTGCCAACACGGGCCACCTGGACATCGACCTCCTGCAGCAGATGACCCACAACCTGTGCCACATGTTTCCCCGCTGCAATCGGGCN------------------------------------------------------------------------------------------------------------------------------------------
>Drosophila_persimilis_Fly_XM_002015112_1_Ago2e
---------------------------------------------------------------------------------AAGAAGTTCTTCCGGCTGGCGTTCGACAAGTTCCGCGTGGAGCATTTGGGAGGTGCGGTGGCGGCCTTCGATGGACGGGCCTCCTGCTACTCCGTGGAGAAGCTCAACTGCCGGTCCCAGGGCGCGGAGGTAACCGTCAGCGAT---CCGTACGGCAGGAAGCTGAAGTACGCCGTGGCGATTATGGAGACCGCGGACCCGGAGGTGGACCTGAACTCCCTGCGCACCTACATGCGCGACAGGATA------TACGAGAAGCCCATGCGGGCGCTGCAGTGCCTGGAGGTGGTGCTGGCCGCGCCGTGCCACAAC------AAGGCGGTGCGCTCGGGGCGGAGTTTCTACCAGCTATCCGAGCCGGGGAAGGTCCACAGCCTGGAGAACGGAGAGGAGGTTCTGTTCGGGCTGTTCCAGGCGCTGGTGCTCGGCGATCGGCCGTTCGTGAACGTGGACATAACGCACAAGTGCTTCCACCTGGCGATGCCGGTCGTCGAGTACCTGGAGCGCTTCCAG------ATGAAGAGCAAGATCACAGCC---CAGACGAACCTCGAG---AGCCGGCGC------TCGGATATCGATGCGCACCTCAAGGGCATCTCGGTGGCCTACGAGCCGCCGAAGTCCTTCCTCAGCGCCACGAGGGTCTACAAGGTCAATGCGCTGACCCAGTACCCGGCCAGCAGGCAGGCGTTCAACTGT---GATGGGACGAAGGTGACGGTAGCGGCCTACTTC---AAGAGTCGAGGCCACGCTCTGCGGTTCCCCAACCTCCTCTGCCTGCACGTCGGATCGCCGCAGACGTCCGTCTATCTGCCCATTGAGCTGTGCCGCATCGAGGAGAAGCAGGCTCTGAACCGGAAGGACTCCAAGGTGCAGTCGGCGGGCATCGTGGACATTGCAGCCACCTCGACGAACGCGCGCAAGGTCAAGATCCTGGAGCTGCTGCGGCACTTCGACTACAACGCGGACCCCACCATCTCGCGGTTCGGCTTTCGCCTCAACACGGACTTCATCGTGGTGCAGACGCGCGTCCTCGACCCCCCCCTGATCCAGTACCGGAACAAGGCCTCGGCCAGTGTGAGGAACGGCTTGTGGCACATCGACAGGTCGCAGTTCTTCGACTCGAGGCCG------AAG------------GCCCACAAGTGGGCCATCCTCCAC------CCAGGCATGAACTACAACAAGATGCGGGACTTCGAGCAGTTTGTCCTTAGCCACAGTGGGCGTGTCAACATGTCCCTGGCC---CCCAAGGCA---------GAGATACGGACGTACACG---------GACGCCAAGAGCCTGGACCCAAGCTTCAAGGAGTTCAAGGCGGGTCAATACGACCTGGTGCTTGTGGTGATCCCGAAT---TCCGGGAACTTCTACGACAAGCTCAAGCAGAAGGCGGAGCTG---------GAGTACGGAATCCTGACGCAGTGCATCAAGCAGGCGACCGTCGAGCGGAGGTGC---AACGGCCAGATGGTGGGGAACCTGCTGCTGAAGATGAACTCCAAGCTGAACGGCATCAACCACACGCTGAAGGCCGAC------ACGGCCGCG---CTGCCC------------AAGAACGTGATGTTCGTGGGGGCCGACGTCACGCACCCCACGCCGGAGCAGCGGGAGATTCCCAGTGTCGTGGGCGTGGCCGCGTCCCACGACGCCTTCGGGGCGTCCTACAACATGCAGTACCGCCTGCAGCGCGGG------------GCCCTCGAGGAGATCGAGGACATGGAGTCCATCCTGACCGAGCACCTGCGCGTCTACTGCAGGTACCGCCAGTGCTATCCGGAGCACATCATGTACTACCGCGACGGGTTCAGCGACGGCCAGTTCCCGAAGATCATGAACGAGGAGCTGCTAGGGATGATTATGGCCTGCCTGCAGATTGGA------ATCAAGCCGAAAATCTGCTGCATAATAGTCGTCAAACGGCACCACACGCGCTTCTTCCCGAGCGGCTGCCCC---TCGGAGTCC---AACAAGTTCAACAACGTGGAGCCGGGGACCGTCGTGGACCGCACCATAGTGCATCCCAACGAGGTGCAGTGGTTCATGGTCAGCCACCAGTCCATCAAGGGCACGGCCAGGCCCACTCGCTACAACGTGATCGAGAACACGGGCCGCCTGGACATCGACCTCCTCCAGCAGATGACCCACAACCTGTGCCACCTGTTTCCCCGCTGCAACCGGGCCGTCTCCTACCCGGCCCCGGCCTACCTGGCCCACCTGGCCGCCGCTCGCGGACGCGTGTACCTCACTGGCACCACGACCTTC---GCCTCCCCCCAACAGGAGTACAAGAAGCGGTTGATCGACCCGGCCCTGTCCAGC
>Drosophila_pseudoobscura_Fly_XM_002132731_1_Ago2e
---------------------------------------------------------------------------------AAGAAGTTCTACCGGCTGGCGTTCGACAAGTTCCGCGTGGAGTATTTGGGAGGTGCGGTGGCGGCCTTCGATGGTCGGGCCTCCTGCTATTCCGTGGAGAAGCTCAACTGCCGGTCCCAGGGCGCGGAGGTAACCGTCAGCGAT---CCGTACGGCAGGAAGCTGAAGTACGCCGTGGCGATTATGGAGACCGCGGACCCGGAGGTGGACCTGAACTCCCTGCGCACCTACATGCGCGACAGGATA------TACGAGAAGCCCATGCGGGCGCTGCAGTGCCTGGAGGTGGTGCTGGCCGCGCCGTGCCACAAC------AAGGCGGTGCGCTCGGGGCGGAGTTTCTACCAGCTGTCCGAGCCGGGGAAGGTCCACAGCCTGGAGAACGGGGAGGAGGTTCTGTTCGGGCTGTTCCAGGCGCTGGTGCTCGGCGATCGGCCGTTCGTGAACGTGGACATAACGCACAAGTGCTTCCACCTGGCGATGCCGGTCGTCGAGTACCTGGAGCGCTTCCAG------ACGAAGAGCAAGATCACAGCC---CAGACGAACCTCGAG---AGCCGGCGC------TCGGATATCGATGCGCACCTCAAGGGCATCTCGGTGGCCTACGAGCCGCCGAAGTCCTTCCTCAGCGCCACGAGGGTCTACAAGGTCAATGCGCTGACCCAGTACCCGGCCAGCAGGCAGGCGTTCAACTGT---GATGGCACGAAGGTGACGGTAGCGGCCTACTTC---AAGAGTCGCGGCCACGCTCTGCGGTTCCCCAACCTCCTCTGCCTGCACGTCGGATCGCCGCAGATGTCCGTCTATCTGCCCATTGAGCTGTGCCGCATCGAGGAGAAGCAGGCTCTGAACCGGAAGGACTCCAAGGTGCAGTCGGCGGGCATCGTGGACATTGCAGCCACCTCGACGAACGCGCGCAAGGTCAAGATCCTGGAACTGCTGCGGCACTTCGACTACAACGCGGACCCCACCATCTCGCGGTTCGGCTTTCGCCTCAACACGGACTTCATCGTGGTGCAGACGCGCGTCCTCGACCCCCCCCTGATCCAGTACCGGAACAAGGCCTCGGCCAGTGTGAGGAACGGCTTGTGGCACATCGACAGGTCGCAGTTCTTCGACTCGAGGCCG------AAG------------GCCCACAAGTGGGCCATCCTCCAC------CCAGGCCTGAACTACAACAAGATGCGGGACTTCGAGCAGTTTGTCCTTAGCCACAGTGGGCGTGTCAACATGTCCCTGGCC---CCCAAGGCA---------GAGATACGGACGTACACG---------GACGCCAAGAGCCTGGACCCAAGCTTCAAGGAGTTCAAGGCGGGTCAATACGACCTGGTGCTTGTGGTGATCCCGAAT---TCCGGGAACTTCTACGACAAGCTCAAGCAGAAGGCGGAGCTG---------GAGTACGGAATCCTGACGCAGTGCATCAAGCAGGCGACCGTCGAGCGGAGGTGC---AACGGCCAGGTGGTGGGGAACCTGCTGCTGAAGATGAACTCCAAGCTGAACGGCATCAACCACACGCTGAAGGCCGAC------ACGGCCGCG---CTGCCC------------AAGAACGTGATGTTCGTGGGAGCCGACGTCACGCACCCCTCGCCGGAGCAGCGGGAGATTCCCAGTGTCGTGGGCGTGGCCGCGTCCCACGACGCCTTCGGGGCGTCCTACAACATGCAGTACCGCCTGCAGCGCGGG------------GCCCTCGAGGAGATCGAGGACATGGAGTCCATCCTGACCGAGCACCTGCGCGTCTACCGCAGGTACCGTCAGTGCTATCCGGAGCACATCATGTACTACCGCGACGGGGTCAGCGACGGCCAGTTCCCGAAGATCAGGAACGAGGAGCTGCGAGGGATGTCCGTGGCCTGTGCCAAGATTGGA------ATCAAGCCGAAAATCTGCTGCATTATAGTGGTCAAACGGCACCACACGCGCTTCTTCCCGAGCGGCTGCCCC---TCGGAGTCC---AACAAGTTCAACAACGTGGAGCCGGGGACCGTCGTGGACCGCACCATAGTGCATCCCAACGAGGTGCAGTGGTTCATGGTCAGCCACCAGTCCATCAAGGGCACGGCCAGGCCCACTCGCTACAACGTGATCGCGAACACGGGCCGCCTGGACATCGACCTCCTCCAGCAGATGACCCACAACCTGTGCCACCTGTTTCCCCGCTGCAACCGGGCCGTCTCCTACCCGGCCCCGGCCTACCTGGCCCACCTGGCCGCCGCTCGCGGACGCGTGTACCTCACTGGCACCACGACCTTC---GCCTCCCCCCAACAGGAGTACAAGAAGCGCTTGATCGACCCGGCCCTGTCCAGC
>Drosophila_obscura_Fly_Ago2_24803_e
GTGAACTATCTGCAAGTGAACATGGACAGAATGCCGGCAGTGGCGTACCACTACGATGTGAAATTCGTGCCGGAACTGCCGAAGAAGTTCTACCGGGAGGCCTTCGAGCAGCATCGCGTTCAGTATTTGGGCAATGCTGTGGCGGCCTTCGATGGACGGGCCTCGTGCTACTCCGTGGACAAGCTCCACTGCCGATCGCAGGGCGAGCAGGTTAGCGTCTTCGAC---AGCTATGGACGTGAGCTCAAGTATCTGGTGGAGATTATGGCGACGGCGGAACCGGAGGTCGACCTAAGCTCCCTGCGCACCTACATGAGGGACAGGATC------TACGAGAAGCCGATGCGTGCGCTGCAGTGTCTGGAGGTTGTGCTGGCCGCGCCATGCCACAGC------AAGGCGATACGTTCGGGTCGCTGTTTCTTTCAGAAATCCGAACCGGGCAAGTCCCAGGCCCTGGGCAACGGCGAGGAGATTCTGCTGGGCCTCTTTCAGGCGTTTGTGCTGGGCGATCGTCCGTTTGTGAATGTGGACATCACACACAAGTGCTTCCCACTGCCGATGCCCATTATCGAGTACTTGGAGCGCTATCAG------CTGGGCCAGAAGATCACGGCC---CAAACGAATCTCGAG---AGCAAGCGC------TCGGAGATAGATGGATACCTGAGTGGCGTTGCCATCGCCTATGCGCCGCCAGCATCATTCGCAAGTTTCACCAGAGTCTACAAGGTGAATGCGCTGACCAAGCTGCCGGCCAGCAAGCAGACATTCGTGGCG---GATAAGGGCCGGCTGACCGTGGCCGAGTACTTC---CAGTCCCGTGGCCACAGTCTACGGTATCCGAATCTGCACTGCCTGCACGTTGGCTCGCCACAGAAAACAATTTAYCTGCCCATTGAGCTGTGTGCCATTGAGGGCAAGCAGTCGGTGAATCGCAAGGACTCCACGCTGCAGTCGGCGGCAATGATTAAGATTGCGGCCACATCCACGAACGCACGCAGGTGCAAGATCATGGAGCTGCTGCAGTACTTCAGCCACAACACGGACCCGACCATAGCGCGCTTTGGCTTTCGCCTGCAGACCGATTTCGTTACGGTGCAGACGCGCACCCTCAGTGCCCCCATTATCCAGTATCGGAACAGGGCCACATGCATGGTGAGGCACGGCTCGTGGCGCAACGACTGCTCGCATTTCTACGAGTCCAAGCAG------AAG------------GCGCACAAGTGGGCCATCGTGCAC------GGCGGCCTCAACTACAACAAGATGCGGGACCTTGAGCAGTTGATCCTGGCCCAAAGTCGCAGCGTCAATTTGTCGCTGGCT---GCCAAGGCA---------AACATACGAGCGTACAGG---------GACATCCAGAGCCTGGATCCGCACTTCAAGGAGTACAAATCGAGTCAGTACGATTTGGTGATTGTCGTTGTGCCCAAT---GCCGGCCATTTCTACGACGAACTGAAACAGAAAGCCGAACTG---------CAGTACGGGATTCTCACGCAGTGCATCAAGCGCAACACCGTCGAGCGGAACTGC---AATCCGCAGGTGATTGGCAATCTGCTGCTGAAGATCAACTCCAAGCTGAATGGCATCAACCACACGCTGAAGCTGGAT------GGGTGCACC---GAGCTG------------AGGAACGTCATGTACCTGGGCGCCGATGTGACGCATCCGTCGCCCGATCAACGCGAAATACCCAGTGTGGTGGGCGTGGCGGGATCTCACGATCCCTTTGGGGCATCCTACAACATGCAGTACCGCCTGCAACGCTCC------------GCTTTGGAGGAGATCGAGGACATGGAGTCGATAACAGCCGCGATTTTGCGCACCTATCATCACTACCGGAAGTGCTATCCGGAGCACATTATGTACTACCGGGACGGGGTCAGCGATGGGCAGTTCCCGAAGATTAAGAACGAGGAGCTGCGCGGCATCTCCGTGGCCTGTGCCAAGCTGGGC------ATTAAGCCGAAAATCTGCTGCATCATAGTGGTGAAGCGGCATCACACGCGCTTCTTTCCGAGTGGCGCCCCC---TCGCAGCAC---AACAAATACAACAACGTGGAGCCGGGCACCGTGGTCGATCGCACCATAGTGCATCCCAATGAGGTGCAGTGGTTCATGGTCAGCCACCAGTCCATTCAGGGCACGGCCAGGCCGACCCGCTACAATGTGATCGCGAACACGGGCAGCCTGGACATTGACCTGCTGCAGCAGCTGACACACAACCTCTGCCACATGTTCCCCCGCTGCAACCGCGCTGTGTCCTACCCGGCACCGGCGTACTTGGCCCATTTGGCTGCCTCCCGTGGGCGGGTGTATCTCACGGGCACCACGACGTTT---GCGGCGCCAGAGCTGGAGTACAAAAAGCGCTTGATAAGCACGAGC---------
>Dtrist_comp12123_c0_seq2_e
------------------------------------------------------------------------------------------------------------------------------------------------------------------------------------------------------------------------------------------------------------------------------------------------------------------------------------------------------------------------------------------------------------------------------------------------------------------------------------------------------------------------------------------------------------------------------------------------NNCGAGTACTTGGAGCGCTATCAG------CTGGGCCAGAAGATCACGGCC---CAAACGAGTCTCGAG---AGCAAGCGC------TCGGAGATAGATGCATACCTGAGTGGCGTTGCCATAGCCTATGCGCCGCCAGCATCATTCGCCAGTTTCACCAGAGTCTACAAGGTGAATGCGCTGACCCAGCTGCCGGCCAGCAAGCAGACATTCGTGGCG---GACAAGGGCCGGCTGACCGTGGCGGCGTACTTC---CAGTCCCGTGGCCACAGTCTACGGTATCCGAATCTGCACTGCCTGCACGTTGGCTCGCCACAGAAAACAATTTACCTGCCCATTGAGCTGTGTGCCATTGAGGGCAAGCAGTCGGTGAATCGCAAGGACTCCACGCTGCAGTCGGCGGCAATGATTAAGATTGCGGCCACATCCACGAATGCACGCAGGTGCAAGATCATGGAGCTGCTGCAGTACTTCAGCCACAACTCGGACCCGACCATAGCGCGCTTTGGCTTTCGCCTGCAGACCGATTTCGTTACGGTGCAGACGCGCACCCTCAGTGCCCCGATCATCCAGTATCGGAACAGGGCCACATGCATGGTGAGGAACGGCTCGTGGCGCAACGAGTGCTCGCATTTCTACGAGTCCAAGCAG------AAG------------GCCCACAAGTGGGCCATCGTGCAC------GGCGGCCTCAACTACAACAAGATGCGCGACTTTGAGCAGTTGGTCCTGGCACAAAGTCGCAGCGTCAATTTGGCACTGGCT---GCCAAGGCG---------AACATACGAGCGTACAAG---------GATATCCAGAGCCTGGATCCGCACTTCAAAGAGTACAAATCGAGTCAGTACGATTTGGTGATTGTCGTTGTGCCCAAT---GGCGGCCATTTCTACGACGAACTGAAACAGAAAGCCGAGCTG---------CAGTACGGGATTCTCACGCAGTGCATCAAGCGCAACACCGTCGAGCGGAACTGC---AACCCGCAGGTGATTGGCAATCTGCTGCTGAAGATCAACTCCAAGCTGAATGGCATCAACCACACGCTGAAGCCGGAT------GCGTGCACC---CTGCTG------------CGGAACGTCATGTACCTGGGCGCCGATGTGACGCATCCGTCGCCCGATCAGCGCGAAATACCCAGTGTGGTGGGCGTGGCGGGATCCCACGATCCCTTTGGGGCATCCTACAACATGCAGTACCGCCTGCAGCGCTCC------------GCTTTGGAGGAGATCGAGGACATGGAGTCGATAACAGCCGCGATTCTGCGCACCTATCATCACTACCGGAAGTGCTATCCGGAGCATATAATGTACTACCGGGACGGGGTCAGCGACGGGCAGTTCCCGAAGATTAAGAGCGAGGAGCTGCGCGGCATCTCCGTGGCCTGTGCCAAGCTGGGC------ATTAAGCCGAAAATCTGCTGCATCATAGTGGTGAAGCGGCATCACACGCGCTTCTTTCCGAGTGGCTCCCCC---ACGCAGCAC---AACAAATACAACAACGTGGAGCCGGGCACCGTGGTCGATCGCACCATAGTGCATCCCAATGAGGTGCAGTGGTTCATGGTCAGCCACCAGTCCATTCAGGGCACGGCCAGGCCGACCCGCTACAATGTGATCGCGAACACGGGCAGCCTGGACATTGACCTGCTGCAGCAGCTGACGCACAACCTCTGCCACATGTTCCCCCGCTGCAACCGCGCTGTGTCCTACCCGGCACCGGCGTACTTGGCCCATTTGGCTGCCTCCCGTGGGCGGGTGTATCTGACGGGCACCACGACGTTT---GCGGCGCCAGAGCTGGAGTACAAAAAGCGCTTGATAAGCACGAGCCTTGCATCG
>Dsubsil_9822_8288_4773_Ago2e
------------------------------------------------------GATTGCAGTCAACTATCGGAGCTGCCCAAGAAGTTCTATCGGGATGCCTTTGAGCGGCATCGCGTTCTACATTTGGGCAATGTTGTGGCGGCCTTCGATGGCTGTGCCTCGTGCTACTCTGTGGATAAGCTCAACTGCCGATCGCAGGGCGAGCAAGTCAGTGTGTTTGAT---ACGTATGGCCGTGAGCTGAAGTACTTGGTGGAGATTATGCCGACAGCGGATCCGGAGATCGACTTGAACTCCCTTCGCACATATATGCGGGACAGGATC------TATGAGAAGCCCATGCGAGCGCTGCAGTGTCTGGAGGTTGTGCTGGCCGCGCCATGCCACAAC------AAGGCGATACGTTCGGGTCGCTGTTTCTTTCAGAAATCCGAACCGGGCAAGTCCCAGGAGCTCGGCAATGGTGAGGAGATTTTGTTGGGCCTGTTCCAGGCGTTCGTGCTGGGCGATCGTCCATTCGTCAATGTGGACATCACCCACAAGTGCTTCCAACTATCGATGCCCATAGTCGAGTACTTGGAGCGCTATCAG------CTGGGCGAGAAAGTCACCACC---CAAACGAATCTCGAG---AGCAAGCGT------TTCGAGATAGGAGCATACTTGAGTGGCATATCCATAGCCTATGTGCCGCCGGCATCATTCGAGAGTTTCACGAGGGTCTACAAGGTGAATGCGCTGACCAAGCTCCCAGCCAGCAAGCAGACATTCGTGTCG---GATAAGGGCCGGATGACCGTGGCGGAGTACTTC---AAGTCACGTGGCCATAGTCTACGGTATCCGAATCTGCACTGCTTGCACGTTGGGTCGCCACAGAAGACCATTTATCTGCCCATTGAAATGTGTACCATTGAGGGCAAGCAGTCGGTGAATCGCAAGGACTCGACGGTGCAGTCAGCGGCCATGATTAAGATTGCGGCCACATCCACAAATGCACGCAAGTCCAAGATCATGGAATTGCTTCAATACTTCAATCACAGCTCCGATCCGACCATATCGCGCTTTGGCTTTCGCCTGCAAACCGATTTCGTGACGGTGCAGACGCGCACCCTGAACGCCCCCATTATACAGTACAGGAACAAGGCCATCTCCATGGTGAAGAACGGCTCGTGGCGCATCGAATGCTCGCACTTCTACGAGTCCAGGCAG------AAG------------TTCCACAAGTGGGCCATCATGCAC------TGTGGCCTGAACTACAATAAGATGCGAGACTTTGAGCAGTTGATATTCACACAAAGTCGCAGCCTCAATTTGGCACTGGCT---GCCAAGGCA---------GACATACGAGCGTACAAT---------GACATCAAGAGCCTGGATCCGCACTTTAAGGAATACAAAGCGAATCAATACGATTTGGTTATTGTCGTACTGCCCAAT---GGCGGCCATTTCTACGACGAACTGAAGCAGAAGGCCGAACTG---------GAGTATGGCATTCTCACGCAGTGCATCAAGCGGATCACCGTCGAGCGGAACTGC---AATGTCAAGGTGATTGGCAATCTGCTGCTGAAGATCAACGCCAAGCTGAATGGCATCAATCACACGCTGAAGCTGGACACT---GCGTGCACA---ATGCTG------------AGGAACGTTATGTATCTGGGTGCCGATGTGACCCATCCGTCGCCCGATCAACGGGAGATACCCAGTGTTGTGGGCGTGGCGGGCTCCCACGATCCCTTTGGTGCTTCGTACAATATGCAGTATCGCCTGCAACGCTCA------------GCGCTGGAGGAGATCGAGGACATGGAGTCGATAACGTCGGCGATTTTGCATACCTATCATCACTACCGCAAATGCTATCCGGAACATATAATGTACTATCGGGATGGGGTCAGCGATGGGCAGTTCCCGAAGATCAAGAACGAGGAGCTGCATGGCATCTCTGTGGCCTGTGCCAAGCTGGGC------ATTAAGCCGAAAATCTGCTGCATCATAGTGGTGAAGCGTCATCATACGCGCTTCTTTCCGACTGGCACACCT---TCGCAGTAC---AACAAATACAACAATGTGGAGCCGGGCACTGTCGTCGATCGCACCATTGTGCATCCCAATGAGGTGCAATGGTTCATGGTCAGCCACCAGTCCATTCAGGGCACGGCCAGGCCGACCCGCTACAATGTGATTGCGAACACCGGCAACCTGGACATTGATCTGCTGCAGCAGATGACTCACAATCTCTGCCACATGTTCCCACGCTGCAATCGAGCTGTCTCCTATCCGGCTCCAGCGTACTTGGCTCATTTGGCTGCCTCCCGGGGACGGGTGTATCTGACGGGCACCACGACGTTT---GCGGCACCGCAGCTGGAGTACAAAAAGCGCTTGATTAACACGAGCCTTACATCA
>Drosophila_affinis_Fly_comp28963_r_DJOseq6_27613_Ago2ad
---------------------------------------------------------------------------------AAGAAGTTCTATCGTCAGGCCTTTGAGCAGTACAGAGTTGAACATTTGGGCGGTGCGATTGCTGCATTTGATGGACGCGCATCGTGCTACTCAGTGGATAAACTAAACTTGAGCTCCCGGGCAGAAGAAGTGCAAGTAACGGAT---CGCCACGGCCGTTCCTTGACTTTCAATCTGGAACTCAAGGAGACA---GAGACGGAAGTAGATTTGAACTCACTGAGAAACTACATGAAGGATAAGATC------TATGACAAGCCCATGCGAGCCTTGCAGTGTCTGGAGGTTGTCTTGGCGGCCCCCTGTCACAAC------ACCGCCATACGCGCCGGTCGCTCCTTCTTCAAAAGGTCGGATCCCGGAAAAGCCTTTGATCTTAAGGACGGCTACGAAGCTCTGGTTGGACTCTATCAAACATTCGTGCTGGGCGATCGCCCGTTTGTCAATGTGGACATATCACACAAGTCCTTTCCGAAGCCCCTGTCGATCATTGAGTATTTAGAAGAGCATCAG---------CAGCAGAAAATTGACAAA---AGCACCAATCTTGAC---AACAAGCGT------TTCGATATCGATGGTTTCCTAAAGGGCCTTAATATTGTTTATGAGCCGCCTGCCTGTTTTAACAGCGCCCCTCGGGTCTTCAAGGCCAACAAGCTCTCCAAGTTTCCGAGCAACTCCCAACTATTTGAGTTC---AATGGGAAAAAANNTAACGTTGCAGATTACTAC---AAGTCGAAGAAATATAATTTAAAATTTCCGAACCTCCACTGCTTGCATGTTGGGCCGCCGAATAAACAAATCTATTTGCCTATCGAACTATGCCGCATTGAGGATGGGCAGACATTGACTCGCAGGGACTATGCTACTCAGGTGGCGGCCATAATTAAGTATGCTGCCACGTCAACCAACGAGAGGAAGGCCAAGATCATGCACTTGCTTGACTATTTCAAGCACAATTTAAATCCGACCATCAGCCACTTTGGCATTCGTCTGGACAACGACTTCATTGTGGTACATACACGCACCCTCAATGCGCCACAGGTTGAGTACAAGAACAACAATTTGGCCTCGGTGAGGAACGGTTCGTGGCGCATGGATCGCATGCAATTTCTTCAACCCAAGCCA------AAG------------CCACACAAGTGGTCGATCCTCTAC------GGTAAGATTGACTACAATTATGTGGGCGAATTTCAAAAACTGGTTATTCAGCAGAGTCGCACTGTCAATGTGTGCCTGGCT---GCCAAGGCC---------GAGGTGCGGAATTACAGG---------GATGAACGTGAACTGGACACTCATTTGCAAGCTTTGAAAAAAAATCAATTTGACTTGGTGTTCGTTATTATACCGAAT---TTCGGGCCCTTCTATGATATGGTGAAGCAAAAGGCCGAGCTG---------ACGTATGGCATTCTTACACAATGCATCAAGCAGGTCACAGTCGAGCGCAAATGC---ACTCAGCAGTGTATTACTAACGTTCTACTCAAGGTCAATTCCAAGCTGAACGGAATCAATCACAAGCTAAAGGAAGAC------CCGCGCTGC---TTGCTA------------AAGAATGCCATGTTTTTGGGCGCCGATGTGACTCATCCATCGCCCGAACAACGTGAGATCCCTAGTGTGGTGGGTGTTGCCGCCTCCCATGATCCATTCGGGGCTTCGTATAACATGCAATATCGCTTGCAACGCGCT------------GCCCTGGAGGAGRTCGAGGACATGGAGTCGATAACTCTTGAGCACTTGCGTGTTTATTATCAGTTCCGTAAATGTTATCCCGAGCACATTATCTATTACCGTGATGGTGTCAGCGATGGACAGTTTCCGAAGATTAAGAATGACGAATTGAGGGGAATTTCTGCGGCTTGCAACAAGATGCGC------ATTAAGCCCAAGATCTGCTGCGTCATTGTTGTCAAGCGGCATCATACACGCTTCTTTCCGCACGGAACTCCA---ACGCAATTG---AACAAGTTTAACAATGTTGATCCGGGAACCGTCGTCGACCGCACCATTGTGCATCCCAATGAGATGCAGTTCTTCATGGTCAGCCATCAGTCGATTCAGGGGACGGCCAAGCCAACGCGTTACAACGTGATTGAGAACACGGGACACTTGGATATTGATTTACTGCAGCAATTGACATACAATCTTTGTCACATGTTTCCTCGCTGCAACCGCGCCGTGTCGTATCCGGCTCCGGCATATTTGGCACATTTGGTTGCGGCACGTGGACGTGTCTATCTCACTGGCTCCACCAAGTTC---CGTTCTCCACAGGAGGAGTATGCAAAGCGTGTGATTGTTCCAGAGTTCATGAAG
>Drosophila_azteca_Fly_seq3_PCR_Ago2a
---------------------------------------------------------------------------------AAGAAGTTCTATCGTCAGGCCTTTGAGCAGTTCAGAGTTGAACATTTGGGCGGTGCGATTGCCGCATTTGATGGACGCGCATCGTGCTACTCAGTGGATAAACTAAAATGCAGCTCCCGGGCAGAAGAAGTGGAAGTTACGGAT---CGCCACGGTCGTTCCTTGACTTTCAATCTGGAACTCAAGGAGACA---GACACGGAAGTAGATTTGAACTCACTGAGAAACTATATGAAGGATAAGATC------TATGACAAGCCCATGCGAGCCTTGCAGTGTCTGGAGGTTGTGTTGGCGGCCCCCTGTCACAAT------ACCGCCATACGCGCCGGTCGCTCATTCTTCAAAAGGTCGGATCCCGGAAAAGCATTTGATCTTCAGGACGGCTACGAAGCTCTGGTTGGACTCTATCAAACATTCGTGCTGGGCGATCGTCCGTTCGTCAATGTGGATATATCACACAAGTCCTTTCCGAAGGCCCTGTCGATCATTCAGTATTTAGAACAGTATCAG---------CAGCAGAAAATTGACAAA---AGCACCAATCTGGAC---AACAAACGG------TTTGATATCGATGGTTTCCTAAAGGGCATTAATATTGTTTATGAGCCGCCTGCCTGTTTTGGCAGCGCCCCTCGCATCTTCAAGGCCAACAAGCTTTCCAAGTTTCCGGCCAGCTCTCAGCTATTCGAGTTC---GATCGGAAAAAAATTACCGTTGCGGATTACTAC---AAGTCGAAGAAATATAATTTAAGGTTTCCGAACCTTCACTGCTTGCATGTTGGGCCGCCGATGAAACAAATCTTTTTGCCTATTGAACTATGTCGAATTGAGGATGGGCAGACATTGACTCGCAGGGACTATGCTAATCAGGTGGCAGCCATAATTAAGTATGCTGCCACGTCAACCAACGAGAGGAAGGCCAAGATCATCCACTTGCTGCAACATTTCAAGCACAATTTGGATCCGACCATCAGCCACTTTGGCATTCGCCTGGACAACGACTTCATTGTGGTGCATACCCGGACCCTCAACGCGCCTCAGGTTGAGTACAAAAACAACAATTGGGCTCCGGTGGTAAACGGTGCTTGGCGCATGGAACGCATGCAATTTCTTCAACCCAAGCCA------AAG------------CCACACAAATGGTCCATCCTCTAC------GGTAAGATTAACTACAACTATGTGGGCGAATTTCAGAAATTGGTTATTCAGCAGAGTCGCACCGTCAATGTGTGCCTGGCT---GCCAAGGCC---------GAGGTACGGAATTACAGG---------GATGAACGTGAAATGGATTCTCATTTGCAAGCTTTAAAAAAAAATCAATTTGACTTGGTGTTCGTTATTATACCGAAT---TTTGGGCCCTTCTATGATATGGTGAAGCAAAAGGCCGAGCTG---------ACGTATGGCATTCTTACACAATGCATCAAGCAGGTCACAGTCGAGCGCAAATGC---ACTCAGCAGTGTATTACTAACGTTCTACTTAAGGTCAATTCTAAGCTGAACGGAATCAATCACAAGCTAAAGGAAGAC------CCGCGCTGT---TTGCTG------------AAGAATGTCATGTTTTTGGGCGCCGATGTGACTCATCCATCGCCCGAGCAGCGTGAGATCCCCAGTGTGGTGGGTGTTGCCGCCTCCCATGATCCATTCGGGGCTTCCTATAACATGCAATATCGCTTGCAACGCGCT------------GCCCTGGAGGAGATCGAGGACATGGAGTCGATAACTCTTGAGCACTTGCGTGTTTATTATCAGTACCGTAAATGCTATCCCGAGCACATTATCTATTATCGTGATGGTGTCAGCGATGGACAGTTTCCGAAGATCAAGAAYGACGAGTTAAGGGGAATTTCTGCGGCCTGYAACAAGATACGC------ATTAAACCCAAGATTTGTTGCGTCATTGTTGTCAAGCGGCATCATACGCGCTTCTTTCCGCACGGAACTCCA---TCGCAATTG---AACAAGTTTAACAATGTTGACGCGGGAACCATCGTCGATCGCACCATTGTCCATCCCAATGAGATGCAGTTCTTTATGGTCAGCCATCAGTCGATTCAGGGGACGTCCAAGCCAACGCGTTACAACGTGATTGAGAATACGGGCAACTTGGACATTGATTTACTGCAGCAATTGACATACAATCTTTGTCACATGTTTCCTCGCTGCAACCGCGCTGTGTCCTATCCGGCTCCGGCATATTTGGCTCATTTGGCTGCTGCACGT------------------------------------------------------------------------------------------
>Drosophila_affinis_Fly_seq4_fragment9_AGO2ad
---------------------------------------------------------------------------------AAAAAGTTCTATCGTCAGGCTTTTGAGCAGTACAGAGTTGAACATTTGGGCGGTGCGATTGCCGCATTTGATGGACGTGCATCTTGCTACTCAGTTGAGAAGCTAAAATGCAGCCCCCAGGGCAAAGAAGTGAAAGTCACAGAT---CGCCACGGCCGAACCTTGAATTACACTCTGGAACTCAAGGAGACAGAGGACTCAGAAGTAGATCTGAACTCACTGAGAAATTACATGAAGGATAAGATT------TATGACAAGCCCATGCGAGCCCTGCAGTGTCTGGAGGTTGTGTTGGCGTCCCCTTGTCATAGC------ACCGCTATACGCGCAGGTCGCTCCTTCTTCAAAAGGTCTGAGCCCGGAAAAGCCTATGACCTTAACGACGGATACGAAGCTCTCATTGGACTCTATCAAGCATTCGTGCTTGGCGATCGACCGTTTGTTAATGTGGACATATCGCACAAGTCCTTTCCCAAGCCATTGTCGATCATTGACTATATAGAGCAGAATCAT---------CGACTGAGAATTGACAAA---ACCACAAATATTGAC---TACAAGCGT------TATGATATTGAATCATTCCTAAAGGGAATTAATATTATTTACGACCCGCCTGCCTGTTTTAACAGCGCCTCTCGCGTGTACAAAGTCAACGGGCTTTCCAAGGCTCCGGCTAGCACTCAGGCATTTGAGCTG---GATGGGAAAAAAACGACCGTTGCAGAGTACTTC---AAGTCTCGGCAATATAATTTAAAGTTTCCGAATCTGCTCTGCTTGCATGTTGGACCACCGTTGAAGAACATTTATTTGCCTATCGAACTATGTCGCATTGAGGATGGGCAGGCATTGAATCGCAAGGATGGCGCTAATCAGGTGGCGGCCATGATTAAGTATGCTGCCACATCAACCAACGAGAGGAAGGCCAAGATCATGCACTTGCTTGACTATTTCAAGCACAATTTAAATCCGACCATCAGCCACTTTGGCATTCGTCTGGACAACGACTTCATTGTGGTACATACACGCACCCTCAATGCGCCACAGGTTGAGTACAAGAACAACAATTTGGCCTCGGTGAGGAACGGTTCGTGGCGCATGGATCGCATGCAATTCCTTGAACCCAAGCCA------AAG------------CCACATAAATGGGCTATATTTTAT------GGTAAAATCCACTTCAATTATGTGGGCGATTTTCAGAACATTGTTATTCAGCACAGTCGCAGCGTCAATGTGTGCCTGGCA---CCCAAGGCC---------GAGATACGGAATTACCGG---------GATGAACGGGAACTGGATTCCCATTTCCAAGATGTCAAAAAGAATCAATTTGATTTAGTTTTCGTTATCATACCGAAT---TTCGGGCCCTTTTATGATGTCGTAAAGCAAAAGGCTGAGCTG---------ACGTATGGCATTCTCACGCAATGCATCAAACAGGTCACAGTCGAGCGTAAATTG---AACGCACAGTGTATTGGTAATGTTCTACTTAAGGTCAATTCCAAGCTAAACGGCATCAATCACAAGCTAAAGGATGAC------CCGCGCTGT---CTGCTA------------AAGAATGTCATGTTTTTGGGCGCCGATGTGACTCATCCATCGCCCGATCAGCGTGAGATCCCCAGTGTGGTGGGAGTTGCCGCCTCCCACGATCCATTTGGGGCTTCCTATAACATGCAATATCGCTTGCAACGCTCA------------ACCGTAGAGGAGATCGAGGACATGGAGTCGATAACACTTGAGCATTTGCGTGTTTATCATCAGTACCGCAAAACCTATCCCGAGCACATTATCTATTATCGCGATGGGGTCAGCGATGGTCAGTTTCCGAAAATCAGGAGTGCAGAGCTGAGGGGAATTAATGCAGCCTGCTGCAAGATGCAC------ATTAAACCCAAGATTTGCTGCGTGATTGTAGTTAAGCGTCATCATACGCGCTTCTTTCCGAACGGAGAGCCA---TCGCAATAT---AACAAGTTTAACAACGTGGATCCRGGAACCGTCGTCGATCGCACCATAGTCCATCCCAATGAGATGCAGTTCTTCATGGTCAGCCATCAGTCGATTCAGGGGACGGCCAAGCCGACGCGTTACAATGTAATTGAGAACACGGGAAACTTGGATATTGATTTACTGCAGCAATTGACATACAAYCTTTGTCACATGTTTCCTCGCTGCAACCGCGCCGTGTCGTATCCGGCTCCGGCATATTTGGCACAYTTGGTTGCGGCACGT------------------------------------------------------------------------------------------
>Drosophila_azteca_Fly_seq4_PCR_Ago2b
---------------------------------------------------------------------------------AAAAAGTTCTATCGTCAGGCTTTTGAGCAGTACAGAGTTGAACATTTGGGCGGTGCGATTGCCGCATTTGATGGACGTGCATCTTGCTACTCAGTTGAGAAGCTAAAATGCAGCTCCCAGGGCAAAGAAGTGAAAGTTACAGAT---CGCCACGGACGTACCTTGAATTACACTCTGGAACTCAAGGAGACCGAGGACTCGGAAGTAGATCTCAACTCATTGAGAAATTACATGAAGGATAAGATT------TATGACAAGCCCATGCGAGCGCTGCAGTGTCTGGAGGTTGTTTTGGCGTCCCCTTGTCATAGC------ACCGCTATACGCGCAGGTCGCTCCTTCTTCAAAAGGTCTGAACCCGGGAAAGCCTATGACCTTAACGACGGATACGAAGCTCTTATTGGACTCTATCAAGCATTCGTGCTTGGCGATCGACCGTTTGTTAATGTGGACATATCCCACAAGTCCTTTCCGAAGCCCATGTCGATCATTGACTATATAGAGCAGTATCAT---------CGGCTGAGAATAGACAAA---ACCACAAATATTGAA---TACAAACGT------TATGATATTGAATCATTCCTAAAGGGCATAAATATTATTTACGACCCCCCTGCCTGTTTTGCCAGCGCCCCTCGCGTCTTCAAAGTCAACGGGCTTTCCAAGGCTCCGGCTAGCACTCTGGCGTTTGAGCTG---GATGGGAAAAAAATGACCGTTGCAGAGTACTTC---AAGTCCCGGCAATATAATTTAAAGTTTCCGGATCTTCTCTGCTTGCATGTTGGGCCACCGTTGAAGAACATTTATTTGCCTATCGAACTATGTCGCATTGAAGATGGGCAGGCATTGAATCGCAAGGATGGCGCTAATCAAGTGGCGGCCATGATTAAGTATGCTGCCACATCAACCAACGAAAGGAAGGCCAAGATCATGCACTTGCTTGACTATTTCAAGTACAATTTAAATCCAACCATCAGCCGATTTGGCATTCGTCTGGACAACGACTTTATTGTGGTACATACACGCACCCTCAATGCGCCTCAAATTGAGTACAAGAACAACAATTTGGCCTCGGTGAGGAACGGTTCGTGGCGCATGGATCGCATGCAATTCCTTGAACCCAAGCCA------AAG------------CCACATAAATGGGCTATATTTTAT------GGTAAGATCCACTTCAATTATGTGGGCGAATTTCAGAACATGGTTATTCAGCACAGTCGCAGCGTCAATGTGTGCCTGGAA---GCCAAGGCC---------GAGATACGGAATTACAGG---------GATGAACGGGAACTGGATTCCCATTTCCAAGATGTCAAAAAAAATCAATTTGATTTGGTTTTCGTTATCATACCGAAT---TTTGGGCCCTTTTATGATGTCGTAAAGCAAAAGGCTGAGTTG---------AAGTACGGCATTCTCACGCAATGTATCAAACAGGTCACAGTCGAGCGTAAATTG---AACGCACAGTGTATTGGTAATGTTCTACTAAAGGACAATTCCAAGCTAAACGGCATCAATCACAAGCTAAAGGATGAC------CCGCGCTGT---CTGCTA------------AAGAATGCCATGTTTTTGGGTGCCGATGTGACTCATCCATCGCCGGATCAGCGTGAGATCCCCAGTGTGGTGGGAGTTGCCGCCTCCCATGATCCATTTGGGGCCTCCTATAACATGCAATATCGCTTGCAACGCTCT------------ACCGTAGAGGAGATCGAGGATATGGAGTCGATAACACTTGAGCATTTGCGTGTTTATCATCAGTACCGCAAAACCTATCCCGAGCACATTATCTATTATCGCGATGGGGTCAGCGATGGTCAGTTTCCGAAAATCAGGAATGAAGAGTTGAGGGGAATCAATGCGGCCTGCAGCAAGATGCAC------ATTAAACCGAAGATTTGCTGCATCATTGTAGTTAAGCGTCATCATACGCGCTTCTTTCCGAACGGTGCTCCC---TCGCAATAC---AACAAGTTTAACAATGTAGATCCGGGAACTGTCGTCGATCGTACCATTGTCCATCCCAACGAAATGGAGTTCTTCATGGTCAGCCATCAGTCGATCCAGGGGACGGCCAAGCCGACGCGTTATAATGTAATTGAGAATACGGGAAACTTGGATATTGATTTACTGCAGCAATTGACATACAATCTATGTCGCATGTTTCCTCGTTGCAACCGCGCCGTGTCTTATCCGGCTCCGGCATATTTGGCACATTTGGTTGCGGCACGT------------------------------------------------------------------------------------------
>Drosophila_persimilis_Fly_XM_002017209_1_Ago2c
---------------------------------------------------------------------------------AAGAAGTTTTATCGTCAGGCTTTTGATCAGTACAGAGTTGAACACTTGGGCGGTGCGATTGCCGCATTTGATGGACGTGCATCGGCCTACTCAGCTGTGAAGCTAAAATGCAGCTCCCAGGGCCAAGAAGTCAAAATATTAGAT---CGCCACGGCCGTACCCTGACTTACACTGTGGAACTCAAGGAGACAGAGGACACGGAGGTCGATCTGAACTCGCTGAGAAACTATATGAAGAATAAGATA------TATGACAAGCCCATGAGAGCCTTGCAGTGTCTGGAGGTTGTGTTGGCGGCCCCCTGTCATAAC------ACCGCCATACGCGCCGGTCGCTCGTTCTTCAAAAGGTCAGAGCCCGGAAAAGCCTATGATCTGAACGACGGCTACGAAGCTCTAGTTGGACTCTATCAAACATTCGTGCTTGGCGATCGTCCGTTTGTTAATGTGGACATATCGCACAAGTCCTTTCCGAAGGCCATGACGATCATTGAATATATAGAGCAGTATCAG---------CGCCAGAAAATTGACAAA---AGCACAAATCTTGAC---TACAGGCGT------TACGATATCGAATCATTCCTAAAGGGCATGAATATAATATACGATCCGCCTGCCTGTTTGGCCAGTGCCCCTCGCGTCTTCAGAGTCAATGGGCTTACCAAGTTTCCGGCTAGCAGTCTGAAATTTGAGCTG---GACGGGAAGCAAACAACAGTTGCAGACTACTTC---CGGTCTCGGAAATATAATTTAATGTATCCGAACCTGCTCTGCTTGCATGTTGGGCCGCCGCTGAAAAACATTTATTTGCCTATCGAACTATGTCGCATAGAGGATGGGCAGGCCCTGAATCGCAAGGATGGAGCCAATCAGGTGGCGGCCATGATTAAGTATGCTGCCACTTCCACCAACGAGAGGAAGGCCAAGATCATCCACTTGCTCGAATATTTCAAACACAACTTAGATCCGACCATCAGCCACTTTGGCATTCGCTTGGAAAATGACTTCATTGTGGTGCATACACGCACCCTCAATGCGCCCCAGGTTGAGTATAAGAATAACAATTTGGCTTCGGTGAGGAACGGTTCGTGGCGCATGGATCGCATGCAATTCTTTGAACCCAAGCCA------AAG------------CCACATAAATGGGCTATACTCCAC------GGTAAGATTAACTACATGAGTGTGGTCGATTTTCAGGGCATGATAATTCAGCAGAGTCGCACCGTCAATGTGTGCCTGAAT---GAGAAGGCC---------GATATACGGAATTACAGG---------GATGAGCGTGAACTGGATTCTCATTTCCAGGACTTCAAAAAAAATCAATTTGATTTGGTGTTCGTTATTATACCAAAT---TCCGGGCCCTTTTATGATGTCGTGAAGCAAAAGGCTGAGCTG---------CAGCATGGAATTCTCACACAATGCATCAAGGAGATCACAGTCCTGCGTAAATGT---AACCTGCAGTGTATTGGCAACGTTCTGCTTAAGGTCAATTCCAAGCTAAACGGAATTAATCACAAGCTAAAGGATGAC------CCACGCTTT---CTGTTA------------AAGAATGCGATGTTCTTGGGTGCTGATGTAACTCATCCATCGCCAGATCAGCGTGAGATCCCCAGTGTGGTGGGGGTTGCCGCCTCCCATGACCCATTCGGGGCTTCATATAACATGCAATATCGCTTGCAACGCTCT------------GCCTTGGAGGAGATAGAGGACATGGAGTCGATAACTCTTGAGCACTTGCGTGTCTATCATCAGTTCCGCAAATCCTATCCCGAGCATATTGTCTATTATCGTGATGGCGTGAGCGATGGTCAGTTTCCCAAGATCAAAAATGAAGAGTTGAGAGGAATTTCTGCGGCCTGCAGCAAGATGCGC------ATTAATCCCAAGATTTGCTGCGTCATCGTAGTTAAGCGGCATCATACACGCTTCTTTCCGAACGGAGCTCCA---TCGCAATAC---AACAAGTTTAACAATGTTGATCCGGGAACGGTCGTCGATCGCACCATTGTTCATCCCAATGAGATGCAGTTCTTCATGGTCAGCCATCAGTCGATTCAAGGGACGGCCAAGCCGACGCGTTACAATGTGATTGAGAATACGGGCAACTTGGATATAGACTTACTGCAGCAATTAACATACAATCTTTGTCACATGTTTCCCCGTTGCAACCGCGCAGTGTCTTATCCGGCTCCGGCATATTTGGCACATTTGGCTGCGGCACGTGGACGTGTCTATCTCACTGGCTGCACCAAGTTC---CGCACTCCAAAGGAGGAATACGCAAAGCGGTTGATTGTTCCAGAGTTCATGAAA
>Drosophila_pseudoobscura_Fly_XM_002137735_1_Ago2c
---------------------------------------------------------------------------------AAGAAGTTTTATCGTCAGGCTTTTGATCAGTACAGAGTTGAACACTTGGGCGGTGCGATTGCCGCATTTGATGGACGTGCATCGGCCTACTCAGCTGTGAAGCTAAAATGCAGCTCCCAGGGCCAAGAAGTGAAAATATTAGAT---CGCCACGGCCGTACCCTGACTTACACTGTGGAACTCAAGGAGACAGAGGACTTGGAGGTCGATCTGAACTCGCTGAGAAACTATATGAAGAATAAGATA------TATGACAAGCCCATGAGAGCCTTGCAGTGTCTGGAGGTTGTGTTGGCGGCCCCCTGTCATAAC------ACCGCCATACGCGCCGGTCGCTCGTTCTTCAAAAGGTCAGAGCCCGGAAAAGCCTTTGATCTGAACGACGGCTACGAAGCTCTAGTTGGACTCTATCAAACATTCGTGCTTGGCGATCGTCCGTTTGTTAATGTGGACATATCGCACAAGTCCTTTCCGAAGGCCATGCCGATCATTGAATATATAGAGCAGTATCAG---------CGCCAGAAAATTGACAAA---AGCACAAATCTTGAC---TACAGGCGT------TACGATATCGAATCATTCTTAAAGGGCATGAATATAATATACGATCCGCCTGCCTGTTTGGCCAGTGCCCCTCGCGTCTTCAGAGTCAATGGGCTTACCAAGTTTCCGGCTAGCAGTCTGAAATTTGAGCTG---GACGGGAAGCAAACAACAGTTGCAGACTACTTC---CGGTCTCGGAAATATAATTTAATGTATCCGAACCTGCTCTGCTTGCATGTTGGGCCGCCGCTGAAAAACATTTATTTGCCTATCGAACTATGTCGCATAGAGGATGGGCAGGCCCTGAATCGCAAGGATGGAGCTAATCAGGTGGCGGCCATGATTAAGTATGCTGCCACTTCCACCAACGAGAGGAAGGCCAAGATCATCCACTTGCTCGAATATTTCAAACACAACTTAGATCCGACCATCAGCCACTTTGGCATTCGCTTGGAAAACGACTTCATTGTGGTGCATACACGCACCCTCAATGCGCCCCAGGTTGAGTATAAGAATAACAATTTGGCTTCGGTGAGGAACGGTTCGTGGCGCATGGATCGCATGCAATTCTTTGAACCCAAGCCA------AAG------------CCACATAAATGGGCTATACTCCAC------GGTAAGATTAACTACATGAGTGTGGTCGATTTTCAGGGCATGATAATTCAGCAGAGTCGCACCGTCAATGTGTGCCTGAAT---CAGAAGGCC---------GATATACGGAATTACAGG---------GATGAGCGTGAACTGGATTCTCATTTCCAGGACTTCAAAAAAAATCAATTTGATTTGGTGTTCGTTATTATACCAAAT---TCCGGGCCCTTTTATGACGTCGTGAAGCAAAAGGCTGAGCTG---------CAGCATGGAATTCTCACACAATGCATCAAGGAGATCACAGTCCTGCGTAAATGT---AACCTGCAGTGTATTGGCAACGTTCTGCTTAAGGTCAATTCCAAGCTAAACGGAATTAATCACAAGCTAAAGGATGAC------CCACGCTTT---CTGTTA------------AAGAATGCGATGTTCTTGGGTGCTGATGTAACTCATCCATCGCCAGATCAGCGTGAGATCCCCAGTGTGGTGGGGGTTGCCGCCTCCCATGACCCATTCGGGGCTTCATATAACATGCAATATCGCTTGCAACGCTCT------------GCCTTGGAGGAGATAGAGGACATGGAGTCGATAACTCTTGAGCACTTTCGTGTCTATCATCAGTTCCGCAAATCCTATCCCGAGCATATTGTCTATTATCGTGATGGCGTGAGCGATGGTCAGTTTCCCAAGATCAAAAATGAAGAGTTGAGAGGCATTTCTGCGGCCTGCAGCAAGCTGCGC------ATTAATCCCAAGATTTGCTGCGTCATCGTAGTTAAGCGGCATCATACACGCTTCTTTCCGAACGGAGCTCCA---TCGCAATAC---AACAAGTTTAACAATGTTGATCCGGGAACGGTCGTCGATCGCACCATTGTTCATCCCAATGAGATGCAGTTCTTCATGGTCAGCCATCAGTCGATTCAAGGGACGGCCAAGCCGACGCGTTACAATGTGATTGAGAATACGGGCAACTTGGATATAGACTTACTGCAGCAATTAACATACAATCTTTGTCACATGTTTCCCCGTTGCAACCGCGCAGTGTCTTATCCGGCTCCGGCATATTTGGCACACTTGGCTGCGGCACGTGGACGTGTCTATCTCACTGGCTGCACCAAGTTC---CGCACTCCAAAGGAGGAATACGCAAAGCGGTTGATTGTTCCAGAGTTCATGAAA
>Drosophila_persimilis_Fly_XM_002022150_1_Ago2d
---------------------------------------------------------------------------------AAGAAGTTCTATCGTCAGGCATTTGATCAGTACAGAGTTGAACACTTGGGCGGTGCGATTGCCGCATTTGATGGACGTGCATCGGCCTACTCAGCTGTGAAGCTAAAATGCAGCTCCCAGGGCCAAGAAGTGAAAATATTAGAT---CGCCACGGCCGTACCCTGACTTACACTCTGGAAATCAAGGAGACAGAGGACTCGGAAGTCGATCTGAACTCGCTGAGAAACTATATGAAGGATAGGATA------TATGACAAGCCCATGAGAGTTTTACAGTGTCTGGAGGTTGTGTTGGCGGCCCCCTGTCATAAC------ACCGCCATACGCGCCGGTCGCTCGTTCTTCAAAAGGTCAGAGCCCGGTAAAGCCTTTGATCTGAACGACGGCTACGAAGCTCTAGTTGGACTCTATCAAGCATTCGTGCTTGGCGATCGCCCGTTTGTTAATGTGGACATATCGCACAAGTCCTTTCCGAAGGCCATGACGATCATTGAATATTTAGAGCAGTATCAG---------CGCAAGAGAATTGACAAA---AGCACAAATCTTGAC---GACAGGCGT------TACAAAATCGAATCATTCCTAAAGGGCATGAATATAGTATACGATCCGCCTGCCTGTTTTGCCAGTGCCCCTCGCGTCTTCAGAGTCAACGGGCTTTCCAAGTTTCCCGCTAGCAGTCAGAAATTTGAGCTG---GATGGGAAGCAAACGACGGTTGCAGAGTACTTC---CGGTCTCGGAAATATAATTTAAAGTATCCGAACCTGCTTTGCTTGCATGTTGGGCCGCCGTTGAAAAACATTTATTTGCCTATCGAACTATGTCGCATTGAGGATGGGCAGGCCCTGAATCGCAAGGATGGAGCTAATCAGGTGGCGGCCATGATTAAGTATGCTGCCACTTCCACCAACGAGAGGAAGGCCAAGATCATCCGCTTGATGGAATATTTCAGGCACAATTTAGACCCGACCATCAGCCACTTTGGCATACGTCTGGGCAGTGACTTCATCGTCGTGAATACACGCACGCTCAATGCGCCTCAGATTGAGTACAAA---AACAATTTGGCCTCGGTAAGGAACGGTTCGTGGCGCATGGATCGCATGCAATTCTATGACCCCAAGCCA------AAG------------CCACATAAATGGGCTATACTCTAC------GGTAAGATTGACTACATGAGTGTGGTCGATTTTCAGGGCATGATAATTCAGCTGAGTCGCACCGTCAATATGTGCCTGAAT---GACAACGCC---------GAGATACGGAATTACAGT---------GATGAGTGTGAACTGGATTCTCATTTCCTTGATTTAAAAAACAATCAATTTGATTTGGTGTACGTTATTATACCAAAT---TCCGGGTCCGTTTATGATGTCGTGAAGCAAAAGGCTGAGCTG---------GAGCATGGAATTCTCACACAATGCATCAAGGAGAACACAGTCCTGCGTAAATGT---AACCTGCAGTGTATTGGAAACGTTCTGCTTAAGGTCAATTCCAAGCTAAACGGCATCAATCATAAGCTAAAGGATGAC------CCCCTCTGT---CTGCTA------------AAGAATGCGATGTTCTTGGGTGCTGATGTAACTCATCCATCGCCAGATCAGCGTGAGATCCCCAGTGTGGTGGGTGTTGCCGCCTCCCATGATCCATTCGGGGCTTCATATAACATGCAATATCGCTTGCAACGCTCT------------GACTTGGAGGAGATACAGGACATGGAGTCGATAACTCTTGAGCACTTGCGTGTCTATCATCAGTTCCGGAAATCCTATCCCGAGCACATTGTCTATTATCGTGATGGCGTGAGCGATGGTCAGTTTCCCAAGATCAAGAAGGAAGAGTTGAGTGGAATTTGTGCGGCCTGCACCAAGATGCTC------ATTAATCCCAAGATTTGCTGCGTCATCGTGGTTAAGCGGCATCATACACGCTTCTTTCCGAACGGAACTCCA---TCGCTATAC---AACAAGTTTAACAATGTTGATCCGGGAACGGTCGTCGATCGCACCATTGTCCATCCCAATGAGATGCAGTTCTTCATGGTCAGCCATCAGTCGATTCAGGGGACGGCCAAGCCGACGCGTTACAATGTGATTGAGAATACGGGCAACTTGGATATAGACTTACTGCAGCAATTAACATACAATCTTTGTCACATGTTTCCCCGTTGCAACCGCGCAGTGTCTTATCCGGCTCCGGCATATTTGGCACATTTGGCTGCGGCACGTGGACGTGTCTATCTCACTGGCTGCACCAAGTTC---CTCACTCCAAAGGAGGAATACGAAAAGCGGTTGATTGTTCCACAGTTCCTGAAA
>Drosophila_pseudoobscura_Fly_XM_002134701_1_Ago2d
---------------------------------------------------------------------------------AAGAAGTTCTATCGTCAGGCTTTTGAGCAGTACAGAGTTGAACACTTGGGCGGTGCGATTGCCGCATTTGATGGACGTGCATCGGCCTACTCAGCTGTGAAGCTAAAATGCAGCTCCCAGGGCCACGAAGTGAAAATATTAGAT---CGCCACGGCCGTACCCTGACTTACACTCTGGAAATCAAGGAGACAGAGGACTCGGAGGTCGATCTGAACTCGCTGAGAAACTATATGAAGGATAGGATA------TATGACAAGCCCATGAGAGCCTTACAGTGTCTGGAGGTTGTGTTGGCGGCCCCCTGTCATAAC------ACCGCCATACGCGCCGGTCGCTCGTTCTACAAAAGGTCAGAGCCCGGTAAAGCCTTTGATCTGAACGACGGCTACGAAGCTCTAGTTGGACTCTATCAAGCATTCGTGCTTGGCGATCGCCCGTTTGTTAATGTGGACATATCGCACAAGTCCTTTCCGAAGGCCATGACGATCATTGAATATTTAGAGCAGTATCAG---------CGCAAGAGAATTGACAAA---AGCACAAATCTTGAC---GACAGGCGT------TACAAAATCGAATCATTCCTAAAGGGCATGAATATAGTATACGATCCGCCTGCCTGTTTTGCCAGTGCCCCTCGCGTCTTCAGAGTCAACGGGCTTTCCAAGTTTCCCGCTAGCAGTCAGAAATTTGAGCTG---GATGGGAAGCAAACGACGGTTGCAGAGTACTTC---CGGTCTCGGAAATATAATTTAAAGTATCCGAACCTGCTTTGCTTGCATGTTGGGCCGCCGTTGAAAAACATTTATTTGCCTATCGAACTATGTCGCATTGAGGATGGGCAGGCCCTGAATCGCAAGGATGGAGCTAATCAGGTGGCGGCCATGATTAAGTATGCTGCCACTCCCACCAACGAGAGGAAGGCCAAGATCATCCGCTTGATGGAATATTTCAGGCACAATTTAGACCCGACCATCAGCCACTTTGGCATACGTCTGGGCAGTGACTTCATCGTCGTGAATACACGCACGCTCAATGCGCCTCAGATTGAGTACAAA---AACAAGTTGGCCTCGGTGTGGAACGGTTCGTGGCGCATGGATGGCATGCAATTCTATGACCCCAAGCCA------AAG------------CCACATAAATGGGCTATACTCTAC------GGTAAGATTGACTACATAAGAGTGGTCGATTTTCAGGGCATGATAATTCAGCTGAGTCGCACCGTCAATGTGTGCCTGAAT---GACAACGCC---------GAGATACGGAATTACCTT---------GATTTGCGTGAACTGGATTCTCATTTCCTTGATTTAAAAAACAATCAATTTGATTTGGTGTACGTTATTATACCAAAT---TCCGGGTCCGTTTATGATGTCGTGAAGCAAAAGGCTGAGCTG---------GAACATGGAATTCTCACACAATGCATCAAGGAGAACACAGTCCTGCATAAATGT---AACCTGCAGTGTATTGGAAACGTTCTGCTTAAGGTCAATTCCAAGCTAAACGGCATCAATCATAAGCTAAAGGATGAC------CCCCTCTGT---CTGCTA------------AAGAATGCGATGTTCTTGGGTGCTGATGTAACTCATCCATCGCCAGATCAGCGTGAGATCCCCAGTGTGGTGGGTGTTGCCGCCTCCCATGATCCATTCGGGGCTTCATATAACATGCAATATCGCTTGCAACGCTCT------------GACTTGGAGGAGATACAGGACATGGAGTCGATAACTCTTGAGCACTTGCGTGTCTATCATCAGTACCGGAAATCCTATCCCGAGCACATTGTCTATTATCGTGATGGCGTGAGCGATGGTCAGTTTCCCAAGATCAAGAAGGAAGAGTTGAGTGGAATTTCTGCGGCCTGCACCAAGCTGCTC------ATTAATCCCAAGATTTGCTGCGTCATCGTAGTTAAGCGGCATCATACACGCTTCTTTCCGAACGGAACTCCA---TCGCTATAT---AACAAGTTTAACAATGTTGATCCGGGAACGGTCGTCGATCGCACCATTGTCCATCCCAATGAGATGCAGTTCTTCATGGTCAGCCATCAGTCGATTCAGGGGACGGCCAAGCCGACGCGTTACAATGTGATTGAGAATACGGGCAACTTGGATATAGACTTACTGCAGCAATTAACATACAATCTTTGTCACATGTTTCCCCGTTGCAACCGCGCAGTGTCTTATCCGGCTCCGGCATATTTGGCACATTTGGCTGCGGCACGTGGACGTGTCTATCTCACTGGCTGCACCAAGTTC---CTCACTCCAAAGGAGGAATACGAAAAGCGGTTGATTGTTCCAGAGTTCCTGAAA
>Drosophila_obscura_Fly_DJOtransc_comp2809_Ago2a_b
GTCAATTATCTCGACGTTAACTTGGATAAAATGCCAGCGGTGGCCTATCACTACGACGTGAAGATCACGCCAGAGCGCCCTAAGAAGTTCTATCGTCACGCCTTTGAGCAGTATAGAATTGAGCATTTGGGCGGTGCGATTGCCGCATATGATGGACGTGCATCGTGCTACTCAGTTGTGAAACTAGAATGCAGCTCCCAGGGCCATGAAGTAAAAGTAACAGAT---CGCCATGGGCGTACATTGAAATACACCCTAGAAATAAAGGAAACAGAGGACTCGGAAGTTGATTTGAACTCACTGAGAAGCTACATGAAGGATAAGATT------TATGACAAGCCCATGCGAGCCTTGCAGTGTCTGGAGGTTGTGTTGGCGGCCCCCTGTCATAAC------AGTGCTATACGCGCCGGCCGCTCTTTCTTCAAAAGGTCTGATCCCGGAAATGCTTGTAATCTTGGCGACGGCTACGAAGCTCTGGTTGGACTCTATCAAACTTTCGTGCTTGGCGATCGTCCGTTTGTCAATGTGGATATATCCCACAAGTCCTTTCCGATGGCCATGTCGATCATTGACTATATAGAGCGGTATCAG---------CGGCAGAGAATTGATAAG---AGCACAAATCTTGAC---TACAAGCGT------TATGATATCGAATCATTCCTAAAGGGAATTAATATAATTTACGAGCCGCCTGCCTGTTTTGGCAGCGCTCCTCGCGTCTTCAAAGTCAACGGGCTTTCCAAGGTTTCAGCAAGCTCACAGATATTTGATCTG---GATGGGAAAAAAACGACCGTTGCAGAGTACTAC---AAATCTCGGGAATATAATTTAAAGTTTCCAAACCTTCTATGCTTGCATGTTGGTCCGCCGTTGAAATACATTTATTTGCCTATCGAACTATGTCGCATTGAGGATGGTCAGCCCCTGAATCGCAAGGATTCTGCAAATCAGGTGGCGGCCATGATTAGGTATGCTGCCACATCCACCAACGAGAGGAAGGCCAAGATCATCCACTTGCTTGAATATTTCAAGCACAATTTAGATCCGACCATCAGTCGGTTTGGTATTCGCCTGGACAACGACTTCATTGTGGTTCATACACGTACCCTCAATGCACCTCAGGTGGAGTACAAAAACAATTCG---ACTTCGGTGAGGAACGGTTCGTGGCGCATGGATCGCATGCAATTCCTTGATCCCAAGCCG------AAG------------CCACACAAATGGGCCATACTTTAC------GGTAAGATGCAGTACAATCAGGTGGCCGATTTTCAAGAAATGGTTATTCGTCAGAGTCGCATCGTCAATGTTTGCCTTGAT---GCAAAGGCC---------GAGATTCGGATGTACAAG---------GATGAACGTGACCTAGATGCTCATTTCCAGGATTTCAAACGAAATCAATATGATTTGGTGTTCGTTATTATACCGAAT---TTCGGGGCCTTCTATGATACCGTGAAGCAAAAGGCTGAGCTG---------CAGTATGGCATTCTCACACAATGCATCAAGCAGATCACAGTCGAACGTAAATTG---AACACGCAGTGTATTGGCAACGTTCTACTTAAGGTCAATTCAAAGCTGAACGGCATCAATCACAAGCTAAAGGACGAT------CCTCGCACT---GTGATA------------AAGAATGCTATGTTTTTGGGCGCCGATGTGACTCATCCATCGCCCGATCAGCGAGAAATCCCCAGTGTTGTGGGAGTGGCCGCCTCCCATGATCCATATGGGGCTTCATATAATATGCAATATCGCTTGCAACGCTCT------------GCCCTGGAGGAGATCGAGGACATGGAGTCGATAACCCTTGAGCACTTGCGTGTTTATCATCAGTTCCGGAAATGTTATCCCGAGCACATTGTCTATTATCGTGATGGTGTCAGCGATGGTCAGTTCCCCAAGATCAGAAATGAAGAGCTGAGGGGTATTTCTGCGGCCTGCTGCAAGATGCAC------ATTAAGCCCAAGATTTGCTGCGTGATTGTGGTTAAACGGCATCATACCCGCTTCTTTCCAAACGGAGGTCCT---TCGCAATTT---AACAAGTTTAACAATGTTGATCCAGGAACCGTCGTCGATCGAACCATTGTCCATCCCAATGAGATGCAGTTCTTTATGGTCAGCCATCAGTCCATTCAGGGGACGGCCAAGCCGACGCGTTACAATGTAATTGAGAATACTGGCAACTTAGATATTGATCTACTGCAGCAATTGACATACAATCTTTGTCACATGTTTCCACGATGCAACCGCGCAGTGTCTTATCCGGCTCCGGCATATTTGGCTCATTTGGCTGCGGCACGTGGCCGTGTCTATCTGACTGGCGCCACCAAGTTC---CGTTCTCCCCAAGAGGAGTACGCAAAGCGTTTGATTGTTCCAGAGTTCATGAAG
>Dtrist_comp3459_c0_seq2_ad
GTCAATTACCTCGACGTTAACTTGGATAAAATGCCAGCGGTGGCCTACCACTACGATGTGAAGATCACGCCAGAGCGCCCTAAGAAGTTCTATCGTCACGCTTTTGAGCAGTATAGAATTGAGCATTTGGGCGGCGCGATTGCCGCATATGATGGACGTGCATCGTGCTACTCAGTTGTGAAACTAAAATGCAGCTCCCAGGGCCATGAAGTAAAAGTAACAGAT---CGCCATGGGCGTACATTGAAATACACTCTGGAAATAAAGGAAACAGAGGACTCGGAAGTTGATTTGAACTCACTGAGAAGCTATATGAAGGATAAGATT------TATGACAAGCCCATGCGAGCCTTGCAGTGTCTGGAGGTTGTTTTGGCGGCCCCCTGTCATAAC------AGTGCTATACGCGCCGGGCGCTCTTTCTTCAAAAGGTCTGATCCCGGAAATGCTTATGATCTTGGCGACGGTTATGAAGCTCTGGTTGGACTCTATCAAACTTTCGTGCTTGGCGATCGCCCGTTTGTCAATGTGGATATATCCCACAAGTCCTTTCCGATGGCCATGTCAATCATTGACTATATAGAGCGGTATCAG---------CGGCAGAGAATTGATAAG---AGCACAAATCTTGAC---TACAAGCGT------TATGATATCGAATCATTCCTAAAGGGAATTAATATAATTTACGAGCCGCCTGCCTGTTTTGGCAGCGCTCCTCGCGTCTTCAAAGTCAATGGGCTTTCCAAGGGTTCAGCAAGCTCTCAGATATTTGATCTG---GATGGGAAAAAAACGACCGTTGCAGAGTACTAC---AAATCTCGGGAATATAATTTAAAGTTTCCAAACCTTCTATGCTTGCATGTTGGTCCGCCGTTGAAATATATTTATTTGCCTATCGAACTATGTCGCATTGAGGATGGTCAGCCCCTGAATCGCAAGGATTCTGCATCTCAGGTGGCGGCCATGATTAGGTATGCTGCCACATCCACCAACGAGAGGAAGGCCAAGATCATCCACTTGCTTGAATATTTCAAGCACAATTTAGATCCGACGATCAGTCGCTTTGGTATTCGCCTGGACAACGACTTCATTGTGGTTCATACACGTACCCTCAATGCACCTCAGGTGGAGTACAAAAACAACAATTTGGCTTCGGTGAGGAACGGTTCGTGGCGCATGGATCGCATGCAATTCCTTGATCCCAAGCCG------AAG------------CCACACAAATGGGCCATACTTTAC------GGTAAGATGCAGTACAATCAGGTGGCCGATTTTCAAGAAATCGTTATTCGTCAGAGTCGCATCGTCAATGTTTGCCTTGAT---GCAAAGGCC---------GAGATTCGGATGTACAAG---------GATGAACGTGACCTAGATGCTCATTTCCAGGATTTCAAACGAAACCAATATGATTTGGTGTTCGTTATTATACCGAAT---TTCGGGTCCACCTATGATATCGTGAAGCAAAAGGCTGAGCTG---------CAGTATGGCATTCTCACACAATGCATCAAGCAGATCACAGTCGAACGTAAATTG---AACCCGCAGTGTATTGGCAACGTTCTACTTAAGGTCAATTCAAAGCTGAACGGCGTCAATCACAAGCTAAAGGACGAT------CCTCGCACT---GTGATT------------AAGAATGCTATGTTTTTGGGCGCCGATGTGACTCATCCATCGCCCGATCAGCGAGAAATACCCAGTGTTGTGGGAGTGGCCGCCTCCCATGATCCATTTGGGGCTTCATATAATATGCAATACCGCTTGCAACGCTCT------------GCCCTGGAGGAGATCGAGGACATGGAGTCGATAACCCTTGAGCACTTGCGTGTTTATCATCAGTTCCGGAAATGTTATCCCGAGCACATTGTCTATTATCGTGATGGTGTTAGCGATGGTCAGTTCCCCAAGATCAAAAATGAAGAGCTGCGGGGTATTTCTGCGGCCTGCTGCAAGATGCAC------ATTAAGCCAAAGATTTGCTGCGTCATTGTGGTTAAACGGCATCATACGCGCTTCTTTCCAAACGGAGGTCCT---TCGCAATAT---AACAAGTTTAACAATGTTGATCCGGGAACCGTCGTCGATCGAACCATTGTCCATCCCAATGAGATGCAGTTCTTCATGGTCAGCCATCAGTCCATTCAGGGGACGGCCAAGCCGACGCGTTACAATGTAATTGAGAATACTGGCAACTTAGATATTGATCTACTGCAGCAATTGACATACAATCTTTGTCACATGTTTCCACGTTGCAACCGCGCAGTGTCTTATCCGGCTCCGGCATATTTGGCTCATTTGGCTGCGGCACGTGGCCGTGTCTATCTAACTGGCGCCACCAAGTAC---CGTTCTCCCCAGGAGGAGTACGCAAAACGCTTGATTGTTCCCGAGTTCATGAAG
>Drosophila_subobscura_Fly_DJO_transc_comp1229_Ago2ad
---------------------------------------------------------------------------------AAAAAGTTCTATCGTCATGCTTTTGAGCAGTATAGAATTGAGCATTTGGGCGGTGCAATTGCCGCATATGATGGACGTGCATCGTGCTACTCAGTTGTGAAATTAAAATTTAGCTCGCAGAGCCAAGAAGTGAAAGTAACAGAT---CGCCACGGGCGTACATTGAATTATGCCCTGGAACTAAAGGAGACGGAGGATTCGGAAGTCGATTTGAACTCACTGAGAAGTTACATGAAGGATAAGATT------TATGACAAGCCCATGCGGGCCTTACAGTGCCTAGAGGTTGTGTTGGCCTCTCCTTGTCATAAC------AGCGCCATACGCGCCGGTCGTTCCTTTTTCAAAAGGTCTGAACCCGGAAATGCATATGATCTTGGCGACGGCTACGAAGCTCTGGTTGGACTCTATCAAACTTTCGTGCTTGGTGATCGTCCATTTGTCAATGTGGATATATCCCACAAGTCCTTTCCGATGGCCATTTCGATCATTGAGTATATAGAGCGGTATCAG---------CGGCAAAAAATTGACAAG---AGCACAAATCTAGAC---TTCAGGCGT------AACGATATCGAATCATTCTTAAGGGGTGTTAATATAATTTACGAGCCGCCTGCCTGTTTTGGTAGCTCTCCACGCGTCTTCAAAGTCAACGGTCTTTCCAAGGTTCCGGCCAGCACTCAGATATTTGAGCTG---GATGGAAAAAAAACGACCGTTGCACAGTACTAC---AAATCTCGGGAATATAATATAAAGTTTCCAAACCTTCTCTGCCTGCATGTTGGGCCGCCGTTGAAATACATTTATTTGCCTATCGAACTATGTCGCATTGAGGATGGGCAGCCACTGAATCGCAAGGATTCTGCCCCTCAGGTGGCGGCCATGATTAGGTATGCTGCCACATCAACCAACGAGAGGAAGGCCAAGATTATACACTTGCTTCAATATTTCAAGCACAATTTGGATCCGACCATCAGTCGCTTTGGTATTCGCCTGGACAATGACTTTATTGTGGTTCATACACGTACGCTCAATGCCCCTCAGGTGGAGTACAAAAATAACAACTTGGCTTCGGTGAGGAACGGTTCGTGGCGCATGGATCGCATGCAATTCTTTGATCCCAAGCTG------AAG------------CCTCACAAATGGGCCATACTGTAC------GGTAAGATGCAGTACAATCAGGTGGCCGATTTTCAAGGAATAGTAATTCAGCAGAGTCGCAACGTCAATGTGTGCCTAGAT---GCCAAGGCC---------GATATACGGATGTACAAG---------AATGATCGTGACCTAGATGATCATTTCCTGGATTTCAAACGAAATCAATACGATTTGGTGTTCGTTATTATACCAAAT---TTCGGGGCCACCTATGATGTCGTGAAGCAAAAGGCTGAGCTG---------CAATATGGCATTCTCACACAATGCATCAAGCAGATCACAGTCGAACGTAAATTG---AACCCTCAGTGTATTGGGAACGTTCTACTTAAGGTCAATTCGAAGCTGAACGGCGTCAATCACAAGCTTAAGGATGAT------CCGCGCACT---CTGTTA------------AAAAATGCCATGTTTTTGGGTGCTGATGTGACTCATCCATCGCCCGATCAGCGTGAAATCCCTAGTGTGGTGGGAGTGGCCGCCTCTCATGATCCATTTGGGGCTTCATATAACATGCAATATCGCTTGCAACGCTCT------------GCTCTGGAAGAGATCGAGGACATGGAGTCAATAACCCTTGAGCACTTGCGAGTTTATCATCAGTTCCGGAAATGTTATCCCGAGCACATTGTCTATTATCGTGATGGTGTCAGCGACGGGCAGTTTCCCAAAATCAAGAATGAAGAGCTGAGGGGAATATCTGCGGCCTGCTGCAAGATGCAC------ATTAAGCCCAAGATTTGCTGCGTCATTGTAGTTAAACGGCATCATACGCGCTTCTTTCCGAACGGAGGTCCA---TCGCAATAT---AACAAGTTTAACAATGTTGATCCGGGAACAGTCGTCGATCGAACCATTGTCCATCCCAATGAAATGCAGTTCTTCATGGTCAGCCATCAGTCCATTCAGGGGACTGCTAAGCCGACGCGTTATAATGTTATTGAGAACACGGGCAACTTGGATATTGATCTACTCCAGCAATTGACATACAATCTCTGTCACATGTTTCCACGTTGCAACCGTGCAGTGTCTTATCCGGCGCCAGCATATTTGGCACATTTGGCTGCGGCACGTGGCCGTGTCTATCTAACTGGCGTCACCAAGTTC---CGTTCCCCAAAGGAGGAGTACGAAAAGCGTTTGATTGTTCCAGAGTTCATGAAC
>Dsubsil_3061_Ago2ad
GTCAATTATCTCGACGTTAACTTGGATAAAATGCCAGCGGTGGCCTATCACTACGATGTGAAGATCACGCCAGAGCGCCCTAAAAAGTTCTATCGTCATGCCTTTGAGCAGTATAGAATTGAGCATTTGGGCGGTGCGATTGCCGCATATGATGGACGCGCTTCGTGCTACTCAGTTGTGAAACTAAAATGCAGCTCCCAGGGTCAAGAAGTAAAAGTAACAGAT---CGCCACGGGCGTATATTGAAATACACTCTGGAAATCAAGGAGACAGAGGACTCTGAAGTCGATTTAAACTCACTGCGAAGGTACATGAAGGATAAGATT------TATGACAAGCCCATGCGAGCCTTGCAGTGTCTGGAGGTTGTGTTGGCGGCCCCCTGTCATAAC------AGCGCTATACGCGCCGGCCGCTCTTTCTTCAAAAGGTCTGATCCCGGAAAAGCCTATGATCTTGGCGACGGGTACGAAGCTCTGGTTGGACTCTATCAAACTTTCGTGCTTGGCGATCGTCCGTTTGTCAATGTGGATATATCCCACAAGTCCTTTCCGAAGGCCATGTCGATCATCGACTATATAGAGCGGTATCAT---------CGACAGAGAATTGATAGG---AGCACAAATCTTGAC---TACAAGCGT------TATGATATCGAATCATTCCTAAGGGGAATTAATATAGTTTACGAACCGCCTGCCTGTTTCGGCAGCGCTCCTCGCGTCTTCAAAGTCAACGGGCTTTCCAAGGCTTCAGCAAGCTCTCAGATATTTGATCTG---GATGGGAAAAAAACGACCGTTGCAGAGTACTAC---AAATCTAAGGAATATAATTTAAAGTTTCCAAACCTTCTCTGCTTGCATGTTGGTCCGCTGTTGAAATACATTTATTTGCCTATCGAACTATGTCGCATTGAGGATGGGCAGTCACTGAATCGCAAGGATTCAGCAAATCAGGTGGCGGCCATGATTAAGTATGCTGCCACATCCACCAACGAGAGGAAGGCCAAGATCATCCACTTGCTTGAATTTTTCAAGCACAATTTAGATCCGACCATCGAGCGCTTTGGTATTCGTCTAGAAAACGACTTCATTGTGGTCCATACACGTACCCTTAATGCACCTCAGGTGGAGTACAAAAATAACAATTTGGCTTCGGTGCGGAACGGTTCGTGGCGCATGGATCGCATGCAATTCCTTGATCCCAAGCCG------AAG------------CCACACAAATGGGCCATACTTTAC------GGTAAAATGCAGTTCAATCACGTGGCCGATTTTCAAGAATTCGTGATTCAGCAGAGTCGCATCGTCAATGTTTGCCTTGAT---GCCAAGGCC---------GAGATTCGGATGTACAAG---------GATGAACGTGACCTGGATGCTCATTTCCAAGATTTCAAACGAAATCAATACGATTTGGTGTTTGTTATTATACCAAAT---TTCGGGGCCACGTATGATATCGTGAAGCAAAAGGCTGAGCTG---------CAGTATGGCGTTCTCACACAATGCATCAAGCAGGTCACAGTCGAACGTAAATTG---AACCCGCAGTGTATTGGCAACGTTCTGCTTAAGGTCAATTCAAAGCTGAACGGCATCAATCACAAGCTAAAGGACGAT------CCGCGCACT---GTGATA------------AAGAATGCTATGTTTTTGGGCGCCGATGTGACTCATCCATCGCCCGATCAGCGAGAAATCCCCAGTGTTGTGGGAGTGGCCGCCTCCCATGATCCATTTGGGGCTTCATATAATATGCAATATCGCTTGCAACGCTCT------------GCCCTGGAGGAGATCGAGGACATGGAGTCGATAACCCTTGAGCACTTGCGTGTTTATCATCAGTTCCGAAAATGTTATCCCGAGCACATAGTCTATTATCGTGATGGTGTCAGCGATGGTCAGTTCCCCAAGATCAAGAATGAAGAGCTGAGGGGTATTTCTGCGGCCTGCTGCAAGATGCAC------ATTAAGCCCAAGATTTGCTGCGTCATTGTGGTTAAACGTCATCATACGCGCTTCTTTCCGAACGGAGCTCCA---TCGCAATAT---AACAAGTTTAACAATGTTGATCCGGGAACCGTCGTCGATCGAACCATTGTCCATCCCAATGAGATGCAGTTCTTCATGGTCAGCCATCAGTCCATTCAGGGGACGGCCAAGCCGACGCGTTACAATGTGATTGAGAATACTGGCAACTTAGATATTGATCTACTGCAGCAATTGACATACAATCTTTGTCACATGTTTCCACGCTGCAACCGCGCAGTGTCTTATCCGGCTCCAGCATATTTGGCACATTTGGCTGCGGCTCGTGGTCGTGTCTATCTAACTGGCGCTACCAAGTTC---CGTTCTCCCCAGGAGGAGTACGCAAAGCGTTTGATTGTTCCAGAGTTCATGAAG
>Drosophila_persimilis_Fly_XM_002017433_1_Ago2b
---------------------------------------------------------------------------------AAGAAGTTCTATCGTCAGGCTTTTGAGCAGTACAGAGTTGAACATTTGGGCGGTGCGATTGCCGCATATGATGGACGTGGATCGTGCTACTCAGTTGTGAAACTAAAATGCAGCCCCCAGGGCCAAGAAATGAAGGTAACAGAT---CGCCACGGCCGTACCTTGAATTACACTGTGGAGCTCAGGAAGACACAGGACTCGGAAGTCGATTTGAGCTCACTAAGAAGCTACATGAAGGACAAGATT------TATGATAAGCCCATGCGAGCCTTGCAGTGTCTGGAGGTTGTGTTGGCGGCTCCCTGTCATAAC------ACCGCTAGACGCGCCGGTCGCTCCTTCTTCAAAGGGTCTGATCCCGGAAACACCTTTGATCTTAAAGACGGCTACGAAGCTCTGGTTGGGCTCTATCAAACATTCGTGCTTGGCGATCGCCCGTTTGTTAATGTGGACATATCACACAAGGCCTTTCCGAAGGCCATGTCGATCATTGACTATATAGAGCAGTATCAG---------AGGCAGAAAATTGACAAA---AGCACAAATCTTGAC---TACAGGCGT------TCTGATATTGAGTCATTCCTAAGTGACATTAATATAATTTACGACCCGCCTGCCTGTTTTGGCAGCGCCCCTCGCGTCTTCAGAGTCAACGGGCTTTCCAAGGCTCCGGCTAGCACTCAGACATTTGAGCTG---GATGGGAAAGAAACGACCGTTGCAAAGTACTTC---AAGTCTCGGAAGTATGATTTAAAGTTTCCGAACCTTCTCTGCTTGCATGTTGGGCCGCCGTTGAAACACATTTATTTGCCTATCGAACTATGTCGCATTGACGATGGACAGACAATGAAGCGCAAGGATACTGCTGCTCGGGTGGCGGCCATGCTTAAGTTTGCTGCCACGTCAACCAACGAGAGGAAGGCCAAGATCGTCCGCCTACTGGAATATTTCAAGCACAATTTAGACCCGACCATCAGCCACTTTGGCATACGCCTGGGCACTGACTTCATCGTCGTGAATACACGCACGCTCAATGCGCCTCAGATTGAGTACAAAAACAACAATTTGGCTTCGGTGAGGAACGGTTCGTGGCGCATGGATCGGATGCAATTCTTTGAACCCAAGCCA------AAG------------CCACATAAGTGGGCCATACTCTAC------GGTAAGATTAACTACCAGTATGTGGACGAGCTTCAGAAGATGGTTCTTCAGCAGAGTCGCACCGTCAATCTTTGCCTGGAT---ACCAAAGCC---------GACAAACGGAATTACAAG---------GACGAACGTGAACTAGATGCTCATTTCCACGATTTCAAAAAAAATCAATTTGATTTGGTGTTCGTTATTATACCAAAT---GTCGGGCGCTCTTATGATGTCGTCAAGCAAAAGGCTGAGCTG---------AAGTACGGCATTCTCACGCAATGCCTCAAGCAAATCACAGTCGAGCGTAAATGC---AACCCGCAGTGTATTGGTAACGTTCTACTTAAGGTCAATTCCAAGTTGAACGGTATTAATCACAAGCTAAGGGATGAC------CCGCGCTGT---CTGTTA------------AAGAACACAATGTTTTTGGGGGCCGATGTGACTCATCCGTCGCCCGATCAGTGGGAGATGCCCAGTGTGGTGGGTGTTGCCGCCTCCCATGATCCATTCGGGGCTTCATATAACATGCAATATCGCTTGCAACGCTCT------------ACCCTGGAGGAGATCGAGGACATGGAGTCGATAACCCTGGAGCACTTGCGTGTTTATTATCAGTTCCGGAAATCCTATCCCGAGCACATCATCTATTACCGTGATGGTGTCAGCCATGGTCAGTACCCCAAGATCAAAAGTAAAGAGTTGAGAGGAATTACTGCGGCCTGCTGCAAGATGCAC------ATTAAACCCAAGATTTGCTGCGTCATTGTAGTTAAGCGGCATCATACGCGCTTCTTTCCGAACGGAGCTCCA---TCGCAATAT---AACCAGTTGAACAATGTCGATCCGGGAACCGTCGTCGATCGCACCATTGTCCATCCCAATGAGATGGAGTTCTTCATGGTCAGCCATCAGGCGAATCAGGGGACGGCCAAGCCGACGCGTTACAACGTAATTGAGAATACGGGCAACTTGGATATTGATGTACTGCAGCAATTGACATTCAATCTTTGTCACATGTTTCCTCGTTGCAACCGCGCAGTGTCTTATCCGGCTCCGGCATATTTGGCACATTTGGCTGCGGCACGTGGACGTGTCTACCTCACTGGCACCACCATGTTC---CGTTCTCCACAGGAGGAGTACGCAAAGCGTTTGATTGTTCCAGACTTCATGAAG
>Drosophila_pseudoobscura_Fly_XM_002137810_1_Ago2b
---------------------------------------------------------------------------------AAGAAGTTCTATCGTCAGGCTTTTGAGCAGTACAGAGTTGAACATTTGGGCGGTGCGATTGCCGCATATGATGGACGTGGATCGTGCTACTCAGTTGTGAAACTAAAATGCAGCCCCCAGGGCCAAGAAATGAAGGTAACAGAT---CGCCACGGCCGTACCTTGAATTACACTGTGGAGCTCAGGAAGACGCAGGAATCGGAAGTCGATTTGAGCTCATTAAGAAGCTACATGAAGGACAAGATT------TATGATAAGCCCATGCGAGCCTTGCAGTGTCTGGAGGTTGTGTTGGCGGCTCCCTGTCATAAC------ACCGCTAGACGCGCCGGTCGCTCCTTCTTCAAAGGGTCTGATCCCGGAAACACCTTTGATCTTAAAGACGGCTACGAAGCTCTGGTTGGGCTCTATCAAACATTCGTGCTTGGCGATCGCCCGTTTGTTAATGTGGACATATCACACAAGGCCTTTCCGAAGGCCATGTCGATCATTGACTATATAGAGCAGTATCAG---------AGGCAGAAAATTGACAAA---AGCACAAATCTTGAC---TACAGGCGT------TCTGATATTGAGTCATTCCTAAATGACATTAATATAATTTACGACCCGCCTGCCTGCTTTGGCAGCGCCCCTCGCGTCTTCAGAGTCAACGGGCTTTCCAAGGCTCCGGCTAGCACTCAGACATTTGAGCTG---GATGGGAAAGAAACGACCGTTGCAAAGTACTTC---AAGTCTCGGGAGTATGATTTAAAGTTTCCGAACCTTCTCTGCTTGCATGTTGGGCCGCCGTTGAAACACATTTATTTGCCTATCGAACTATGTCGCATTGACGATGGACAGACAATGAAGCGCAAGGATACTGCTGCTCGGGTGGCGGCCATACTTAAGTTTGCTGCCACGTCAACCAACGAGAGGAAGGCCAAGATCGTCCGCCTACTGGAATATTTCAAGCACAATTTAGACCCGACCATCAGCCACTTTGGCATACGCCTGGGCACTGACTTCATCGTCGTGAATACACGCACGCTCAATGCGCCTCAGATTGAGTACAAAAACAACAATTTGGCTTCGGTGAGGAACGGTTCGTGGCGCATGGATCGGATGCAATTCTTTGAACCCAAGCCG------AAG------------CCACATAAGTGGGCCATACTCTAC------GGTAAGATTAACTACCAGTATGTGGACGAGCTTCAGAAGATGGTTCTTCAGCAGAGTCGCACCGTCAATCTGTGCCTGGAT---ACCAAAGCC---------GACAAACGGAATTACAAG---------GACGAACGTGAACTAGATGCTCATTTCCACGATTTCAAAAGAAATCAATTTGATTTGGTGTTCGTTATTATACCAAAT---GTCGGGCGCTCTTATGATGTCGTCAAGCAAAAGGCTGAGCTG---------AAGCACGGCATTCTCACGCAATGCCTCAAGCAGATCACAGTCGAGCGTAAATGC---AACCCGCAGTGTATTGGTAACGTTCTACTTAAGGTCAATTCCAAGTTGAACGGTATTAATCACAAGCTAAGGGATGAC------CCGCGCTGT---CTGTTA------------AAGAACGCAATGTTTTTGGGTGCCGATGTGACTCATCCGTCGCCCGATCAGTGGGAGATGCCCAGTGTGGTGGGTGTTGCCGCCTCCCATGATCCATTCGGGGCTTCATATAACATGCAATATCGCTTGCAACGCTCT------------ACCCTGGAGGAGATCGAGGACATGGAGTCGATAACCCTGGAGCACTTGCGTGTTTATTATCAGTTCCGGAAATCCTATCCCGAGCACATCATCTATTACTGTGATGGTTTCGGCGATTGTCAGTACCCCAAGATCAAAAGTGAAGAGTTGAGAGGAATTACTGCGGCCTGCTGCAAGATGCAC------ATTAAACCCAAGATTTGCTGCGTCATTGTAGTTAAGCGGCATCATACGCGCTTCTTTCCGAGCGGAGCTCCA---TCGCAATAC---AACCAGTTGAACAATGTCGATCCGGGAACCGTCGTCGATCGCACCATTGTCCATCCCAATGAGATGGAGTTCTTCATGGTCAGCCATCAGGCGAATCAGGGGACGGCCAAGCCGACGCGTTACAGCGTAATTGAGAATACGGGCAACTTGGATATTGATGTACTGCAGCAATTGACATTCAATCTTTGTCACATGTTTCCTCGTTGCAACCGCGCAGTGTCTTATCCGGCTCCGGCATATTTGGCACATTTGGCTGCGGCACGTGGACGTGTCTACCTCACTGGCTCCACCATGTTC---CGTTCTCCACAGGAGGAGTACGCAAAGCGTTTGATTGTTCCAGACTTCATGAAG
>Drosophila_persimilis_Fly_XM_002021798_1_Ago2a
---------------------------------------------------------------------------------AAGAAGTTCTATCGTCAGGCTTTTGAGCAGTACAGAGTTGAACACTTGGGCGGTGCGATTGCCGCATTTGATGGACGTGCATCGTGTTACTCAGTTGTGAAGCTAAAATGCAGCTCCCAGGGCCAAGAAGTGAAAGTAACAGAT---CGCCACGGCCGTACCCTGAATTACACTCTGGAACTCAAGGAGACGGAGGACTTGGAGGTCGATCTGAATTCGCTGAGAAGTTATGTGAAGGATAAGATA------TATGACAAGCCCATGCGAGCCTTGCAGTGTCTGGAGGTTGTGTTGGCAGCACCCTGTCATAAC------ACCGCCATACGCGCCGGTCGCTCCTTCTTCAAAAGGTCTGAGCCCGGAAGTGCCTTTGATCTTAACGACGGCTACGAAGCTCTGGTTGGGCTCTATCAAACATTCGTTCTTGGCGATCGCCCTTTTGTCAATGTGGACATATCGCACAAGTCCTTTCCGAAGTCCATGACGATCATTGACTATTTAGAGCTGTATCAG---------AAAGAGAAAATTGACAAA---AGCACAAATCTTGAC---TACAAGCGT------TCTGATATTGAATCATTCCTAACGGGCATGAATATAATTTACGAGCCGCCTGCCTGTCTTGGCAGCGCCCCGCGCGTCTTCAGAGTCAACGGGCTTTGTAAGGTTCCGGCCAGCACTCAGACATTTGAGCTG---GATGGAAAAGAAATGACCGTTGCAGAGTATTAC---AAGTCTCGGCAGTATAATTTAAAGTTTCCGAACCTTCTCTGCTTGCATGTTGGGCCACCGTTGAAGCACATTTACTTGCCTATCGAACTATGTCGCATTGAGGATGGGCAGACACTGAATCGCAAGGATGGAGCTAATCAGGTGGCGGCCATGATTAAGTATGCTGCCACTTCCACCAACGAGAGGAAGGCCAAGATCATCCGCTTGATGGAATATTTCAGGCACAATTTAGACCCGACCATCAGCCACTTTGGCATACGTCTGGGCAGTGACTTCATCGTCGTGAATACACGCACGCTCAATGCGCCTCAGATTGAGTACAAA---AACAATTTGGCCTCGGTGAGGAACGGTTCGTGGCGCATGGATGGCATGCAATTCCTTGAACCCAAGCCA------AAG------------TCACATAAATGGGCCATACTCTAC------GGCAAGATTAACTACCTGTATGTGGACGAGCTTCAGAAGATGGTTATTCAGAAGAGTCGCAAAGTCAATCTGTGCCTGGAT---GCCAAGGCC---------GAGAAACTGTACTACAAG---------GATGAACGTGAACTAGATGCTCATTTCCGCTATTTCAAAAATAATCAATTTGATGTGGTGTTCGTTATTATACCAAAT---TTCGGGCATCTTTATGATGTCGTGAAGCAAAAGGCTGAGCTG---------CAGCACGGCATTCTTACACAATGCATTAAGCGGGTCACAGTCGAGCGCAAATGT---AACGCGCAGGTTATTGGCAGCATTCTACTTAAGGTTAATTCAAAACTGAACGGCACCAATCACAAGCTACGGGATGAC------CTACACTGT---CTGCCA------------AAGAAGACCATGTTTTTGGGTGCCGATGTGACTCATCCGTCGCCCGATCAGCGAGAGATCCCCAGTGTGGTGGGTGTTGCCGCCTCCCATGATCCATTCGGGGCTTCATATAACATGCAATATCGCTTGCAACGCTCT------------GCCCTGGAGGAGATCGAGGACATGGAGTCGATAACCCTTGAGCACTTGCGTGTCTATCATAATTTCCAACAATGCTACCCAGACCACATTATCTATTATCGTGATGGCGTAAGCGATGGCCAGTTTCCCAACATCAAGAATAAAGAGTTGAGGGGAATTTCTGCCGCCTGCAGCAAGCTGCAC------ATTAAGCCCAAGATTTGCTGCTTCATTGTAGTTAAGCGGCATCATACACGCTTCTTTCCGAACGGAGTTCCA---TCGCAATAC---AACAAGTTCAACAACGTTGTTACGGGAACCGTCGTCGATCGCACCATTGTCCATCCCAATGAGATGCAGTTCTTCATGGTCAGCCATCAGTCGATTCAGGGGACGGCCAAGCCGACGCGTTACAACGTAATCGAGAATACGGGCAACTTGGATATTGATGTACTGCAGAAATTGACATACAATCTTTGTCACATGTTTCCTCGTTGCAACCGCGCAGTGTCTTATCCGGCTCCGGCATATTTGGCACATTTGGCTGCGGCACGTGGACGTGTCTACCTTACTGGCTGCACCAAGTTT---CGTTCTCCCCAGGTGGAGTACGCAAAGCGTTTGATAGTGCCAGAGTTCATGAAG
>Drosophila_pseudoobscura_Fly_consensus_CDS_Ago2a1
------------------------------------------------------------------------------------------------------------------------------------------------------------------------------------------------------------------------------------------------------------------------------------------------------------------------------------------------------------------------NNTTTGGAGGTTGTGTTGGCAGTACCCTGTCATAAC------ACCGCCATACGCGCCGGTCGCTCCTTCTTCAAAAGGTCTGAGCCCGGAAGTGCCTTTGATCTTAACGACGGCTACGAAGCTCTGGTTGGGCTCTATCAAACATTCGTTCTTGGCGATCGCCCGTTTGTCAATGTGGACATATCGCACAAGTCCTTTCCGAAGGCCATGACGATCATCGACTATTTAGAGCTGTATCAG---------AAACAGAAAATTGACAAA---AGCACAAATCTTGAC---TACAAGCGT------TCTGATATTGAATCATTCCTAACGGGCATGAATATAATTTACGAGCCGCCTGCCTGTCTTGGCAGCGCCCCGCGCGTCTTCAGAGTCAACGGGCTTTGTAAGGTTCCGGCTAGCACTCAGACATTTGAGCTG---GATGGAAAAGAAATGACCGTTGCAGAGTACTAC---AAGTCTCGGCAGTATAATTTAAAGTTTCCGAACCTTCTCTGCTTGCATGTTGGGCCGCCTCTGAAGCACATTTACTTGCCTATCGAACTATGTCGCATTGAGGATGGGCAGACACTGAATCGCAAGGATGGAGCTAATCAGGTGGCGGCCATGATTAAGTATGCTGCCACTTCCACCAACGAGAGGAAGGCCAAGATCATCCGCTTGATGGAATATTTCAGGCACAATTTAGACCCGACCATCAGCCACTTTGGCATACGTCTGGGCAGTGACTTCATCGTCGTGAATACACGCACGCTCAATGCGCCTCAGATTGAGTACAAA---AACAATTTGGCCTCGGTGAGGAACGGTTCGTGGCGCATGGATGGCATGCAATTCCTTGAACCCAAGCCA------AAG------------TCACATAAATGGGCCATACTCTAC------GGCAAGATTAACTACCTGTATGTGGACGAGCTTCAGAAGATGGTTATTCAGAAGAGTCGCAAAGTCAATCTGTGCCTGGAT---GCCAAGGCC---------GAGAAACTGTACTACAAG---------GATGAACGTGAACTAGATGCTCTTTTCCGCTATTTCAAAAAGAATCAATTTGATGTGGTGTTCGTTATTATACCAAAT---TCCGGGCATCTTTATGATGTCGTGAAGCAAAAGGCTGAGCTG---------CAGCACGGCATTCTTACACAATGCATCAAGCAGATCACAGTCGAGCGCAAATGT---AACGCGCAGGTTATTGGCAGCATTCTACTTAAAGTTAATTCCAAGCTGAACGGCACCAACCACAAGCTACGGGATGAC------CTACACTGT---CTGCCA------------AAGAAGACCATGTTTTTGGGTGCAGATGTGACTCATCCGTCGCCCGATCAGCGAGAGATCCCCAGTGTGGTGGGTGTTGCCGCCTCCCATGATCCATTCGGGGCTTCATATAACATGCAATATCGCTTGCAACGCTCT------------GCCCTGGAGGAGATCGAGGACATGGAGTCGATAACCCTTGAGCACTTGCGTGTCTATCATAATTTCCAACAATGCTACCCAGACCACATTATCTACTATCGTGATGGCGTAAGCGATGGCCAGTTTCCCAACATCAAGAATAAAGAGTTGAGGGGAATTTCTGCCGCCTGCAGCAAGCTGCAC------ATTAAGCCCAAGATTTGCTGCTTCATTGTAGTTAAGCGGCATCATACGCGCTTCTTTCCGAACGGAGTTCCA---TCGCAATAC---AACAAGTTCAACAACGTTGTTACGGGAACCGTCGTCGATCGCACCATTGTCCATCCCAATGAGATGCAGTTCTTCATGGTCAGCCATCAGTCGATTCAGGGGACGGCCAAGCCGACGCGTTACAACGTAATCGAGAATACGGGCAACTTGGATATTGATGTACTGCAGAAATTGACATACAATCTTTGTCACATGTTTCCTCGTTGCAACCGCGCAGTGTCTTATCCGGCTCCGGCATATTTGGCACATTTGGCTGCGGCACGTGGACGTGTCTACCTTACTGGCTGCACCAAGTTT---CGTTCTCCCCAGGAGGAGTACGCAAAGCGTTTGATACTGCCAGAGTTCATGAAG
>Drosophila_pseudoobscura_Fly_consensus_CDS_Ago2a3
---------------------------------------------------------------------------------------------------------------------------------------------------------------------------------------------------------------------------------------------------------------------------------------------------------------------------------------------------------------------------TTGGAGGTTGTGTTGGCAGTACCCTGTCATAAC------ACCGCCATACGCGCCGGTCGCTCCTTCTTCAAAAGGTCTGAGCCCGGAAGTGCCTTTGATCTTAACGACGGCTACGAAGCTCTGGTTGGGCTCTATCAAACATTCGTTCTTGGCGATCGCCCGTTTGTCAATGTGGACATATCGCACAAGTCCTTTCCGAAGGCCATGACGATCATCGACTATTTAGAGCTGTATCAG---------AAACAGAAAATTGACAAA---AGCACAAATCTTGAC---TACAAGCGT------TCTGATATTGAATCATTCCTAACGGGCATGAATATAATTTACGAGCCGCCTGCCTGTCTTGGCAGCGCCCCGCGCGTCTTCAGAGTCAACGGGCTTTGTAAGGTTCCGGCTAGCACTCAGACATTTGAGCTG---GATGGAAAAGAAATGACCGTTGCAGAGTACTAC---AAGTCTCGGCAGTATAATTTAAAGTTTCCGAACCTTCTCTGCTTGCATGTTGGGCCGCCTCTGAAGCACATTTACTTGCCTATCGAACTATGTCGCATTGAGGATGGGCAGACACTGAATCGCAAGGATGGAGCTAATCAGGTGGCGGCCATGATTAAGTATGCTGCCACTTCCACCAACGAGAGGAAGGCCAAGATCATCCGCTTGATGGAATATTTCAGGCACAATTTAGACCCGACCATCAGCCACTTTGGCATACGTCTGGGCAGTGACTTCATCGTCGTGAATACACGCACGCTCAATGCGCCTCAGATTGAGTACAAA---AACAATTTGGCCTCGGTGAGGAACGGTTCGTGGCGCATGGATGGCATGCAATTCCTTGAACCCAAGCCA------AAG------------TCACATAAATGGGCCATACTCTAC------GGCAAGATTAACTACCTGTATGTGGACGAGCTTCAGAAGATGGTTATTCAGAAGAGTCGCAAAGTCAATCTGTGCCTGGAT---GCCAAGGCC---------GAGAAACTGTACTACAAG---------GATGAACGTGAACTAGATGCTCTTTTCCGCTATTTCAAAAAGAATCAATTTGATGTGGTGTTCGTTATTATACCAAAT---TCCGGGCATCTTTATGATGTCGTGAAGCAAAAGGCTGAGCTG---------CAGCACGGCATTCTTACACAATGCATCAAGCAGATCACAGTCGAGCGCAAATGT---AACGCGCAGGTTATTGGCAGCATTCTACTTAAAGTTAATTCCAAGCTGAACGGCACCAACCACAAGCTACGGGATGAC------CTACACTGT---CTGCCA------------AAGAAGACCATGTTTTTGGGTGCAGATGTGACTCATCCGTCGCCCGATCAGCGAGAGATCCCCAGTGTGGTGGGTGTTGCCGCCTCCCATGATCCATTCGGGGCTTCATATAACATGCAATATCGCTTGCAACGCTCT------------GCCCTGGAGGAGATCGAGGACATGGAGTCGATAACCCTTGAGCACTTGCGTGTCTATCATAATTTCCAACAATGCTACCCAGACCACATTATCTACTATCGTGATGGCGTAAGCGATGGCCAGTTTCCCAACATCAAGAATAAAGAGTTGAGGGGAATTTCTGCCGCCTGCAGCAAGCTGCAC------ATTAAGCCCAAGATTTGCTGCTTCATTGTAGTTAAGCGGCATCATACGCGCTTCTTTCCGAACGGAGTTCCA---TCGCAATAC---AACAAGTTCAACAACGTTGTTACGGGAACCGTCGTCGATCGCACCATTGTCCATCCCAATGAGATGCAGTTCTTCATGGTCAGCCATCAGTCGATTCAGGGGACGGCCAAGCCGACGCGTTACAACGTAATCGAGAATACGGGCAACTTGGATATTGATGTACTGCAGAAATTGACATACAATCTTTGTCACATGTTTCCTCGTTGCAACCGCGCAGTGTCTTATCCGGCTCCGGCATATTTGGCACATTTGGCTGCGGCACGTGGACGTGTCTACCTTACTGGCTGCACCAAGTTT---CGTTCTCCCCAGGAGGAGTACGCAAAGCGTTTGATACTGCCAGAGTTCATGAAG
>Drosophila_affinis_Fly_comp29510_c0_r_Ago2f
---------------------------------------------------------------------------------ACCAAGTTCTATCGTGATGCTTTTGAGCTGTACAGAGTTCAGCATTTGGACGGTGCGATTGCCGCCTACGATGGGCGCGCCTCATGCTACACGGCGGAGAAACTGATCTTCAAGTCCCAAGGCACTGCAGTGAAGGTGACCGAC---TCCCACGGTCGTACCCTGATGTACACTGTACAACTAAAGGAGACAGAGGAGCTGGAGGTCGACATGAGCTCTCTGAACAGCTATTTTAAAGACAGGATA------TACGATAAACCTATGAGAGCCATGCAGGTTCTGGAGGTTGTTTTGGCATCCCCCTGCCATAAT------TCCGCTATACGCGCTGGTCGCTCCTTCTTCAAGAGGTCCGATCCTGGAAAAACCTATCATCTTGGCGATGGCTTCGAGGCTCTGATTGGCCTCTATCAATCAGTCGTCCTTGGGGATCGTCCGTTTGTCAATGTGGACATATCTCACAAGTCATTTCCGTTGGCAACATCGGTCTTGAAGTATATTGAACGGTATCAT---------GTGCAGAAAATTGATAAG---AGAACTAATCTTGAG---GACCAGCGA------CAAGATATCGATTCGTTTCTGATGGGTCTCAAAGTCATTTATGAGCCACCAGCGTGCTTTAACATAGCCCCGATCGTCTTCAGAGTCATCGGCCTTTCCAAACTTCCGGCCAGCAGACAAACCTTTGAGCTT---GATGAGAAAGATACGACCGTTGAAAACTACTTC---GCATCTCGGGGCTATAACATACGATTTCCGAATTTACTCTGCTTGCATGTTGGGTCTCCGTTAAAAGAGATTTACTTGCCCATAGAACTGTGTCGAATCGAAGATGGCCAGTTGCTCAATCGCAAAGATCAGTCCGCTCAGGTGGCGGCCATGGTAAAATATGCTACCACATCAACGAATGACAGAAAATCCAAGATTATGCATTTGCTTTCATACTTCAAGCACAATTTGGATCCAACCATCGCCCGCTTCGGCATTCGCTTGGAGAACGATTTCATCACGGTGCAAACACGGACTCTAAATCCCCCGATGGTGGAATATAATGGAAACAGTTTAGTTTCCGTGAGGAACGGTTCGTGGCGCATGGATCCCTCGAAATTTCTTGCTCCCAAGCCG------AGG------------GACCACAAGTGGGCTATACTTCAT------GGAAGGATGGTCTACAAGCAGGTGCACGATTTCAAGGAATACGTCTTTACTCAGAGTCGCAAGGTCAATCTGTGCCTGGAT---AAAAAGGCC---------GAGATACGGATGTACAAG---------AATGAACGAGACCTAGAAGTTTGTTTTGGGGATTTCAAGCGAAGCCAATGCGATTTGGTGTTCGTTATTATACCGGAT---TCTGGGACCACCTATGATTTCGTGAAGCAAAAAGCTGAACTG---------CAGTATGGCATTCTGACACAATGCATCAAGCAGAACACTGCCCGGTTCAAATTG---AACCCCCAGTGTGTTGGCAACATTCTACTTAAGGTCAATTCCAAGCTGAACGGCATCAATCACAAGCTAAAGAATGAC------CAGCGCACT---CTACTG------------ACGAATGCCATGTTTTTGGGTGCCGATGTCACTCATCCTTCGCCCGATCAGCGTGAAATCCCCAGTGTGGTAGGGGTTTCCGCCTCCCACGATCCTTTCGGGGCTTCATACAACATGCAATATCGCCTGCAACGCTCT------------GCCCTGGAGGAGATCGAGGACATGGAGTCGATAACCCTTGAGCATTTGCGTGTTTATCATCGGTTCCGGAACTGCTATCCTGAGCACATCGTCTATTATCGTGATGGTGTCAGCGATGGTCAGTTTCCCAAGATCAAGAATAAGGAGTTGAGGGGAATTTCTGCGGCCTGCTGCAAGATGCAC------ATTGATCCCAAGATTTGCTGCATTATTGTTGTTAAACGTCATCATACGCGCTTCTTTCCAACTGGCACTCCG---TCCCAATTC---AACAAGTATAACAATGTGGATCCGGGAACCATCGTTGATCGCACCATTGTTCACCCTGGTGAAATGCAGTTCTTTCTGGTCAGCCATCAGGCCATTCAGGGGACGGCCAGGCCGACGCGCTATAATGTGATAGAGAATTCGGGCAACTTGGATATCGATCTCCTACAGCAATTGACATACAATCTATGTCATATGTTTCCACGTTGCAACCGCGCCGTGTCGTATCCGACCCCGGCATACCTAGCACATTTAGCTGCCGCACGTGGGCGGGTCTATCTGACTGGCACCAAAAACTTT---CGTTCTCTCAAGGAGGAGTACGAAAAGCGACTAATTGTTCCACAGTTGATGGAG
>Drosophila_obscura_Fly_18680_Ago2f
GTCANTTATTTGGATGTGAACTTGGATAAAATGCCGGCGGTTGCCTATCACTACGATGTGAGGATCTCACCCAAGCTCCCCAAGAAGTTCTATCGTCACTCCTTTGAGCTGTTCAGAGTGGAACATTTGGGCGGTGCGATTGCCGCCTACGATGGCCGCTTCTCCTGCTACACGGCGGATAAAATAGTTTGCAAGTCGCAAGACGCCAAAGTGAGGGTGATCGAT---CGACTCGGTCGTGTCCTGAACTACACTCTGCAACTAAAGGAGACAGAGGAGCTGGAAGTAGACATGAGCTCTCTGCAGAGCTATATCAAGGACAAGATT------TACCATAAGACCATGCGCGCCATGCAGGTGCTGGAGGTTGTTTTGGCCTCGCCCTGTCATAGC------ACTGCTATACGCGCGGGTCGCTCCTTCTTCAAGCGCTCTGAGCCGGGCAAAGAGCATAATCTTGGCGAGGGCTACGAGGCTCTGATCGGCCTCTATCAGTCGGTCGTCCTTGGGGATCGGCCGTTTGTCAATGTGGACATTTGCCACAAGTCATTTGCGCTGCCCACATCCGTCATGGAGTACATTGAGCGGTATCAT---------GGCGAGGAAATTGACAAG---AAAACAAATCTTGAG---CTCAAGCGC------CAAGATATCGATGCCTTTCTGCGGGGCATCAAGGTCATTTACAAGCCCCCAGTGAGCTTTGAGAAACCCACGAGTGTCTTTAAAGTCGTCGGCCTGAGCGAATTTCCGGCCAGCAAGCAAACCTTCGATCTG---GAGGGGAAAAGGACGACCGTGGAGGCGTATTTC---GCATCTTGCAGTTACACTTTGCAGTTTCCGAATCTGCTCTGCCTGCGTGTGGGCTCGGCCTTGAAGGAAATTTACTTGCCCATGGAACTGTGTGCCATCGAAGATGCCCAGCTCCTGAATCGCAAAGATCCGGTAGCTCAGGTGGCGGCCATGATTAAATATGCGGCCACATCCACCAATCAGCGGAGAGCCAAGATTATGCACATGCTTTCATTTTTCAAGCACAATTTGGACCCCACCATCGCACGCTTCGGCATTCGCCTGGAGAGCGATTTCATCACGGTGGACACACGGCTGCTCGAAGCGCCGATGGTGGAGTACAAGGGCAACTGTTTGCTGTCCGTGAAGAACGGTGCGTGGCGCATGGAGCGTGCGAAATTCTACGCTACCAAGCCG------AAC------------GATCACAAATGGGCCATCATTTAT------GGCCAGATGATGTACAATCAGGTGGAAGATTTCAAAGAACACGTCCTGCAGCAGAGTGCCTGGCTCAGTGTGTGCCTGGAG---AGGAAGGCT---------GACATACGGTCGTACAAG---------GGTGAGCGTGATCTGGATAATCTATTTCTGGAATTCAAACGGAACCAGTGTGATTTGGTTTTCGTTATCATACCGAAT---TTCGGCACCACCTACGATATGGTGAAGCAAAAGGCTGAGCTG---------CAGCACGGCATCCTGACGCAGTGCATCAAGCAGTTCACAGTGCAGCGTAAATTG---AGCCCCCAGTGTGTGTTGAACCTTCTGCTCAAGGTGAACTCCAAGCTGAACGGAATCAATCACAAGCTGCAGGATAAC------CCGCGCACT---CAGCTG------------GAGAATGTCATGTTTCTGGGTGCCGACGTCACGCATCCATCGCCCGATCAGCGCGAGATACCCAGCGTTGTGGGTGTGGCAGCCTCCCATGATCCGTACGGCGCGTCGTATAACATGCAATATCGCCTACAACGCTCT------------GACCTGGAGGAGATCGAGGACATGGAGTCGATAACTAGTGAGCATTTGCGTGTGTTTCATCAGCACCGCAAACGCTATCCCGATCACATTGTCTACTATCGCGATGGGGTCAGCGATGGTCAGTTTTCCAAGATCAAGAACGAAGAGTTGAAGGGAATCACGGCGGCCTGCTGCAAGATGCAC------ATTAATCCCAAGATCTGCTGCATTGTTGCTGTTAAGCGGCATCACACGCGCTTCTTCCCCTCTGGCACTCCG---TCCACGTAC---GATAAGTTCAACAATGTGGAACCGGGCACCGTCGTGGATAGGATCATTGTCCATCCGAATGAGATGCAGTTCTTTCTGGTCAGCCATCAGGCCATTCAGGGCACGGCCAGGCCGACGCGTTACAATGTGATTGAGAATACGGGCAACCTGGATATTGATCTCATACAGCAATTGACATACAATCTATGCCACTTGTTTCCGCGCTGCAACCGCGCCGTCTCGTATCCGGCTCCGGCATATCTCGCCCATTTAGTTGCCGCCCGTGGCCGTGTCTATCTGACTGGCGCCAAAAAGTTC---CTTTCTCCCAGGGAGTTGTATGAAAAGCGTTTAATTGTGCCACAGTTGATGGAG
>Dtrist_comp3459_c0_seq5_Ago2f
GTCAATTATTTGGGTGTCAACTTGGATAAAATGCCGGCGGTTGCCTATCACTACGATGTGCGGATCTCGCCCGACCGCCCCAAGAAGTTCTATCGCGACGCCTTTGAGCAGTTCCGCGTGAAACATTTGGGCGGTGCGATTGCCGCCTACGACGGCCGCTTCTCCTGCTACACGGCGGACAAAATAGCTTGCAAGTCGGAAGACGCCAAAGTGACGGTGATCGAT---CGACACGGTCGTGCCCTGCACTACACAGTGCAAATGAAGGAGACCGAGGAGCTGGAAGTGGACCTGAGCTCTCTGCACAGCTATATCAAGGACAAGATT------TACGACAAGCCCATGCGCGCCATGCAGGTGCTGGAGGTTGTCTTGGCCTCGCCCTGTCACAGC------TCTGCCATACGCGCGGGCCGCTCCTTCTTCAAGCGCTCTGAGCCGGGCAAGGCGCACAACCTTGGCGATGGCTACGAGGCTCTGATCGGCCTCTATCAGTCGGTCGTGCTCGGGGATCGGCCGTTCGTCAATGTGGACATATGCCACAAGTCATTTGCGCAGCCCACATCCGTCCTGGAGTACATTGGGCGGTATCAT---------GGCGAGCAAATTGACAAG---AAAACAAATCTGGAG---CACAAGCGC------CTGGATATCGAGGACTTTCTGGGTGGCATCAAGGTCATTTACAAGCCACCAGCGAGCTTTGAGAAAGCCCCGAGTGTCTTTAAAGTCGTCGGCCTAACCGAATTTCCGGCCAGCAAACAAGGCTTCGATCAA---GAGGGCAAAAGGACGACCGTGGAACAGTATTTC---GCATCTCGCGGTGCCACCTTGCAGTTTCCGAATCTACTCTGCCTGCATGTGGGCTCGCCCTTGAGGGAGATTTACCTGCCCATGGAACTGTGTGCCATCGACGATGACCAGCTACTGAATCGCAAAGATCCGGTAGCTCAGGTGGCGGCCATGATCAAATATGCGGCCACATCCACCAATCAGCGGAAGGCCAAGATTATGCACATGCTGTCATTTTTCAAGCACAACTTGGACCCCACCATCGCGCGCTTCGGCATTCGCCTGGAGGGCGATTTCATCACGGTGCAGACACGGCTGCTGGAAGCGCCGATGGTGGAGTACAGGGGCAACTGCGTGCTGGCCGTGAAGAACGGGTCGTGGCGCATGGAGCGCGTGAAGTTCTACGCTACCAAGCCG------AAG------------GAACACAAGTGGGCCATCGTTTAT------GGCCGAATGCTGTACAATCAGGTGCAAGATTTCAAGGAATTCGTCCTGGAGCAGAGCGTCTTGGTCAGTGTGTGCCTGGAG---AAGAAGGCC---------GACATACGGTCGTACAAG---------GCCGAACGCGATCTGGACAATCTGTTTCAGGAGTTCAAGCGGAACCAGTGCGATTTGGTCTTCGTTATCATACCGAAC---TCCGGCACCACCTACGATACCGTGAAGCAAAAGGCCGAGCTG---------CAGCACGGCATCCTGACGCAGTGCATCAAGCAGCTGACAGTGCAGCGCAAACTG---AACCCCCAGTGTGTGTTGAACATTCTGCTGAAGGTCAACTCCAAGCTGAACGGAATCAATCACAGGCTCAAGGATAAC------CCGCGCTTT---CAGCTG------------GAGAATGTGATGTTTGTGGGTGCCGATGTCACCCATCCGTCGCCCGATCAGCGCGAGATACCCAGCGTTGTGGGTGTGGCAGCCTCCCATGATGCGTACGGCGCGTCGTATAACATGCAGTATCGCCTGCAGCGCTCT------------GCCCTGGAGGAGATCGAGGACATGGAGTCGATAACCAGCGAGCATTTGCGCGTGTTTCATAGGTACCGCAAACGCTATCCCGATCACATTATCTACTATCGCGATGGGGTCAGCGATGGCCAGTTTCCCAAGATCAAGAACGAAGAGTTGAAGGGCATCACGGCCGCCTGCTGCAAGATGCAC------ATTAGGCCCAAGATCTGCTGCATAGTTGCTGTTAAGCGGCATCACACGCGCTTCTTCCCCTCTGGGCCACCG---GCCCATTAC---AATAAGTTCAACAATGTGGATCCGGGCACCGTCGTGGACAGCGTCATTGTCCATCCGAATGAGATGCAGTTCTTTATGGTCAGCCATCAGGCCATTCAGGGCACGGCCCGGCCGACGCGCTACAATGTGATTGAGAATACGGGCAAGCTGGACATTGATCTCATACAGCAATTGACGTACAATCTATGCCACCTGTTTCCGCGCTGCAACCGCGCCGTCTCCTATCCGACTCCGGTATATCTCGCCCATTTGGCTGCCGCCCGTGGGCGAGTCTATCTGACTGGCATCAAAAAGTTT---CATTCACCCAGGGAGGAGTATGGGAAGCGTTTGATTGTGCCACAGCTAATGGAG
>Drosophila_subobscura_Fly_DJOtransc_comp21203_18113_Ago2f
[truncated: 1,972,571 more chars]
